# Supplementary material for: High cytoplasmic YAP1 expression predicts a poor prognosis in patients with colorectal cancer
Source: PeerJ. 2020 Nov 19;8:e10397. doi: 10.7717/peerj.10397 (PMC7680625; doi:10.7717/peerj.10397)
Supplement: Supplemental Information 7 [file peerj-08-10397-s007.zip]

Archive with 12 entries (9 files):
- raw data/
- raw data/patients' characteristics used for survival analysis.xlsx
- raw data/public database/
- raw data/public database/GEO datasets.xlsx
- raw data/public database/TCGA datasets.xlsx
- raw data/whole field figure of representive IHC staining figure/
- raw data/whole field figure of representive IHC staining figure/NCR-H-score 0.6-cancer tissue-whole field~1.tif
- raw data/whole field figure of representive IHC staining figure/NCR-H-score 2.5-normal tissue-whole field.tif
- raw data/whole field figure of representive IHC staining figure/cytoplasmic-H-score 200-cancer tissue-whole field.tif
- raw data/whole field figure of representive IHC staining figure/cytoplasmic-H-score 30-normal tissue-whole field.tif
- raw data/whole field figure of representive IHC staining figure/nuclear-H-score 200-cancer tissue-whole field.tif
- raw data/whole field figure of representive IHC staining figure/nuclear-H-score 50-normal tissue-whole field.tif
