# Supplementary material for: High cytoplasmic YAP1 expression predicts a poor prognosis in patients with colorectal cancer
Source: PeerJ. 2020 Nov 19;8:e10397. doi: 10.7717/peerj.10397 (PMC7680625; doi:10.7717/peerj.10397)
Supplement: Supplemental Information 7 [file peerj-08-10397-s007.zip › raw data/patients' characteristics used for survival analysis.xlsx]

## Sheet: Sheet1
patinet#	DFS	RECURE	DSS	DEATH	CHEMOTHERAPAY	CYTOPLASMIC H-SCORE	NUCLEAR H-SCORE	NCR	CYTOPLASMIC H-SCORE1	CYTOPLASMIC H-SCORE2	NUCLEAR H-SCORE1	NUCLEAR H-SCORE2
1	0.9	1	4.96667	1	0	270	175	0.648148	257	283	175	175
2	1.4	1	5.43333	0	1	300	140	0.466667	300	300	145	135
3	1.56667	1	1.56667	0	1	300	150	0.5	300	300	165	135
4	2.1	1	23.4333	0	1	264	135	0.511364	265	263	125	145
5	4.26667	1	12.4333	0	0	240	100	0.416667	235	245	105	95
6	5	1	20	1	1	282	255	0.904255	286	278	245	265
7	5	1	5	1	1	240	140	0.583333	242	238	140	140
8	5.06667	1	5.06667	0	1	234	50	0.213675	230	238	45	55
9	5.36667	1	37.8333	1	1	300	150	0.5	300	300	150	150
10	5.36667	1	5.36667	0	0	300	150	0.5	300	300	145	155
11	5.83333	1	29.1667	1	1	270	10	0.037037	283	257	5	15
12	5.86667	1	21.0667	0	1	276	200	0.724638	264	288	195	205
13	6.73333	1	6.73333	0	1	240	170	0.708333	236	244	155	185
14	6.73333	1	11.8	0	1	300	155	0.516667	300	300	165	145
15	6.73333	1	6.73333	0	1	264	150	0.568182	277	251	145	155
16	6.93333	1	63.1333	0	0	300	50	0.166667	300	300	60	40
17	7	1	10	1	0	252	60	0.238095	271	233	60	60
18	7	1	11	1	1	300	160	0.533333	300	300	175	145
19	7.3	1	31.6667	1	0	300	225	0.75	300	300	220	230
20	7.36667	1	7.36667	0	1	288	170	0.590278	278	298	155	185
21	7.86667	1	25.1	0	1	264	80	0.30303	277	251	95	65
22	7.9	1	25.1333	0	1	282	240	0.851064	281	283	250	230
23	8.3	1	8.3	0	1	252	10	0.0396825	262	242	5	15
24	9.76667	1	9.76667	0	0	246	125	0.50813	242	250	125	125
25	10	1	37	1	1	252	20	0.0793651	256	248	15	25
26	10	0	33	1	1	234	40	0.17094	244	224	35	45
27	10	0	38	1	1	252	60	0.238095	256	248	55	65
28	10	0	35	1	1	228	170	0.745614	238	218	165	175
29	10.2667	0	10.2667	0	0	258	150	0.581395	262	254	155	145
30	10.3	1	28.5667	0	1	252	160	0.634921	251	253	160	160
31	10.3	1	10.3	0	0	300	250	0.833333	300	300	260	240
32	10.3333	1	15.4333	1	0	264	20	0.0757576	280	248	25	15
33	10.4	1	52.3	0	0	288	190	0.659722	283	293	185	195
34	10.4667	0	10.4667	0	1	264	100	0.378788	260	268	100	100
35	10.9333	1	19	0	0	270	140	0.518519	260	280	150	130
36	11.2667	1	11.2667	0	1	288	150	0.520833	290	286	165	135
37	11.3	1	25.5	0	1	270	20	0.0740741	252	288	15	25
38	11.3333	1	14.3667	0	1	204	30	0.147059	223	185	30	30
39	11.4333	1	19.6	1	1	276	110	0.398551	258	294	120	100
40	11.5	1	60.6667	0	1	258	40	0.155039	285	231	40	40
41	11.7333	1	11.7333	0	1	264	80	0.30303	280	248	95	65
42	11.9	1	21	0	1	288	250	0.868056	277	299	255	245
43	11.9667	1	27.2	0	1	240	120	0.5	249	231	115	125
44	12	1	60	1	1	240	40	0.166667	254	226	50	30
45	12	1	13	0	1	240	200	0.833333	248	232	215	185
46	12	1	15.0667	0	1	240	200	0.833333	239	241	210	190
47	12.0333	1	12.0333	0	1	300	50	0.166667	300	300	60	40
48	12.1	1	14.1	1	1	276	140	0.507246	258	294	145	135
49	12.5	1	12.5	0	1	300	225	0.75	300	300	230	220
50	12.7	1	12.7	0	1	240	10	0.0416667	247	233	10	10
51	12.7667	1	58.8667	0	1	264	20	0.0757576	270	258	15	25
52	14	1	15	0	1	276	225	0.815217	257	295	230	220
53	14	1	18	0	1	252	125	0.496032	267	237	120	130
54	14	1	24	0	1	246	195	0.792683	238	254	185	205
55	14	1	24	0	1	300	285	0.95	300	300	285	285
56	14.2667	1	20.3	0	0	246	95	0.386179	236	256	100	90
57	14.4667	0	14.4667	0	0	216	20	0.0925926	215	217	25	15
58	14.6333	1	25.8	1	0	228	90	0.394737	230	226	90	90
59	14.7333	0	14.7333	0	0	258	200	0.775194	255	261	220	180
60	14.7333	1	53.6	1	1	300	120	0.4	300	300	105	135
61	14.8667	1	37.1667	1	1	300	50	0.166667	300	300	40	60
62	15	1	29	1	1	264	80	0.30303	262	266	80	80
63	15	1	15	0	1	300	170	0.566667	300	300	175	165
64	15	1	24	0	1	300	270	0.9	300	300	265	275
65	15	1	26.1667	0	1	210	30	0.142857	202	218	30	30
66	15.5	0	15.5	0	1	282	95	0.336879	275	289	95	95
67	15.9667	0	15.9667	0	0	300	170	0.566667	300	300	165	175
68	16	1	17	0	1	252	170	0.674603	251	253	160	180
69	16.1333	1	23.2	0	0	300	225	0.75	300	300	215	235
70	16.6	1	41.9667	1	1	270	160	0.592593	281	259	160	160
71	17	1	32	0	0	228	100	0.438596	227	229	110	90
72	17	0	17	0	0	228	150	0.657895	243	213	165	135
73	17	1	18	1	0	252	110	0.436508	250	254	115	105
74	17	1	18	1	1	252	170	0.674603	258	246	170	170
75	17	1	23	0	1	276	160	0.57971	282	270	170	150
76	17.1	1	24.1667	0	0	300	280	0.933333	300	300	275	285
77	17.1333	1	20.1667	0	1	264	200	0.757576	276	252	205	195
78	17.2333	1	29.4333	1	1	264	10	0.0378788	275	253	10	10
79	18	1	32	0	1	252	170	0.674603	252	252	160	180
80	18	1	27	0	1	240	185	0.770833	250	230	185	185
81	18	1	20.1333	1	1	300	125	0.416667	300	300	140	110
82	18.1667	1	20.2	0	1	276	260	0.942029	262	290	255	265
83	18.4333	0	18.4333	0	1	276	125	0.452899	266	286	130	120
84	18.5667	1	33.8	1	1	276	190	0.688406	255	297	185	195
85	18.7667	1	53.6333	0	1	252	60	0.238095	251	253	65	55
86	18.9333	1	24	1	0	258	50	0.193798	272	244	60	40
87	19	1	20	1	1	300	200	0.666667	300	300	220	180
88	19	1	20	1	1	258	50	0.193798	255	261	45	55
89	19	1	29.1667	1	0	270	80	0.296296	285	255	85	75
90	19.1333	1	24.1667	0	1	230	180	0.782609	221	239	170	190
91	19.2333	1	27.3333	0	0	287.5	10	0.0347826	281	294	10	10
92	19.3667	0	19.3667	0	0	287.5	125	0.434783	283	292	140	110
93	19.3667	1	31.5667	1	1	287.5	230	0.8	278	297	235	225
94	19.4333	1	19.4333	0	1	241.5	50	0.207039	255	228	60	40
95	19.4333	0	19.4333	0	0	270.25	240	0.888067	281	259.5	245	235
96	19.6667	0	19.6667	0	0	253	170	0.671937	283	223	155	185
97	19.7	0	19.7	0	0	253	100	0.395257	271	235	100	100
98	19.7	1	32.8667	1	1	287.5	250	0.869565	278	297	255	245
99	19.7333	0	19.7333	0	1	300	270	0.9	300	300	260	280
100	19.8333	0	19.8333	0	0	241.5	120	0.496894	235	248	110	130
101	20	1	26.9333	1	1	276	10	0.0362319	252	300	10	10
102	20.0667	0	20.0667	0	1	270.25	200	0.740056	254	286.5	195	205
103	20.3	0	20.3	0	1	241.5	50	0.207039	241	242	50	50
104	20.3333	1	53.1667	0	1	247.25	50	0.202224	247	247.5	40	60
105	20.4	1	20.4	0	1	241.5	140	0.57971	247	236	145	135
106	20.4333	0	20.4333	0	1	300	240	0.8	300	300	230	250
107	20.5333	1	20.5333	0	1	230	155	0.673913	212	248	165	145
108	20.5667	1	53.4	0	1	230	125	0.543478	228	232	130	120
109	20.6	1	23.6667	1	0	258.75	90	0.347826	247	270.5	100	80
110	20.6	0	20.6	0	1	235.75	90	0.38176	240	231.5	100	80
111	20.6333	1	53.5	0	1	230	10	0.0434783	244	216	5	15
112	20.6333	0	20.6333	0	1	230	110	0.478261	243	217	105	115
113	20.6333	0	20.6333	0	1	230	60	0.26087	236	224	65	55
114	20.6667	0	20.6667	0	1	299	200	0.668896	299	299	200	200
115	20.8333	0	20.8333	1	1	264.5	225	0.850662	249	280	230	220
116	20.8667	0	20.8667	0	1	300	270	0.9	300	300	255	285
117	20.8667	0	20.8667	0	0	300	130	0.433333	300	300	130	130
118	20.9333	1	54.8	0	1	241.5	125	0.517598	251	232	135	115
119	21	1	24	1	1	299	40	0.133779	300	298	40	40
120	21	1	51.4333	1	1	247.25	50	0.202224	240	254.5	40	60
121	21.0333	0	21.0333	0	1	276	190	0.688406	260	292	200	180
122	21.3333	0	21.3333	0	1	247.25	90	0.364004	237	257.5	80	100
123	21.4	1	23.4333	0	1	293.25	220	0.750213	292	294.5	215	225
124	21.4	1	67.0333	1	1	264.5	60	0.226843	280	249	70	50
125	21.5	0	21.5	0	0	300	100	0.333333	300	300	95	105
126	21.6333	1	59.5333	0	1	287.5	80	0.278261	285	290	80	80
127	21.6667	1	23.7	0	0	230	125	0.543478	223	237	120	130
128	22	1	32	0	1	299	20	0.0668896	300	298	25	15
129	22	0	22	0	1	224.25	195	0.869565	249	199.5	185	205
130	22	0	22	0	1	247.25	260	1.05157	238	256.5	280	240
131	22	0	22	0	1	230	280	1.21739	225	235	275	285
132	22	0	22	0	1	270.25	250	0.925069	253	287.5	250	250
133	22	0	22	0	1	276	80	0.289855	268	284	90	70
134	22	1	25	0	1	161	150	0.931677	149	173	150	150
135	22	0	22	0	1	287.5	190	0.66087	287	288	185	195
136	22	0	22	0	0	276	125	0.452899	268	284	135	115
137	22	0	22	0	1	218.5	170	0.778032	205	232	170	170
138	22	0	22	0	0	241.5	170	0.703934	252	231	175	165
139	22	0	22	0	0	300	230	0.766667	300	300	240	220
140	22	0	22	0	1	300	265	0.883333	300	300	255	275
141	22	1	29.0667	0	1	253	170	0.671937	268	238	170	170
142	22.4	0	22.4	0	1	230	90	0.391304	249	211	85	95
143	22.4333	1	23.4667	0	1	201.25	5	0.0248447	209	193.5	0	10
144	22.4333	0	22.4333	0	0	247.25	250	1.01112	254	240.5	260	240
145	22.5	1	42.7667	1	1	299	150	0.501672	300	298	160	140
146	22.6333	1	22.6333	0	1	253	130	0.513834	283	223	130	130
147	22.7333	0	22.7333	0	1	287.5	125	0.434783	279	296	135	115
148	22.9667	0	22.9667	0	1	247.25	125	0.505561	249	245.5	135	115
149	23	1	25	0	1	218.5	120	0.549199	197	240	105	135
150	23	1	27.0667	1	1	300	100	0.333333	300	300	105	95
151	23.0667	1	59.9667	0	1	293.25	200	0.682012	295	291.5	225	175
152	23.1667	1	26.2	1	1	276	220	0.797101	260	292	220	220
153	23.2333	0	23.2333	0	0	258.75	155	0.599034	277	240.5	155	155
154	23.2667	0	23.2667	0	1	264.5	50	0.189036	254	275	45	55
155	23.3667	0	23.3667	0	0	287.5	175	0.608696	277	298	170	180
156	23.4	1	34.5333	1	1	287.5	80	0.278261	285	290	80	80
157	23.4333	0	23.4333	0	1	264.5	170	0.642722	272	257	165	175
158	23.4667	0	23.4667	0	0	207	5	0.0241546	208	206	10	0
159	23.4667	0	23.4667	0	1	241.5	50	0.207039	239	244	60	40
160	23.7	0	23.7	0	0	230	280	1.21739	220	240	280	280
161	23.7	0	23.7	0	1	300	150	0.5	300	300	155	145
162	23.7	0	23.7	0	1	253	80	0.316206	281	225	80	80
163	23.7	0	23.7	0	1	230	30	0.130435	234	226	35	25
164	23.7333	0	23.7333	0	1	276	215	0.778986	262	290	225	205
165	23.7667	0	23.7667	0	1	300	200	0.666667	300	300	200	200
166	23.8	0	23.8	0	1	253	30	0.118577	265	241	40	20
167	23.8333	0	23.8333	0	0	287.5	50	0.173913	286	289	45	55
168	23.8667	0	23.8667	0	1	270.25	150	0.555042	254	286.5	145	155
169	23.9333	0	23.9333	0	1	287.5	240	0.834783	286	289	245	235
170	24	1	65	0	1	300	210	0.7	300	300	210	210
171	24	1	24	0	1	253	170	0.671937	255	251	165	175
172	24	1	25	1	1	230	110	0.478261	231	229	105	115
173	24	0	24	0	0	293.25	230	0.784314	292	294.5	225	235
174	24	0	24	0	1	218.5	195	0.892449	201	236	200	190
175	24	0	24	0	1	258.75	20	0.0772947	261	256.5	15	25
176	24	0	24	0	1	300	200	0.666667	300	300	200	200
177	24.0667	1	40.3333	1	1	299	60	0.200669	300	298	55	65
178	24.1	0	24.1	0	1	253	60	0.237154	261	245	55	65
179	24.1667	1	24.1667	0	1	253	125	0.494071	248	258	125	125
180	24.2	0	24.2	0	1	258.75	155	0.599034	261	256.5	160	150
181	24.2333	0	24.2333	0	1	224.25	10	0.0445931	217	231.5	5	15
182	24.2667	0	24.2667	0	1	300	170	0.566667	300	300	160	180
183	24.2667	1	24.2667	0	1	300	250	0.833333	300	300	245	255
184	24.3333	0	24.3333	0	0	247.25	170	0.687563	236	258.5	175	165
185	24.4333	0	24.4333	0	1	276	180	0.652174	262	290	175	185
186	24.5	1	57.3333	0	1	270.25	150	0.555042	263	277.5	165	135
187	24.6	0	24.6	0	0	253	150	0.592885	257	249	150	150
188	24.6	0	24.6	0	1	172.5	30	0.173913	187	158	30	30
189	24.6667	0	24.6667	0	1	230	0	0	247	213	0	0
190	24.7	1	61.6	0	1	300	10	0.0333333	300	300	10	10
191	24.7667	1	30.9	1	0	212.75	20	0.0940071	217	208.5	25	15
192	24.7667	1	59.6333	0	1	253	50	0.197628	274	232	55	45
193	25	0	25	0	1	253	235	0.928854	265	241	250	220
194	25	0	25	0	1	235.75	170	0.721103	244	227.5	175	165
195	25	0	25	0	0	230	200	0.869565	224	236	200	200
196	25	0	25	0	1	224.25	95	0.423634	225	223.5	95	95
197	25	0	25	0	1	264.5	205	0.775047	257	272	210	200
198	25	0	25	0	1	300	280	0.933333	300	300	275	285
199	25	0	25	0	1	300	60	0.2	300	300	65	55
200	25.0667	0	25.0667	0	0	236.5	125	0.528541	241	232	130	120
201	25.3333	0	25.3333	0	1	231	180	0.779221	226	236	175	185
202	25.3333	0	25.3333	0	1	300	225	0.75	300	300	215	235
203	25.5	0	25.5	0	0	236.5	35	0.147992	213	260	30	40
204	25.5	0	25.5	0	1	236.5	150	0.634249	230	243	145	155
205	25.5667	0	25.5667	0	0	300	150	0.5	300	300	145	155
206	25.6	0	25.6	0	1	300	240	0.8	300	300	230	250
207	25.8	0	25.8	0	1	291.5	200	0.686106	292	291	225	175
208	25.9333	0	25.9333	0	1	220	40	0.181818	217	223	45	35
209	26	0	26	0	1	253	155	0.612648	264	242	165	145
210	26	0	26	0	1	300	175	0.583333	300	300	185	165
211	26	0	26	0	1	231	235	1.01732	219	243	240	230
212	26.0333	0	26.0333	0	0	247.5	20	0.0808081	238	257	20	20
213	26.1	0	26.1	0	1	300	250	0.833333	300	300	250	250
214	26.1667	1	31.2667	1	1	225.5	30	0.133038	211	240	30	30
215	26.1667	1	52.5	1	0	242	20	0.0826446	254	230	25	15
216	26.2	1	59.0333	0	1	286	50	0.174825	282	290	50	50
217	26.5333	0	26.5333	0	1	214.5	110	0.512821	218	211	105	115
218	26.5333	0	26.5333	0	1	198	20	0.10101	170	226	15	25
219	26.8667	0	26.8667	0	0	300	20	0.0666667	300	300	20	20
220	26.9333	0	26.9333	0	0	225.5	110	0.487805	248	203	105	115
221	26.9667	0	26.9667	0	0	236.5	50	0.211416	228	245	40	60
222	26.9667	1	26.9667	0	1	275	150	0.545455	252	298	145	155
223	27	0	27	0	1	209	20	0.0956938	218	200	25	15
224	27	0	27	0	1	220	75	0.340909	250	190	75	75
225	27	0	27	0	1	300	230	0.766667	300	300	230	230
226	27	0	27	0	1	231	200	0.865801	246	216	195	205
227	27	1	28	1	1	198	100	0.505051	188	208	110	90
228	27	0	27	0	1	192.5	235	1.22078	176	209	240	230
229	27	0	27	0	1	291.5	200	0.686106	286	297	210	190
230	27	0	27	0	1	286	195	0.681818	284	288	195	195
231	27	0	27	0	1	300	255	0.85	300	300	240	270
232	27	0	27	0	1	214.5	185	0.862471	200	229	195	175
233	27	0	27	0	1	214.5	185	0.862471	211	218	185	185
234	27	0	27	0	1	264	160	0.606061	251	277	160	160
235	27	0	27	0	1	242	80	0.330579	243	241	95	65
236	27.1	0	27.1	0	1	253	215	0.849802	270	236	205	225
237	27.1	1	35.2	1	1	236.5	80	0.338266	221	252	85	75
238	27.1	1	27.1	0	1	300	280	0.933333	300	300	275	285
239	27.1333	1	27.1333	0	0	231	50	0.21645	217	245	45	55
240	27.1667	0	27.1667	0	1	231	60	0.25974	227	235	60	60
241	27.3	0	27.3	0	1	176	95	0.539773	203	149	110	80
242	27.3667	0	27.3667	0	1	242	125	0.516529	255	229	125	125
243	27.4	0	27.4	0	1	286	160	0.559441	285	287	165	155
244	27.4333	0	27.4333	0	1	242	20	0.0826446	251	233	20	20
245	27.4667	0	27.4667	0	0	220	90	0.409091	250	190	100	80
246	27.5333	1	27.5333	0	1	242	50	0.206612	250	234	40	60
247	27.5667	1	60.4333	0	1	198	20	0.10101	195	201	20	20
248	27.5667	1	27.5667	0	1	198	30	0.151515	174	222	25	35
249	27.6	1	27.6	0	1	275	10	0.0363636	278	272	5	15
250	27.6333	0	27.6333	0	0	203.5	60	0.29484	209	198	60	60
251	27.6333	0	27.6333	0	0	253	50	0.197628	278	228	60	40
252	27.7	0	27.7	0	1	198	120	0.606061	182	214	110	130
253	27.7667	0	27.7667	0	0	300	170	0.566667	300	300	170	170
254	27.8	0	27.8	0	1	253	120	0.474308	266	240	130	110
255	27.8667	0	27.8667	0	1	220	155	0.704545	225	215	160	150
256	27.8667	0	27.8667	0	1	286	225	0.786713	290	282	220	230
257	27.8667	0	27.8667	0	1	220	30	0.136364	211	229	35	25
258	27.9	0	27.9	0	1	231	120	0.519481	228	234	110	130
259	27.9333	0	27.9333	0	0	187	90	0.481283	180	194	100	80
260	27.9333	0	27.9333	0	0	209	130	0.62201	203	215	125	135
261	28	0	28	0	0	242	210	0.867769	254	230	210	210
262	28	0	28	0	1	275	170	0.618182	276	274	175	165
263	28	0	28	0	1	220	170	0.772727	239	201	170	170
264	28	0	28	0	1	220	220	1	218	222	225	215
265	28.4333	0	28.4333	0	0	275	40	0.145455	254	296	40	40
266	28.4333	0	28.4333	0	1	192.5	180	0.935065	198	187	170	190
267	28.4667	0	28.4667	0	0	300	275	0.916667	300	300	265	285
268	28.7667	0	28.7667	0	0	300	250	0.833333	300	300	240	260
269	28.8	1	61.6667	0	1	242	100	0.413223	252	232	95	105
270	28.9667	1	61.8333	0	0	247.5	20	0.0808081	249	246	15	25
271	29	0	29	0	1	220	45	0.204545	241	199	40	50
272	29	0	29	0	1	209	30	0.143541	220	198	35	25
273	29	0	29	0	1	214.5	30	0.13986	204	225	30	30
274	29	0	29	0	1	209	125	0.598086	198	220	120	130
275	29	0	29	0	1	220	140	0.636364	250	190	145	135
276	29	0	29	0	1	220	110	0.5	242	198	115	105
277	29	0	29	0	1	209	155	0.741627	219	199	155	155
278	29	0	29	0	1	220	125	0.568182	224	216	120	130
279	29	0	29	0	1	275	210	0.763636	271	279	205	215
280	29	0	29	0	1	231	155	0.670996	230	232	160	150
281	29.1	0	29.1	0	1	199.5	155	0.776942	225	174	145	165
282	29.1	0	29.1	0	1	210	140	0.666667	217	203	140	140
283	29.1667	1	29.1667	0	1	273	250	0.915751	269	277	255	245
284	29.2667	0	29.2667	0	1	220.5	200	0.907029	249	192	210	190
285	29.2667	1	38.3333	1	1	262.5	50	0.190476	268	257	55	45
286	29.3	0	29.3	0	0	194.25	80	0.41184	183	205.5	80	80
287	29.7333	1	58.1	1	1	299.25	175	0.584795	299	299.5	175	175
288	30	0	30	0	1	210	80	0.380952	210	210	75	85
289	30	0	30	0	1	262.5	140	0.533333	256	269	140	140
290	30	0	30	0	1	220.5	155	0.702948	232	209	155	155
291	30	0	30	0	1	210	200	0.952381	197	223	200	200
292	30.1	1	32.1333	1	1	246.75	125	0.506586	254	239.5	120	130
293	30.9	0	30.9	0	1	300	100	0.333333	300	300	110	90
294	31	0	31	0	1	262.5	190	0.72381	271	254	200	180
295	31	0	31	0	1	210	170	0.809524	214	206	155	185
296	31	0	31	0	1	283.5	125	0.440917	281	286	130	120
297	31	0	31	0	1	262.5	150	0.571429	267	258	155	145
298	31.3	1	45.5333	1	1	231	120	0.519481	237	225	120	120
299	31.9667	1	34	1	1	220.5	90	0.408163	225	216	80	100
300	32	0	32	0	0	168	20	0.119048	169	167	15	25
301	32	0	32	0	1	210	170	0.809524	202	218	165	175
302	32	0	32	0	1	194.25	95	0.48906	192	196.5	95	95
303	32	0	32	0	1	210	185	0.880952	201	219	200	170
304	32	0	32	0	1	204.75	80	0.39072	207	202.5	90	70
305	32	0	32	0	1	210	80	0.380952	213	207	95	65
306	32	0	32	0	1	220.5	165	0.748299	217	224	155	175
307	33	0	33	0	1	210	140	0.666667	210	210	155	125
308	33	0	33	0	0	210	80	0.380952	221	199	80	80
309	33.1667	1	42.3333	0	1	220.5	210	0.952381	218	223	220	200
310	33.2667	1	49.4667	1	1	210	80	0.380952	223	197	95	65
311	34	0	34	0	1	210	125	0.595238	196	224	120	130
312	34	0	34	0	1	231	80	0.34632	213	249	75	85
313	34	0	34	0	1	210	125	0.595238	213	207	130	120
314	34.6	1	46.7667	1	0	252	200	0.793651	278	226	215	185
315	34.8333	1	41.3333	0	1	183.75	50	0.272109	193	174.5	55	45
316	34.9333	1	53.2	1	1	241.5	60	0.248447	242	241	70	50
317	35	0	35	0	1	210	30	0.142857	206	214	25	35
318	35	0	35	0	0	210	125	0.595238	197	223	125	125
319	35.0333	1	57.1667	0	1	210	100	0.47619	216	204	100	100
320	35.9333	1	45.4	1	0	283.5	10	0.0352734	278	289	5	15
321	36	0	36	0	0	241.5	140	0.57971	255	228	135	145
322	36	0	36	0	0	210	180	0.857143	210	210	175	185
323	36.2667	1	43.4	1	0	300	230	0.766667	300	300	230	230
324	36.9	1	38.8667	1	1	231	190	0.822511	221	241	185	195
325	36.9333	1	53.2	1	1	210	100	0.47619	200	220	110	90
326	37	0	37	0	0	210	125	0.595238	204	216	130	120
327	37	0	37	0	1	210	200	0.952381	201	219	200	200
328	37.8333	1	47.9667	1	1	210	0	0	217	203	0	0
329	38	0	38	0	1	210	170	0.809524	221	199	165	175
330	38	0	38	0	0	210	50	0.238095	218	202	45	55
331	38.6	0	38.6	1	1	210	50	0.238095	215	205	40	60
332	39	1	50	1	1	220.5	185	0.839002	219	222	180	190
333	39	0	39	0	1	215.25	220	1.02207	217	213.5	215	225
334	40	1	88	0	1	210	20	0.0952381	196	224	25	15
335	40	0	40	0	1	194.25	125	0.643501	202	186.5	125	125
336	40.6333	1	47.6	0	1	236.25	210	0.888889	224	248.5	220	200
337	40.9333	1	54.1333	0	1	210	80	0.380952	224	196	80	80
338	41	1	47.0667	1	0	231	125	0.541126	244	218	135	115
339	41.0333	0	41.0333	0	1	189	100	0.529101	205	173	105	95
340	41.1	0	41.1	0	1	210	90	0.428571	212	208	90	90
341	41.2	0	41.2	0	1	236.25	90	0.380952	230	242.5	90	90
342	41.2333	0	41.2333	0	1	246.75	125	0.506586	254	239.5	130	120
343	41.3333	0	41.3333	0	0	183.75	70	0.380952	183	184.5	75	65
344	41.3333	0	41.3333	0	0	210	80	0.380952	203	217	75	85
345	41.4333	0	41.4333	0	1	204.75	90	0.43956	201	208.5	90	90
346	41.4333	0	41.4333	0	0	168	100	0.595238	175	161	100	100
347	41.4333	0	41.4333	0	1	220.5	150	0.680272	232	209	150	150
348	41.6	0	41.6	0	0	273	125	0.457875	273	273	120	130
349	41.6667	0	41.6667	0	1	225.75	125	0.55371	245	206.5	130	120
350	41.8	0	41.8	0	1	189	60	0.31746	170	208	70	50
351	41.8333	0	41.8333	0	1	210	90	0.428571	204	216	95	85
352	41.8667	0	41.8667	0	1	231	205	0.887446	228	234	220	190
353	41.8667	0	41.8667	0	1	204.75	155	0.757021	213	196.5	145	165
354	41.9333	0	41.9333	0	0	210	185	0.880952	197	223	185	185
355	41.9667	0	41.9667	0	0	204.75	80	0.39072	201	208.5	85	75
356	42	0	42	0	0	225.75	210	0.930233	211	240.5	205	215
357	42	0	42	0	0	231	125	0.541126	240	222	130	120
358	42.0333	0	42.0333	0	0	231	235	1.01732	236	226	250	220
359	42.0333	0	42.0333	0	1	220.5	235	1.06576	226	215	245	225
360	42.0667	0	42.0667	0	0	245	225	0.918367	235	255	225	225
361	42.0667	0	42.0667	0	0	225.75	225	0.996678	248	203.5	230	220
362	42.0667	0	42.0667	0	0	241.5	150	0.621118	252	231	155	145
363	42.2667	0	42.2667	0	0	231	280	1.21212	246	216	285	275
364	42.4	0	42.4	0	1	199.5	100	0.501253	225	174	95	105
365	42.5	0	42.5	0	1	157.5	155	0.984127	158	157	145	165
366	42.5667	0	42.5667	0	1	115.5	5	0.04329	109	122	10	0
367	42.5667	0	42.5667	0	1	236.25	170	0.719577	220	252.5	175	165
368	42.6	0	42.6	0	1	199.5	170	0.85213	224	175	170	170
369	42.6333	0	42.6333	0	1	215.25	175	0.813008	223	207.5	170	180
370	42.7	0	42.7	0	0	241.5	220	0.910973	239	244	230	210
371	42.7	0	42.7	0	1	210	155	0.738095	214	206	155	155
372	42.7667	1	53.2333	0	1	105	270	2.57143	106	104	280	260
373	42.8	0	42.8	0	1	220.5	80	0.362812	238	203	95	65
374	42.8333	0	42.8333	0	1	210	200	0.952381	223	197	195	205
375	42.9	0	42.9	0	1	231	80	0.34632	250	212	95	65
376	42.9	0	42.9	0	0	210	80	0.380952	200	220	90	70
377	42.9333	0	42.9333	0	1	278.25	200	0.718778	282	274.5	205	195
378	42.9333	0	42.9333	0	0	231	260	1.12554	218	244	270	250
379	43.0333	0	43.0333	0	1	215.25	170	0.789779	209	221.5	175	165
380	43.0667	0	43.0667	0	1	225.75	170	0.753045	228	223.5	175	165
381	43.1333	0	43.1333	0	1	220.5	155	0.702948	237	204	160	150
382	43.2667	0	43.2667	0	0	231	280	1.21212	220	242	275	285
383	43.3333	1	50.0333	0	1	210	80	0.380952	205	215	80	80
384	43.3333	0	43.3333	0	1	147	10	0.0680272	148	146	10	10
385	43.3667	0	43.3667	0	1	183.75	30	0.163265	184	183.5	40	20
386	43.4333	0	43.4333	0	1	231	230	0.995671	226	236	225	235
387	43.4667	0	43.4667	1	1	210	70	0.333333	214	206	70	70
388	43.6	0	43.6	0	0	199.5	50	0.250627	206	193	45	55
389	43.6333	0	43.6333	0	1	126	80	0.634921	133	119	75	85
390	43.6667	0	43.6667	0	0	189	170	0.899471	187	191	160	180
391	43.9333	0	43.9333	0	1	257.25	100	0.388727	273	241.5	110	90
392	43.9667	0	43.9667	0	1	189	90	0.47619	181	197	85	95
393	44	0	44	0	1	210	80	0.380952	199	221	90	70
394	44.0667	0	44.0667	0	1	220.5	30	0.136054	242	199	25	35
395	44.0667	0	44.0667	0	1	215.25	100	0.464576	211	219.5	95	105
396	44.2	0	44.2	0	1	262.5	125	0.47619	263	262	130	120
397	44.2333	0	44.2333	0	0	231	80	0.34632	239	223	85	75
398	44.3	0	44.3	0	0	246.75	100	0.405268	252	241.5	110	90
399	44.4	0	44.4	0	1	210	200	0.952381	204	216	215	185
400	44.4	0	44.4	0	0	189	20	0.10582	179	199	15	25
401	44.4333	0	44.4333	1	1	231	120	0.519481	232	230	105	135
402	44.6333	0	44.6333	0	1	210	200	0.952381	216	204	210	190
403	44.6667	0	44.6667	0	0	178.5	150	0.840336	187	170	155	145
404	44.7	0	44.7	0	1	299.25	295	0.985798	299	299.5	295	295
405	44.7333	0	44.7333	0	1	168	90	0.535714	149	187	95	85
406	44.9667	0	44.9667	0	0	210	90	0.428571	202	218	100	80
407	45	0	45	0	1	231	120	0.519481	247	215	125	115
408	45.0667	1	58.4	0	1	220	80	0.363636	228	212	90	70
409	45.1	0	45.1	0	0	190	10	0.0526316	168	212	5	15
410	45.1	0	45.1	0	1	200	100	0.5	204	196	95	105
411	45.1333	0	45.1333	0	1	210	260	1.2381	205	215	275	245
412	45.1333	0	45.1333	0	1	205	140	0.682927	206	204	155	125
413	45.1667	0	45.1667	0	0	195	125	0.641026	184	206	120	130
414	45.1667	0	45.1667	0	1	250	290	1.16	274	226	295	285
415	45.2333	0	45.2333	0	0	220	80	0.363636	242	198	85	75
416	45.2667	0	45.2667	0	0	180	100	0.555556	195	165	105	95
417	45.3667	0	45.3667	0	0	200	50	0.25	195	205	40	60
418	45.3667	0	45.3667	0	1	250	175	0.7	247	253	175	175
419	45.3667	0	45.3667	0	1	260	260	1	275	245	265	255
420	45.5333	0	45.5333	0	1	185	125	0.675676	178	192	130	120
421	45.5333	0	45.5333	0	1	215	155	0.72093	211	219	145	165
422	45.6	0	45.6	0	0	185	155	0.837838	175	195	150	160
423	45.6333	0	45.6333	0	1	240	260	1.08333	240	240	260	260
424	45.7667	0	45.7667	0	0	200	80	0.4	216	184	75	85
425	45.8333	0	45.8333	0	1	215	60	0.27907	217	213	55	65
426	45.8667	0	45.8667	0	1	200	60	0.3	220	180	65	55
427	46	1	90	0	1	200	90	0.45	224	176	85	95
428	46.0333	0	46.0333	0	1	200	90	0.45	206	194	80	100
429	46.0667	0	46.0667	0	1	225	50	0.222222	225	225	40	60
430	46.0667	0	46.0667	0	0	110	0	0	106	114	0	0
431	46.0667	0	46.0667	0	1	270	260	0.962963	281	259	275	245
432	46.1667	0	46.1667	0	0	215	130	0.604651	208	222	140	120
433	46.2	0	46.2	0	1	220	230	1.04545	213	227	235	225
434	46.2667	0	46.2667	0	1	250	220	0.88	240	260	225	215
435	46.2667	0	46.2667	0	1	200	5	0.025	202	198	0	10
436	46.2667	0	46.2667	0	1	185	40	0.216216	183	187	55	25
437	46.3667	0	46.3667	0	1	220	170	0.772727	237	203	155	185
438	46.3667	0	46.3667	0	1	140	20	0.142857	153	127	20	20
439	46.3667	0	46.3667	0	1	200	50	0.25	221	179	40	60
440	46.4	0	46.4	0	1	200	40	0.2	201	199	35	45
441	46.4667	0	46.4667	0	1	275	155	0.563636	278	272	155	155
442	46.4667	1	57.7	0	1	270	125	0.462963	278	262	120	130
443	46.5	0	46.5	0	1	185	30	0.162162	191	179	35	25
444	46.5	0	46.5	0	0	220	175	0.795455	220	220	175	175
445	46.5333	0	46.5333	0	0	140	0	0	135	145	0	0
446	46.5667	0	46.5667	0	1	210	50	0.238095	220	200	60	40
447	46.5667	0	46.5667	0	1	200	30	0.15	215	185	35	25
448	46.6667	0	46.6667	0	1	275	250	0.909091	281	269	250	250
449	46.6667	0	46.6667	0	1	185	30	0.162162	195	175	25	35
450	46.6667	0	46.6667	0	0	180	140	0.777778	175	185	135	145
451	46.6667	0	46.6667	0	0	180	60	0.333333	181	179	70	50
452	46.6667	0	46.6667	0	0	150	50	0.333333	145	155	50	50
453	46.7	0	46.7	0	1	195	155	0.794872	197	193	165	145
454	46.7	0	46.7	0	0	150	90	0.6	159	141	100	80
455	46.7333	1	57.2	1	0	200	20	0.1	196	204	25	15
456	46.7667	0	46.7667	0	0	195	80	0.410256	168	222	95	65
457	46.7667	0	46.7667	0	0	205	80	0.390244	222	188	85	75
458	46.9	0	46.9	0	0	235	170	0.723404	240	230	170	170
459	46.9	0	46.9	0	1	205	225	1.09756	224	186	215	235
460	46.9	0	46.9	0	0	140	10	0.0714286	140	140	5	15
461	46.9	0	46.9	0	1	180	80	0.444444	181	179	90	70
462	46.9333	0	46.9333	0	0	290	200	0.689655	295	285	195	205
463	46.9667	0	46.9667	0	1	255	280	1.09804	263	247	280	280
464	46.9667	0	46.9667	0	1	160	200	1.25	167	153	225	175
465	47	1	60	0	1	190	170	0.894737	173	207	170	170
466	47.0667	0	47.0667	0	1	160	150	0.9375	168	152	155	145
467	47.0667	0	47.0667	0	0	205	125	0.609756	215	195	130	120
468	47.1333	0	47.1333	0	0	185	50	0.27027	190	180	40	60
469	47.1667	0	47.1667	0	0	185	25	0.135135	195	175	35	15
470	47.2	0	47.2	0	0	175	65	0.371429	171	179	60	70
471	47.2333	0	47.2333	0	0	200	200	1	206	194	195	205
472	47.3	0	47.3	0	1	140	60	0.428571	138	142	70	50
473	47.3	0	47.3	0	1	215	120	0.55814	220	210	125	115
474	47.3	0	47.3	0	1	245	180	0.734694	241	249	185	175
475	47.3333	0	47.3333	0	0	150	100	0.666667	160	140	110	90
476	47.3333	0	47.3333	0	1	195	180	0.923077	166	224	175	185
477	47.4	0	47.4	0	0	180	125	0.694444	194	166	125	125
478	47.4	0	47.4	0	1	235	250	1.06383	230	240	250	250
479	47.4	0	47.4	0	1	195	155	0.794872	178	212	145	165
480	47.5333	0	47.5333	0	0	205	170	0.829268	217	193	160	180
481	47.5333	0	47.5333	0	0	165	170	1.0303	146	184	175	165
482	47.5667	0	47.5667	0	1	225	80	0.355556	211	239	85	75
483	47.5667	0	47.5667	0	1	210	155	0.738095	196	224	165	145
484	47.6	0	47.6	0	1	200	170	0.85	195	205	165	175
485	47.6333	0	47.6333	0	0	240	145	0.604167	251	229	150	140
486	47.7667	0	47.7667	0	0	160	110	0.6875	152	168	125	95
487	47.7667	0	47.7667	0	1	190	140	0.736842	202	178	155	125
488	47.8	0	47.8	0	0	260	110	0.423077	247	273	125	95
489	47.8	0	47.8	0	1	225	240	1.06667	246	204	230	250
490	47.8333	0	47.8333	0	1	175	145	0.828571	177	173	135	155
491	47.9	0	47.9	0	0	160	140	0.875	151	169	145	135
492	48	1	90	0	1	240	110	0.458333	240	240	125	95
493	48	0	48	0	0	185	80	0.432432	199	171	85	75
494	48.0667	0	48.0667	0	0	180	30	0.166667	198	162	40	20
495	48.0667	0	48.0667	0	1	205	300	1.46341	225	185	300	300
496	48.0667	0	48.0667	0	1	185	230	1.24324	172	198	235	225
497	48.0667	0	48.0667	0	1	285	250	0.877193	282	288	250	250
498	48.1333	0	48.1333	0	0	245	205	0.836735	255	235	205	205
499	48.2	0	48.2	0	1	280	225	0.803571	277	283	215	235
500	48.2	0	48.2	0	1	200	65	0.325	207	193	65	65
501	48.2	0	48.2	0	1	225	95	0.422222	238	212	105	85
502	48.2	0	48.2	0	1	195	290	1.48718	199	191	295	285
503	48.2	0	48.2	0	0	265	285	1.07547	270	260	285	285
504	48.2333	0	48.2333	0	0	215	215	1	214	216	225	205
505	48.2667	0	48.2667	0	1	185	30	0.162162	184	186	25	35
506	48.3	1	60.2667	0	1	230	120	0.521739	241	219	105	135
507	48.4333	0	48.4333	0	0	215	140	0.651163	223	207	145	135
508	48.4333	0	48.4333	0	1	165	115	0.69697	151	179	125	105
509	48.4667	0	48.4667	0	0	225	110	0.488889	228	222	110	110
510	48.5	0	48.5	0	1	255	220	0.862745	266	244	215	225
511	48.5	0	48.5	0	0	185	5	0.027027	202	168	10	0
512	48.5333	0	48.5333	0	1	235	230	0.978723	220	250	230	230
513	48.5667	0	48.5667	0	1	235	30	0.12766	239	231	30	30
514	48.6333	0	48.6333	0	1	195	110	0.564103	181	209	125	95
515	48.6667	0	48.6667	0	0	225	175	0.777778	215	235	175	175
516	48.7667	0	48.7667	0	1	195	230	1.17949	202	188	235	225
517	48.8	0	48.8	0	0	235	230	0.978723	216	254	240	220
518	48.9333	0	48.9333	0	1	185	60	0.324324	179	191	60	60
519	48.9333	0	48.9333	0	0	255	260	1.01961	264	246	260	260
520	48.9667	0	48.9667	0	1	195	180	0.923077	184	206	180	180
521	49.1667	0	49.1667	0	0	230	255	1.1087	246	214	240	270
522	49.2	0	49.2	0	1	220	190	0.863636	220	220	190	190
523	49.4667	0	49.4667	0	0	220	270	1.22727	216	224	255	285
524	49.4667	0	49.4667	0	1	105	20	0.190476	114	96	25	15
525	49.5	0	49.5	0	1	220	125	0.568182	216	224	130	120
526	49.5333	0	49.5333	0	0	200	20	0.1	216	184	15	25
527	49.6333	0	49.6333	0	0	190	100	0.526316	202	178	105	95
528	49.7667	0	49.7667	0	0	190	60	0.315789	205	175	65	55
529	49.7667	0	49.7667	0	1	220	140	0.636364	242	198	150	130
530	49.7667	0	49.7667	0	0	200	180	0.9	204	196	180	180
531	49.8667	0	49.8667	0	1	200	170	0.85	222	178	165	175
532	49.8667	0	49.8667	0	1	200	70	0.35	195	205	65	75
533	50	0	57	1	1	250	190	0.76	240	260	180	200
534	50	1	71	0	1	256.5	280	1.09162	274	239	290	270
535	50.0333	1	59.8333	0	1	180.5	10	0.0554017	170	191	10	10
536	50.1	0	50.1	0	0	209	80	0.382775	215	203	80	80
537	50.1667	0	50.1667	0	1	213.75	250	1.16959	209	218.5	245	255
538	50.2	0	50.2	0	0	175.75	60	0.341394	193	158.5	70	50
539	50.2333	0	50.2333	0	0	152	80	0.526316	147	157	85	75
540	50.2333	0	50.2333	0	0	209	90	0.430622	204	214	95	85
541	50.2667	0	50.2667	0	1	213.75	100	0.467836	220	207.5	110	90
542	50.4	1	50.5333	0	1	256.5	240	0.935673	274	239	235	245
543	50.4333	0	50.4333	0	1	218.5	170	0.778032	224	213	170	170
544	50.4667	0	50.4667	0	1	180.5	170	0.941828	199	162	160	180
545	50.5	0	50.5	0	0	161.5	120	0.743034	174	149	120	120
546	50.5333	0	50.5333	0	1	180.5	70	0.387812	205	156	85	55
547	50.5333	0	50.5333	0	1	180.5	90	0.498615	169	192	95	85
548	50.5333	0	50.5333	0	1	218.5	80	0.366133	225	212	85	75
549	50.6	0	50.6	0	1	209	120	0.574163	221	197	125	115
550	50.7	0	50.7	0	1	190	20	0.105263	172	208	20	20
551	50.8333	0	50.8333	0	1	104.5	10	0.0956938	100	109	10	10
552	50.8667	0	50.8667	0	1	228	40	0.175439	235	221	40	40
553	50.9333	0	50.9333	0	1	199.5	210	1.05263	211	188	210	210
554	50.9333	0	50.9333	0	1	152	30	0.197368	152	152	35	25
555	50.9667	0	50.9667	0	1	114	5	0.0438596	107	121	10	0
556	51.0333	0	51.0333	0	0	123.5	150	1.21457	117	130	155	145
557	51.0667	0	51.0667	0	1	152	30	0.197368	149	155	25	35
558	51.5	0	51.5	0	1	190	200	1.05263	172	208	210	190
559	51.6333	0	51.6333	0	1	171	160	0.935673	187	155	155	165
560	51.6333	0	51.6333	0	1	237.5	185	0.778947	215	260	195	175
561	51.6333	0	51.6333	0	1	190	160	0.842105	191	189	165	155
562	51.6667	0	51.6667	0	1	190	80	0.421053	181	199	95	65
563	51.7333	0	51.7333	1	1	171	185	1.08187	201	141	200	170
564	51.7333	1	56.1	0	1	218.5	210	0.961098	211	226	220	200
565	51.7333	0	51.7333	0	0	133	50	0.37594	134	132	45	55
566	51.7667	0	51.7667	0	1	190	120	0.631579	181	199	105	135
567	51.7667	0	51.7667	0	1	175.75	130	0.739687	166	185.5	130	130
568	51.8	0	51.8	0	1	190	140	0.736842	184	196	150	130
569	51.8333	0	51.8333	0	1	171	170	0.994152	195	147	170	170
570	51.9667	0	51.9667	0	1	237.5	160	0.673684	214	261	165	155
571	52	0	52	0	1	114	40	0.350877	121	107	50	30
572	52	0	52	0	1	142.5	110	0.77193	135	150	130	90
573	52.0333	0	52.0333	0	0	161.5	20	0.123839	145	178	15	25
574	52.0667	0	52.0667	0	1	199.5	200	1.00251	206	193	220	180
575	52.0667	0	52.0667	0	0	190	50	0.263158	174	206	60	40
576	52.1	0	52.1	0	1	199.5	150	0.75188	221	178	160	140
577	52.1667	0	52.1667	0	1	180.5	200	1.10803	195	166	210	190
578	52.1667	0	52.1667	0	1	85.5	50	0.584795	81	90	45	55
579	52.2	0	52.2	0	1	171	155	0.906433	180	162	160	150
580	52.2	0	52.2	0	1	190	250	1.31579	181	199	245	255
581	52.2	0	52.2	0	0	180.5	60	0.33241	196	165	65	55
582	52.2	0	52.2	0	0	190	190	1	171	209	190	190
583	52.4	0	52.4	0	1	180.5	80	0.443213	167	194	90	70
584	52.4	0	52.4	0	0	190	90	0.473684	169	211	95	85
585	52.4333	0	52.4333	0	0	171	20	0.116959	197	145	20	20
586	52.4333	0	52.4333	0	1	209	60	0.287081	203	215	65	55
587	52.4333	0	52.4333	0	0	213.75	180	0.842105	211	216.5	170	190
588	52.5667	0	52.5667	1	0	161.5	30	0.185759	172	151	30	30
589	52.5667	0	52.5667	0	1	237.5	150	0.631579	247	228	165	135
590	52.5667	0	52.5667	0	0	204.25	100	0.489596	210	198.5	100	100
591	52.5667	0	52.5667	0	0	209	100	0.478469	203	215	95	105
592	52.6	0	52.6	0	1	180.5	100	0.554017	186	175	95	105
593	52.6667	0	52.6667	0	0	190	100	0.526316	197	183	100	100
594	52.8	0	52.8	0	1	209	160	0.76555	206	212	165	155
595	52.8333	0	52.8333	0	1	175.75	10	0.056899	187	164.5	5	15
596	52.8667	0	52.8667	0	0	218.5	230	1.05263	209	228	225	235
597	52.9667	0	52.9667	0	0	209	145	0.69378	195	223	140	150
598	52.9667	0	52.9667	0	1	190	170	0.894737	190	190	175	165
599	53	0	53	0	1	161.5	125	0.773994	169	154	130	120
600	53	0	53	0	0	190	80	0.421053	171	209	90	70
601	53	0	53	0	1	190	160	0.842105	178	202	165	155
602	53	0	53	0	1	190	200	1.05263	191	189	205	195
603	53	0	53	0	0	190	185	0.973684	195	185	180	190
604	53.0333	0	53.0333	0	1	199.5	40	0.200501	215	184	50	30
605	53.0333	0	53.0333	0	1	190	170	0.894737	203	177	170	170
606	53.0667	0	53.0667	0	1	209	60	0.287081	219	199	65	55
607	53.1	0	53.1	0	1	190	140	0.736842	201	179	155	125
608	53.1333	0	53.1333	0	1	256.5	145	0.565302	282	231	140	150
609	53.2	0	53.2	0	1	161.5	80	0.495356	155	168	80	80
610	53.2333	0	53.2333	0	0	152	40	0.263158	154	150	35	45
611	53.3667	0	53.3667	0	1	199.5	130	0.651629	221	178	140	120
612	53.3667	0	53.3667	0	1	190	120	0.631579	189	191	120	120
613	53.4333	0	53.4333	0	1	171	90	0.526316	192	150	100	80
614	53.5	0	53.5	0	1	190	100	0.526316	175	205	110	90
615	53.6333	0	53.6333	0	1	209	110	0.526316	196	222	125	95
616	53.7667	0	53.7667	0	0	171	70	0.409357	169	173	65	75
617	53.9	0	53.9	1	0	218.5	255	1.16705	215	222	245	265
618	54	0	54	0	0	85.5	10	0.116959	91	80	10	10
619	54	1	66	1	1	95	10	0.105263	93	97	5	15
620	54	0	54	0	1	133	100	0.75188	125	141	90	110
621	54	0	54	0	1	171	50	0.292398	180	162	55	45
622	54	0	54	0	1	190	200	1.05263	186	194	210	190
623	54	0	54	0	1	142.5	80	0.561404	155	130	95	65
624	54.1	0	54.1	0	1	171	80	0.467836	197	145	75	85
625	54.1	0	54.1	0	1	171	75	0.438596	166	176	65	85
626	54.1	0	54.1	0	1	180	190	1.05556	183	177	185	195
627	54.2	0	54.2	0	1	189	50	0.26455	165	213	45	55
628	54.3333	0	54.3333	0	1	189	80	0.42328	166	212	85	75
629	54.4333	0	54.4333	0	1	171	60	0.350877	178	164	60	60
630	54.6	0	54.6	0	1	180	130	0.722222	171	189	140	120
631	54.9	0	54.9	0	1	153	20	0.130719	154	152	15	25
632	54.9333	0	54.9333	0	1	198	125	0.631313	200	196	130	120
633	55	0	55	0	1	180	150	0.833333	200	160	165	135
634	55	0	55	0	1	180	190	1.05556	172	188	190	190
635	55	0	55	0	1	108	125	1.15741	113	103	125	125
636	55	0	55	0	1	135	100	0.740741	134	136	100	100
637	55.2	0	55.2	0	1	171	100	0.584795	204	138	95	105
638	55.2333	0	55.2333	0	1	207	150	0.724638	218	196	145	155
639	55.2333	0	55.2333	0	1	180	80	0.444444	174	186	90	70
640	55.3	1	59.4667	0	1	207	100	0.483092	209	205	100	100
641	55.3667	0	55.3667	0	1	180	90	0.5	190	170	85	95
642	55.4333	0	55.4333	0	0	108	10	0.0925926	99	117	10	10
643	55.5667	0	55.5667	0	0	207	125	0.603865	203	211	130	120
644	55.6	0	55.6	0	1	198	125	0.631313	193	203	125	125
645	55.7333	0	55.7333	0	0	189	50	0.26455	198	180	55	45
646	56	0	56	0	1	180	170	0.944444	185	175	165	175
647	56	0	56	0	1	162	140	0.864198	147	177	145	135
648	56	0	56	0	1	108	60	0.555556	112	104	65	55
649	56	0	56	0	1	180	50	0.277778	196	164	55	45
650	56	0	56	0	1	162	170	1.04938	162	162	155	185
651	56	0	56	0	1	180	70	0.388889	181	179	75	65
652	56	0	56	0	0	180	75	0.416667	187	173	80	70
653	56	0	56	0	0	162	20	0.123457	163	161	25	15
654	56	0	56	0	0	175.5	170	0.968661	199	152	175	165
655	56.1667	0	56.1667	0	0	162	100	0.617284	147	177	105	95
656	56.3667	0	56.3667	0	1	180	200	1.11111	190	170	220	180
657	57	0	57	0	1	162	60	0.37037	154	170	55	65
658	57	0	57	0	1	144	190	1.31944	150	138	190	190
659	57	0	57	0	1	135	125	0.925926	129	141	130	120
660	57	0	57	0	1	189	135	0.714286	196	182	135	135
661	57.1333	0	57.1333	0	0	180	10	0.0555556	195	165	5	15
662	57.2333	0	57.2333	0	1	180	150	0.833333	188	172	160	140
663	57.2333	0	57.2333	0	1	198	100	0.505051	172	224	95	105
664	57.2667	0	57.2667	0	1	99	10	0.10101	103	95	10	10
665	57.3667	0	57.3667	0	1	198	50	0.252525	180	216	60	40
666	57.4	0	57.4	0	1	252	250	0.992063	271	233	245	255
667	57.4333	0	57.4333	0	1	162	5	0.0308642	156	168	10	0
668	57.4333	0	57.4333	0	1	180	50	0.277778	202	158	60	40
669	57.4667	0	57.4667	0	1	153	10	0.0653595	151	155	5	15
670	57.6	0	57.6	0	0	175.5	40	0.22792	174	177	45	35
671	57.6333	0	57.6333	0	0	184.5	10	0.0542005	196	173	10	10
672	57.8667	0	57.8667	0	1	72	0	0	65	79	0	0
673	57.9	0	57.9	0	1	171	10	0.0584795	180	162	5	15
674	57.9667	0	57.9667	0	1	189	50	0.26455	171	207	50	50
675	58	0	58	0	1	189	65	0.343915	197	181	70	60
676	58	0	58	0	1	252	125	0.496032	260	244	130	120
677	58.1	0	58.1	0	0	171	50	0.292398	182	160	60	40
678	58.1333	0	58.1333	0	1	243	20	0.0823045	253	233	15	25
679	58.2667	0	58.2667	0	1	180	30	0.166667	167	193	40	20
680	58.3	0	58.3	0	0	207	200	0.966184	195	219	210	190
681	58.3333	0	58.3333	0	0	252	80	0.31746	261	243	90	70
682	58.4333	0	58.4333	0	1	189	170	0.899471	168	210	165	175
683	58.4667	0	58.4667	0	1	234	65	0.277778	230	238	75	55
684	58.5	0	58.5	0	0	184	50	0.271739	187	181	45	55
685	58.6	0	58.6	0	1	216	125	0.578704	220	212	120	130
686	58.6	0	58.6	0	0	180	20	0.111111	167	193	15	25
687	58.7	0	58.7	0	1	225	50	0.222222	244	206	50	50
688	58.7667	0	58.7667	0	1	225	125	0.555556	226	224	130	120
689	58.8333	0	58.8333	0	1	202.5	75	0.37037	201	204	80	70
690	58.8667	0	58.8667	0	0	180	10	0.0555556	203	157	10	10
691	58.8667	0	58.8667	0	1	252	280	1.11111	278	226	285	275
692	58.9	0	58.9	0	1	252	110	0.436508	264	240	105	115
693	58.9	0	58.9	0	1	198	220	1.11111	189	207	225	215
694	58.9667	0	58.9667	1	1	189	50	0.26455	184	194	60	40
695	58.9667	0	58.9667	0	1	216	160	0.740741	204	228	165	155
696	59	0	59	0	1	171	170	0.994152	201	141	155	185
697	59	0	59	0	0	171	125	0.730994	178	164	120	130
698	59	0	59	0	1	180	50	0.277778	205	155	50	50
699	59	0	59	0	1	180	125	0.694444	185	175	130	120
700	59.0667	0	59.0667	0	0	216	125	0.578704	218	214	125	125
701	59.1333	0	59.1333	0	1	225	150	0.666667	245	205	145	155
702	59.2	0	59.2	0	0	198	150	0.757576	196	200	165	135
703	59.2333	0	59.2333	0	1	198	100	0.505051	175	221	110	90
704	59.2333	0	59.2333	0	0	189	30	0.15873	193	185	30	30
705	59.2667	0	59.2667	0	1	189	100	0.529101	178	200	95	105
706	59.3	0	59.3	0	1	180	10	0.0555556	202	158	10	10
707	59.5	0	59.5	0	1	243	150	0.617284	235	251	145	155
708	59.5333	0	59.5333	0	1	207	50	0.241546	206	208	40	60
709	59.6	0	59.6	0	1	180	150	0.833333	167	193	150	150
710	59.6333	0	59.6333	0	1	207	50	0.241546	222	192	60	40
711	59.6333	0	59.6333	0	0	225	100	0.444444	232	218	110	90
712	59.6667	0	59.6667	0	1	180	150	0.833333	203	157	165	135
713	59.7	0	59.7	0	0	252	20	0.0793651	270	234	20	20
714	59.7333	0	59.7333	0	1	180	20	0.111111	167	193	20	20
715	59.7667	0	59.7667	0	0	180	30	0.166667	177	183	40	20
716	59.8667	0	59.8667	0	0	234	50	0.213675	225	243	55	45
717	59.9667	0	59.9667	0	1	80	30	0.375	88	72	35	25
718	60	0	60	0	1	152	175	1.15132	155	149	185	165
719	60	0	60	0	1	144	125	0.868056	140	148	135	115
720	60.1	0	60.1	0	1	232	170	0.732759	225	239	175	165
721	60.1333	0	60.1333	0	0	208	100	0.480769	214	202	105	95
722	60.2	0	60.2	0	0	80	10	0.125	75	85	10	10
723	60.2333	0	60.2333	0	0	104	20	0.192308	104	104	20	20
724	60.2667	0	60.2667	0	1	176	150	0.852273	205	147	150	150
725	60.3	0	60.3	0	0	160	50	0.3125	162	158	40	60
726	60.3	0	60.3	0	1	200	50	0.25	210	190	60	40
727	60.3	0	60.3	0	0	156	150	0.961538	154	158	155	145
728	60.3	0	60.3	0	1	176	50	0.284091	178	174	45	55
729	60.3667	0	60.3667	0	1	224	50	0.223214	240	208	40	60
730	60.3667	0	60.3667	0	1	216	40	0.185185	213	219	40	40
731	60.4	0	60.4	0	0	172	60	0.348837	185	159	55	65
732	60.4	0	60.4	0	1	168	10	0.0595238	152	184	5	15
733	60.5	0	60.5	0	0	168	200	1.19048	148	188	205	195
734	60.5333	0	60.5333	0	0	120	10	0.0833333	133	107	10	10
735	60.6	0	60.6	0	1	136	50	0.367647	129	143	55	45
736	60.6333	0	60.6333	0	1	80	10	0.125	75	85	5	15
737	60.6667	0	60.6667	0	1	160	150	0.9375	161	159	160	140
738	60.6667	0	60.6667	0	1	216	200	0.925926	214	218	220	180
739	60.6667	0	60.6667	0	1	200	125	0.625	200	200	125	125
740	60.7667	0	60.7667	0	1	160	20	0.125	153	167	25	15
741	60.7667	0	60.7667	0	1	208	230	1.10577	195	221	225	235
742	60.8333	0	60.8333	0	0	160	100	0.625	158	162	95	105
743	60.8333	0	60.8333	0	0	160	50	0.3125	156	164	50	50
744	60.8333	0	60.8333	0	1	160	50	0.3125	171	149	60	40
745	60.8667	0	60.8667	0	0	152	130	0.855263	145	159	120	140
746	60.8667	0	60.8667	0	1	144	10	0.0694444	152	136	10	10
747	60.8667	0	60.8667	0	1	180	20	0.111111	202	158	15	25
748	61	0	65	1	1	136	130	0.955882	132	140	120	140
749	61	0	61	0	1	160	125	0.78125	159	161	125	125
750	61	0	61	0	1	148	145	0.97973	141	155	135	155
751	61	0	61	0	1	160	155	0.96875	163	157	155	155
752	61	0	61	0	1	160	150	0.9375	168	152	145	155
753	61	0	61	0	0	200	250	1.25	214	186	245	255
754	61.0333	0	61.0333	0	0	160	10	0.0625	156	164	5	15
755	61.1333	0	61.1333	0	1	184	100	0.543478	190	178	105	95
756	61.5667	0	61.5667	0	0	200	100	0.5	199	201	100	100
757	61.6333	0	61.6333	0	1	152	65	0.427632	157	147	55	75
758	62	0	62	0	1	160	220	1.375	150	170	215	225
759	62	0	62	0	1	80	10	0.125	85	75	10	10
760	62	0	62	0	1	112	140	1.25	108	116	145	135
761	62	0	62	0	1	144	170	1.18056	145	143	170	170
762	62	0	62	0	1	136	190	1.39706	123	149	180	200
763	62	0	62	0	1	144	140	0.972222	142	146	155	125
764	62	0	62	0	1	160	200	1.25	173	147	205	195
765	62	0	62	0	1	152	105	0.690789	146	158	105	105
766	62.8667	0	62.8667	0	0	168	100	0.595238	146	190	95	105
767	63	0	63	0	0	176	20	0.113636	174	178	20	20
768	63	0	63	0	1	80	60	0.75	78	82	65	55
769	63	1	65	0	1	120	125	1.04167	122	118	135	115
770	63.4	0	63.4	0	1	200	100	0.5	208	192	95	105
771	64	0	64	0	1	88	70	0.795455	86	90	70	70
772	64	0	64	0	1	144	195	1.35417	138	150	190	200
773	64	0	64	0	0	168	170	1.0119	170	166	165	175
774	64	0	64	0	1	128	85	0.664062	121	135	75	95
775	65	0	65	0	0	120	170	1.41667	120	120	160	180
776	65	0	65	0	1	200	200	1	217	183	225	175
777	65	0	65	0	0	96	70	0.729167	102	90	80	60
778	65	0	65	0	0	160	190	1.1875	169	151	195	185
779	65	0	65	0	1	184	230	1.25	196	172	235	225
780	65	0	65	0	1	104	40	0.384615	108	100	35	45
781	65	1	68	0	1	96	50	0.520833	95	97	60	40
782	65	0	65	0	1	160	185	1.15625	159	161	185	185
783	66	0	66	0	0	120	90	0.75	132	108	95	85
784	66	1	66	0	1	104	10	0.0961538	112	96	10	10
785	66	0	66	0	1	80	10	0.125	88	72	5	15
786	66	0	66	0	1	88	60	0.681818	88	88	70	50
787	66	0	66	0	1	168	180	1.07143	157	179	190	170
788	67	0	67	0	0	152	50	0.328947	171	133	55	45
789	67	0	67	0	1	152	50	0.328947	159	145	50	50
790	67	0	67	0	1	192	80	0.416667	184	200	85	75
791	67	0	67	0	1	160	140	0.875	165	155	155	125
792	67	0	67	0	1	208	220	1.05769	224	192	215	225
793	67	0	67	0	1	208	190	0.913462	210	206	195	185
794	68	0	68	0	1	184	70	0.380435	170	198	75	65
795	68	0	68	0	1	144	80	0.555556	155	133	75	85
796	68	0	68	0	0	152	30	0.197368	149	155	25	35
797	68	0	68	0	1	152	20	0.131579	161	143	15	25
798	68	0	68	0	1	144	110	0.763889	151	137	105	115
799	69	0	69	0	1	216	110	0.509259	208	224	130	90
800	69	0	69	0	1	184	60	0.326087	200	168	60	60
801	69	0	69	0	1	168	140	0.833333	175	161	155	125
802	69	0	69	0	1	232	70	0.301724	246	218	75	65
803	70	0	70	0	0	208	110	0.528846	216	200	115	105
804	70	0	70	0	1	144	10	0.0694444	144	144	5	15
805	70	0	70	0	1	168	170	1.0119	165	171	160	180
806	70	0	70	0	1	168	110	0.654762	172	164	110	110
807	70	0	70	0	1	120	125	1.04167	118	122	125	125
808	70	0	70	0	1	112	40	0.357143	99	125	40	40
809	70	0	70	0	1	224	210	0.9375	228	220	210	210
810	71	0	71	0	0	72	20	0.277778	82	62	15	25
811	71	0	71	0	1	208	150	0.721154	222	194	160	140
812	71	0	71	0	1	136	20	0.147059	115	157	25	15
813	71	0	71	0	1	216	130	0.601852	197	235	120	140
814	71	0	71	0	0	160	150	0.9375	161	159	145	155
815	71	0	71	0	1	120	145	1.20833	116	124	140	150
816	72	0	72	0	0	152	20	0.131579	155	149	25	15
817	72	0	72	0	1	72	40	0.555556	77	67	45	35
818	72	0	72	0	1	164	80	0.487805	168	160	75	85
819	72	0	72	0	1	120	80	0.666667	122	118	80	80
820	72	0	72	0	1	208	50	0.240385	206	210	45	55
821	73	0	73	0	0	224	40	0.178571	239	209	45	35
822	73	0	73	0	0	208	30	0.144231	210	206	25	35
823	73	0	73	0	0	88	70	0.795455	84	92	75	65
824	73	0	73	0	0	160	90	0.5625	145	175	80	100
825	73	0	73	0	1	144	10	0.0694444	140	148	10	10
826	73	0	73	0	1	144	10	0.0694444	151	137	5	15
827	73	0	73	0	0	96	70	0.729167	89	103	75	65
828	73	0	73	0	0	88	40	0.454545	71	105	50	30
829	73	0	73	0	1	96	130	1.35417	99	93	140	120
830	73	0	73	0	1	160	180	1.125	145	175	185	175
831	73	0	73	0	1	88	100	1.13636	91	85	95	105
832	74	0	74	0	0	120	40	0.333333	133	107	45	35
833	74	0	74	0	0	88	10	0.113636	85	91	5	15
834	74	0	74	0	1	88	150	1.70455	87	89	145	155
835	74	0	74	0	1	120	60	0.5	123	117	55	65
836	74	0	74	0	1	200	130	0.65	201	199	130	130
837	74	0	74	0	1	84	80	0.952381	73	95	75	85
838	74	0	74	0	1	80	50	0.625	95	65	60	40
839	74	0	74	0	1	136	130	0.955882	115	157	120	140
840	74	0	74	0	1	136	80	0.588235	119	153	90	70
841	74	0	74	0	1	200	110	0.55	222	178	125	95
842	75	0	75	0	1	128	140	1.09375	138	118	150	130
843	75	0	75	0	1	88	10	0.113636	87	89	10	10
844	75	0	75	0	1	80	55	0.6875	97	63	60	50
845	75	0	75	0	1	92	45	0.48913	95	89	45	45
846	75	0	75	0	1	160	130	0.8125	159	161	130	130
847	76	1	81	0	1	96	175	1.82292	97	95	170	180
848	76	0	76	0	1	144	20	0.138889	136	152	20	20
849	76	0	76	0	0	232	200	0.862069	236	228	195	205
850	76	0	76	0	1	144	10	0.0694444	151	137	5	15
851	76	0	76	0	1	164	65	0.396341	170	158	60	70
852	77	0	77	0	1	160	120	0.75	172	148	130	110
853	77	1	82	0	1	204	20	0.0980392	216	192	20	20
854	77	0	77	0	1	160	40	0.25	167	153	40	40
855	77	0	77	0	1	64	100	1.5625	75	53	100	100
856	77	0	77	0	1	136	100	0.735294	134	138	90	110
857	77	0	77	0	1	160	125	0.78125	169	151	125	125
858	78	0	78	0	1	40	10	0.25	48	32	10	10
859	79	0	79	0	1	76	170	2.23684	69	83	155	185
860	80	0	80	0	1	120	90	0.75	130	110	95	85
861	80	0	80	0	1	136	40	0.294118	128	144	55	25
862	80	0	80	0	1	160	200	1.25	167	153	210	190
863	81	0	81	0	0	144	30	0.208333	141	147	25	35
864	81	0	81	0	1	120	80	0.666667	127	113	80	80
865	82	0	82	0	1	152	280	1.84211	155	149	275	285
866	82	0	82	0	1	152	180	1.18421	172	132	185	175
867	82	0	82	0	1	168	60	0.357143	175	161	65	55
868	82	0	82	0	1	104	40	0.384615	99	109	40	40
869	82	0	82	0	1	120	190	1.58333	134	106	200	180
870	83	0	83	0	1	160	200	1.25	168	152	200	200
871	83	0	83	0	1	128	190	1.48438	121	135	185	195
872	83	0	83	0	1	160	150	0.9375	158	162	145	155
873	85	0	85	0	1	96	80	0.833333	100	92	75	85
874	85	0	85	0	1	144	70	0.486111	155	133	85	55
875	85	0	85	0	1	216	160	0.740741	221	211	175	145
876	85	0	85	0	1	208	120	0.576923	202	214	115	125
877	85	0	85	0	1	176	90	0.511364	178	174	100	80
878	86	0	86	0	1	160	80	0.5	168	152	80	80
879	86	0	86	0	1	160	120	0.75	167	153	115	125
880	86	0	86	0	1	164	45	0.27439	168	160	55	35
881	86	0	86	0	1	80	20	0.25	97	63	20	20
882	87	0	87	0	0	152	30	0.197368	164	140	25	35
883	88	0	88	0	1	176	180	1.02273	189	163	190	170
884	88	0	88	0	1	160	60	0.375	153	167	65	55
885	88	0	88	0	1	80	30	0.375	72	88	30	30
886	88	0	88	0	1	160	70	0.4375	166	154	80	60
887	89	1	96	1	1	128	80	0.625	133	123	90	70
888	89	0	89	0	1	160	200	1.25	172	148	200	200
889	89	0	89	0	0	176	50	0.284091	182	170	55	45
890	89	0	89	0	1	128	100	0.78125	123	133	95	105
891	91	0	91	0	1	216	235	1.08796	213	219	240	230
892	91	0	91	0	0	104	100	0.961538	103	105	110	90
893	91	0	91	0	1	112	10	0.0892857	106	118	10	10
894	91	0	91	0	1	160	250	1.5625	172	148	260	240
895	92	0	92	0	1	144	200	1.38889	149	139	210	190
896	92	0	92	0	1	136	70	0.514706	132	140	75	65
897	92	0	92	0	1	72	70	0.972222	76	68	85	55
898	93	0	93	0	1	144	110	0.763889	143	145	130	90
899	94	0	94	0	1	80	40	0.5	88	72	45	35
900	95	0	95	0	1	112	190	1.69643	104	120	185	195
901	101	0	101	0	1	184	30	0.163043	186	182	40	20
902	101	0	101	0	0	88	140	1.59091	88	88	150	130
903	102	0	102	0	1	152	40	0.263158	156	148	35	45
904	102	0	102	0	1	104	140	1.34615	101	107	155	125
905	102	0	102	0	0	184	40	0.217391	193	175	50	30
906	102	0	102	0	1	96	120	1.25	92	100	110	130
907	103	0	103	0	0	160	200	1.25	150	170	200	200
908	103	0	103	0	1	160	10	0.0625	145	175	10	10
909	103	0	103	0	1	96	10	0.104167	93	99	10	10
910	103	0	103	0	1	176	210	1.19318	181	171	210	210
911	104	0	104	0	1	112	20	0.178571	111	113	25	15
912	107	0	107	0	1	144	20	0.138889	136	152	25	15
913	107	0	107	0	1	152	70	0.460526	164	140	75	65
914	111	0	111	0	1	136	50	0.367647	137	135	55	45
915	113	0	113	0	1	160	30	0.1875	147	173	30	30
916	113	0	113	0	1	168	20	0.119048	153	183	15	25
917	115	0	115	0	1	128	120	0.9375	117	139	110	130
918	115	0	115	0	1	160	10	0.0625	174	146	10	10
919	117	0	117	0	1	120	100	0.833333	132	108	110	90
