# Supplementary material for: High cytoplasmic YAP1 expression predicts a poor prognosis in patients with colorectal cancer
Source: PeerJ. 2020 Nov 19;8:e10397. doi: 10.7717/peerj.10397 (PMC7680625; doi:10.7717/peerj.10397)
Supplement: Supplemental Information 7 [file peerj-08-10397-s007.zip › raw data/public database/GEO datasets.xlsx]

## Sheet: Sheet1
1 GSE41258 probe:213342_at				2 GSE23878 probe:213342_at				3 GSE22598 probe:213342_at				4 GSE8671 probe:213342_at				5 GSE9348 probe:213342_at				6 GSE37364 probe:213342_at				7 GSE81582 probe:11717924_a_at				8 GSE77955 probe:213342_at				9 GSE41258 probe:213342_at
GSM1012286	Primary Tumor 00620AR1	59.4		GSM588828	CC2	6.37951		GSM452629	patient 006, normal, homogenized	7.77163		GSM215051	Biopsy of the normal mucosa of the colon from patient #1	449.505		GSM237914	3058T early stage CRC patient's tumor	1476.4		GSM916716	CRC_AB1	1909		GSM2157192	Primary_Colorectal_Tumor_6346 (PrimeView)	8.70704		GSM2062323	Carcinoma_02	5.14664		GSM1012286	Primary Tumor 00620AR1	59.4
GSM1012297	Primary Tumor 00990AR1	46.4		GSM588829	CC3	7.64169		GSM452630	patient 011, normal, homogenized	8.38759		GSM215052	Biopsy of the normal mucosa of the colon from patient #2	449.868		GSM237915	3068T early stage CRC patient's tumor	1481.07		GSM916717	CRC_AB10	1587.2		GSM2157193	Primary_Colorectal_Tumor_6349 (PrimeView)	8.87139		GSM2062324	Carcinoma_03	4.94833		GSM1012297	Primary Tumor 00990AR1	46.4
GSM1012303	Primary Tumor 02184AR2	63.8		GSM588830	CC6	6.59194		GSM452631	patient 024, normal, homogenized	7.8024		GSM215053	Biopsy of the normal mucosa of the colon from patient #3	978.807		GSM237916	3079T early stage CRC patient's tumor	562.755		GSM916718	CRC_AB11	1037		GSM2157194	Primary_Colorectal_Tumor_6382 (PrimeView)	7.76054		GSM2062325	Carcinoma_04	4.56868		GSM1012303	Primary Tumor 02184AR2	63.8
GSM1012305	Primary Tumor 02189AR1	47.3		GSM588831	CC8	5.80692		GSM452632	patient 027, normal, homogenized	8.78712		GSM215054	Biopsy of the normal mucosa of the colon from patient #4	750.037		GSM237917	3094T early stage CRC patient's tumor	1108.36		GSM916719	CRC_AB12	1526.6		GSM2157195	Primary_Colorectal_Tumor_6383 (PrimeView)	8.29722		GSM2062326	Carcinoma_05	4.61312		GSM1012305	Primary Tumor 02189AR1	47.3
GSM1012307	Primary Tumor 02308AR1	72.8		GSM588832	CC11	6.35005		GSM452633	patient 028, normal, homogenized	8.45553		GSM215055	Biopsy of the normal mucosa of the colon from patient #5	654.11		GSM237918	3103T early stage CRC patient's tumor	679.115		GSM916720	CRC_AB13	836.6		GSM2157196	Primary_Colorectal_Tumor_6391 (PrimeView)	8.23515		GSM2062327	Carcinoma_06	4.04781		GSM1012307	Primary Tumor 02308AR1	72.8
GSM1012308	Primary Tumor 02500AR1	48.4		GSM588833	CC12	5.77372		GSM452634	patient 030, normal, homogenized	7.9341		GSM215056	Biopsy of the normal mucosa of the colon from patient #6	762.502		GSM237919	3132T early stage CRC patient's tumor	576.276		GSM916721	CRC_AB14	740.2		GSM2157197	Primary_Colorectal_Tumor_6602 (PrimeView)	8.75068		GSM2062328	Carcinoma_07	4.43865		GSM1012308	Primary Tumor 02500AR1	48.4
GSM1012310	Primary Tumor 02679AR1	55.8		GSM588834	CC13	5.78589		GSM452635	patient 031, normal, homogenized	8.45324		GSM215057	Biopsy of the normal mucosa of the colon from patient #7	642.078		GSM237920	3135T early stage CRC patient's tumor	1259.26		GSM916722	CRC_AB2	1481.5		GSM2157198	Primary_Colorectal_Tumor_6753 (PrimeView)	8.78658		GSM2062329	Carcinoma_08	4.99218		GSM1012310	Primary Tumor 02679AR1	55.8
GSM1012312	Primary Tumor 02779AR1	44.1		GSM588835	CC16	5.79633		GSM452636	patient 032, normal, homogenized	8.6041		GSM215058	Biopsy of the normal mucosa of the colon from patient #8	698.143		GSM237921	3151T early stage CRC patient's tumor	945.036		GSM916723	CRC_AB3	804.5		GSM2157199	Primary_Colorectal_Tumor_6804 (PrimeView)	8.6586		GSM2062330	Carcinoma_09	4.63865		GSM1012312	Primary Tumor 02779AR1	44.1
GSM1012314	Primary Tumor 02815AR1	109		GSM588836	CC17	5.93274		GSM452637	patient 033, normal, homogenized	8.21186		GSM215059	Biopsy of the normal mucosa of the colon from patient #9	859.211		GSM237922	3209T early stage CRC patient's tumor	709.85		GSM916724	CRC_AB4	733.5		GSM2157200	Primary_Colorectal_Tumor_6905 (PrimeView)	7.86256		GSM2062331	Carcinoma_10	5.0264		GSM1012314	Primary Tumor 02815AR1	109
GSM1012316	Primary Tumor 02832AR1	53.6		GSM588837	CC18	6.26871		GSM452638	patient 035, normal, homogenized	8.23403		GSM215060	Biopsy of the normal mucosa of the colon from patient #10	937.447		GSM237923	3215T early stage CRC patient's tumor	690.591		GSM916725	CRC_AB5	837.9		GSM2157201	Primary_Colorectal_Tumor_6967 (PrimeView)	8.51383		GSM2062332	Carcinoma_11	5.45673		GSM1012316	Primary Tumor 02832AR1	53.6
GSM1012317	Primary Tumor 03023AR1	37		GSM588838	CC20	7.31471		GSM452639	patient 036, normal, homogenized	7.9052		GSM215061	Biopsy of the normal mucosa of the colon from patient #11	958.05		GSM237924	3223T early stage CRC patient's tumor	963.061		GSM916726	CRC_AB6	1331.2		GSM2157202	Primary_Colorectal_Tumor_7013 (PrimeView)	8.50251		GSM2062333	Carcinoma_12	5.04579		GSM1012317	Primary Tumor 03023AR1	37
GSM1012319	Primary Tumor 03156AR1	35.6		GSM588839	CC21	6.94267		GSM452640	patient 038, normal, homogenized	8.14388		GSM215062	Biopsy of the normal mucosa of the colon from patient #12	676.398		GSM237925	3229T early stage CRC patient's tumor	821.873		GSM916727	CRC_AB7	1180.8		GSM2157203	Primary_Colorectal_Tumor_7104 (PrimeView)	8.2654		GSM2062334	Carcinoma_13	4.34052		GSM1012319	Primary Tumor 03156AR1	35.6
GSM1012320	Primary Tumor 03283AR1	91.8		GSM588840	CC22	7.44221		GSM452641	patient 041, normal, homogenized	7.94976		GSM215063	Biopsy of the normal mucosa of the colon from patient #13	838.433		GSM237926	3357T early stage CRC patient's tumor	2046.22		GSM916728	CRC_AB8	1099.9		GSM2157204	Primary_Colorectal_Tumor_7108 (PrimeView)	8.79289		GSM2062335	Carcinoma_14	4.92585		GSM1012320	Primary Tumor 03283AR1	91.8
GSM1012322	Primary Tumor 03393AR1	30.1		GSM588841	CC23	6.48719		GSM452642	patient 042, normal, homogenized	8.36842		GSM215064	Biopsy of the normal mucosa of the colon from patient #14	623.529		GSM237927	3373T early stage CRC patient's tumor	1193.83		GSM916729	CRC_AB9	1305.1		GSM2157205	Primary_Colorectal_Tumor_7135 (PrimeView)	8.50922		GSM2062336	Carcinoma_15	5.29333		GSM1012322	Primary Tumor 03393AR1	30.1
GSM1012324	Primary Tumor 03401AR1	56.7		GSM588842	CC24	7.27106		GSM452643	patient 044, normal, homogenized	8.29826		GSM215065	Biopsy of the normal mucosa of the colon from patient #15	693.662		GSM237928	3382T early stage CRC patient's tumor	1605.25		GSM916743	N1	552.2		GSM2157206	Primary_Colorectal_Tumor_7164 (PrimeView)	8.76661		GSM2062337	Carcinoma_16	4.48334		GSM1012324	Primary Tumor 03401AR1	56.7
GSM1012325	Primary Tumor 03465AR3	21.4		GSM588843	CC25	5.64909		GSM452644	patient 045, normal, homogenized	7.76504		GSM215066	Biopsy of the normal mucosa of the colon from patient #16	896.625		GSM237929	3395T early stage CRC patient's tumor	1434.31		GSM916744	N10	705.5		GSM2157207	Primary_Colorectal_Tumor_7194 (PrimeView)	9.06828		GSM2062338	Carcinoma_17	5.14544		GSM1012325	Primary Tumor 03465AR3	21.4
GSM1012326	Primary Tumor 03519AR2	130		GSM588844	CC26	7.5377		GSM452645	patient 047, normal, homogenized	8.37982		GSM215067	Biopsy of the normal mucosa of the colon from patient #17	552.884		GSM237930	3423T early stage CRC patient's tumor	968.414		GSM916745	N11	792.2		GSM2157208	Primary_Colorectal_Tumor_7196 (PrimeView)	8.9731		GSM2062339	Carcinoma_18	4.95892		GSM1012326	Primary Tumor 03519AR2	130
GSM1012328	Primary Tumor 03531AR2	58.3		GSM588845	CC27	6.29327		GSM452646	patient 006, cancer, homogenized	8.77746		GSM215068	Biopsy of the normal mucosa of the colon from patient #18	778.083		GSM237931	3431T early stage CRC patient's tumor	1564.06		GSM916746	N12	564.4		GSM2157209	Primary_Colorectal_Tumor_7657 (PrimeView)	8.5047		GSM2062351	Normal_crypt_01	5.00162		GSM1012328	Primary Tumor 03531AR2	58.3
GSM1012331	Primary Tumor 03637AR2	85.3		GSM588846	CC28	5.92788		GSM452647	patient 011, cancer, homogenized	9.49199		GSM215069	Biopsy of the normal mucosa of the colon from patient #19	594.497		GSM237932	3438T early stage CRC patient's tumor	951.201		GSM916747	N13	1173.1		GSM2157210	Primary_Colorectal_Tumor_F033 (PrimeView)	9.28406		GSM2062352	Normal_crypt_02	4.91526		GSM1012331	Primary Tumor 03637AR2	85.3
GSM1012334	Primary Tumor 03657AR2	51.8		GSM588847	CC29	5.90902		GSM452648	patient 024, cancer, homogenized	8.4887		GSM215070	Biopsy of the normal mucosa of the colon from patient #20	896.07		GSM237933	3441T early stage CRC patient's tumor	1305.39		GSM916748	N14	764		GSM2157211	Primary_Colorectal_Tumor_F530 (PrimeView)	8.56625		GSM2062353	Normal_crypt_04	5.24417		GSM1012334	Primary Tumor 03657AR2	51.8
GSM1012336	Primary Tumor 03706AR2	102		GSM588848	CC30	7.50247		GSM452649	patient 027, cancer, homogenized	8.58466		GSM215071	Biopsy of the normal mucosa of the colon from patient #21	746.151		GSM237934	3459T early stage CRC patient's tumor	1169.46		GSM916749	N15	652.7		GSM2157212	Primary_Colorectal_Tumor_F535 (PrimeView)	8.42101		GSM2062354	Normal_crypt_05	3.95453		GSM1012336	Primary Tumor 03706AR2	102
GSM1012338	Primary Tumor 03752AR1	64.1		GSM588849	CC32	6.61219		GSM452650	patient 028, cancer, homogenized	8.65429		GSM215072	Biopsy of the normal mucosa of the colon from patient #22	580.577		GSM237935	3477T-R early stage CRC patient's tumor	736.011		GSM916750	N16	637.7		GSM2157213	Primary_Colorectal_Tumor_F544 (PrimeView)	9.53491		GSM2062355	Normal_crypt_06	4.76781		GSM1012338	Primary Tumor 03752AR1	64.1
GSM1012339	Primary Tumor 03753AR1	42		GSM588850	CC33	5.95545		GSM452651	patient 030, cancer, homogenized	8.56927		GSM215073	Biopsy of the normal mucosa of the colon from patient #23	842.359		GSM237936	3490T early stage CRC patient's tumor	3681.74		GSM916751	N17	723		GSM2157214	Primary_Colorectal_Tumor_F545 (PrimeView)	8.14265		GSM2062356	Normal_crypt_07	4.83059		GSM1012339	Primary Tumor 03753AR1	42
GSM1012341	Primary Tumor 03777AR2	95.1		GSM588851	CC34	6.83037		GSM452652	patient 031, cancer, homogenized	9.04418		GSM215074	Biopsy of the normal mucosa of the colon from patient #24	974.872		GSM237937	3501T early stage CRC patient's tumor	2026.72		GSM916752	N18	704.8		GSM2157164	Non-tumoral_colorectal_tissue_6391 (PrimeView)	8.40683		GSM2062357	Normal_crypt_08	4.02753		GSM1012341	Primary Tumor 03777AR2	95.1
GSM1012344	Primary Tumor 03862AR2	38.2		GSM588852	CC35	7.87549		GSM452653	patient 032, cancer, homogenized	9.42279		GSM215075	Biopsy of the normal mucosa of the colon from patient #25	791.376		GSM237938	3514T-R early stage CRC patient's tumor	1438.6		GSM916753	N19	660.1		GSM2157165	Non-tumoral_colorectal_tissue_F249 (PrimeView)	7.65488		GSM2062358	Normal_surface_01	3.77224		GSM1012344	Primary Tumor 03862AR2	38.2
GSM1012346	Primary Tumor 04176AR2	63.3		GSM588853	CC36	6.82348		GSM452654	patient 033, cancer, homogenized	8.93115		GSM215076	Biopsy of the normal mucosa of the colon from patient #26	483.522		GSM237939	3515T early stage CRC patient's tumor	1460.87		GSM916754	N2	748.3		GSM2157166	Non-tumoral_colorectal_tissue_F251 (PrimeView)	7.99803		GSM2062359	Normal_surface_02	4.3149		GSM1012346	Primary Tumor 04176AR2	63.3
GSM1012350	Primary Tumor 04276AR2	58.8		GSM588854	CC37	6.56027		GSM452655	patient 035, cancer, homogenized	8.92318		GSM215077	Biopsy of the normal mucosa of the colon from patient #27	440.026		GSM237940	3530T early stage CRC patient's tumor	1148.8		GSM916755	N20	543.1		GSM2157167	Non-tumoral_colorectal_tissue_F253 (PrimeView)	7.72874		GSM2062360	Normal_surface_05	4.78181		GSM1012350	Primary Tumor 04276AR2	58.8
GSM1012352	Primary Tumor 04388AR2	63.8		GSM588855	CC38	6.61001		GSM452656	patient 036, cancer, homogenized	8.77774		GSM215078	Biopsy of the normal mucosa of the colon from patient #28	612.207		GSM237941	3557T early stage CRC patient's tumor	503.487		GSM916756	N21	638.7		GSM2157168	Non-tumoral_colorectal_tissue_F254 (PrimeView)	7.38197		GSM2062361	Normal_surface_06	4.38862		GSM1012352	Primary Tumor 04388AR2	63.8
GSM1012354	Primary Tumor 04494AR4	51.2		GSM588856	CC40	6.96843		GSM452657	patient 038, cancer, homogenized	8.55492		GSM215079	Biopsy of the normal mucosa of the colon from patient #29	810.883		GSM237942	3562T early stage CRC patient's tumor	1738.28		GSM916757	N22	607.1		GSM2157169	Non-tumoral_colorectal_tissue_F258 (PrimeView)	7.9584		GSM2062362	Normal_surface_07	4.27129		GSM1012354	Primary Tumor 04494AR4	51.2
GSM1012356	Primary Tumor 04549AR4	90.2		GSM588857	CC41	6.48413		GSM452658	patient 041, cancer, homogenized	9.56471		GSM215080	Biopsy of the normal mucosa of the colon from patient #30	767.012		GSM237943	3567T early stage CRC patient's tumor	1732.98		GSM916758	N23	666.9		GSM2157170	Non-tumoral_colorectal_tissue_F259 (PrimeView)	8.1627		GSM2062363	Normal_surface_08	4.06194		GSM1012356	Primary Tumor 04549AR4	90.2
GSM1012358	Primary Tumor 04800AR4	75.7		GSM588858	CC42	8.19116		GSM452659	patient 042, cancer, homogenized	8.22584		GSM215081	Biopsy of the normal mucosa of the colon from patient #31	714.486		GSM237944	3577T early stage CRC patient's tumor	1491.76		GSM916759	N24	402.9		GSM2157171	Non-tumoral_colorectal_tissue_F260 (PrimeView)	7.94447		GSM2062340	Metastasis_01	5.55844		GSM1012358	Primary Tumor 04800AR4	75.7
GSM1012361	Primary Tumor 05025AR4	43		GSM588859	CC43	6.80244		GSM452660	patient 044, cancer, homogenized	8.37294		GSM215082	Biopsy of the normal mucosa of the colon from patient #32	630.444		GSM237945	3592T early stage CRC patient's tumor	958.385		GSM916760	N25	652.3		GSM2157172	Non-tumoral_colorectal_tissue_F545 (PrimeView)	7.7411		GSM2062341	Metastasis_02	5.24325		GSM1012361	Primary Tumor 05025AR4	43
GSM1012363	Primary Tumor 05334AR4	120		GSM588860	CC44	6.53234		GSM452661	patient 045, cancer, homogenized	9.15259		GSM215083	Biopsy of a colorectal adenoma from patient #1	1086.85		GSM237946	3599T early stage CRC patient's tumor	1482.75		GSM916761	N26	531.7		GSM2157173	Colorectal_liver_metastasis_6346 (PrimeView)	9.21353		GSM2062342	Metastasis_03	5.05184		GSM1012363	Primary Tumor 05334AR4	120
GSM1012364	Primary Tumor 05424AR4	48.5		GSM588861	CC45	7.08107		GSM452662	patient 047, cancer, homogenized	7.90816		GSM215084	Biopsy of a colorectal adenoma from patient #2	1665.12		GSM237947	3602T early stage CRC patient's tumor	1056.11		GSM916762	N27	594		GSM2157174	Colorectal_liver_metastasis_6349 (PrimeView)	8.81929		GSM2062343	Metastasis_04	4.61068		GSM1012364	Primary Tumor 05424AR4	48.5
GSM1012366	Primary Tumor 05629AR4	58.3		GSM588862	CC46	7.82358						GSM215085	Biopsy of a colorectal adenoma from patient #3	1651.13		GSM237948	3604T early stage CRC patient's tumor	1026.09		GSM916763	N28	563.4		GSM2157175	Colorectal_liver_metastasis_6382 (PrimeView)	9.10048		GSM2062344	Metastasis_05	4.67393		GSM1012366	Primary Tumor 05629AR4	58.3
GSM1012367	Primary Tumor 05708AR2	56		GSM588863	N2	5.71478						GSM215086	Biopsy of a colorectal adenoma from patient #4	1007.81		GSM237949	3616T early stage CRC patient's tumor	1735.73		GSM916764	N29	588.1		GSM2157176	Colorectal_liver_metastasis_6383 (PrimeView)	9.51087		GSM2062345	Metastasis_06	4.88198		GSM1012367	Primary Tumor 05708AR2	56
GSM1012368	Primary Tumor 05786AR2	67.9		GSM588864	N3	5.72479						GSM215087	Biopsy of a colorectal adenoma from patient #5	2048.92		GSM237950	3624T early stage CRC patient's tumor	1723.89		GSM916765	N3	823.9		GSM2157177	Colorectal_liver_metastasis_6391 (PrimeView)	7.83537		GSM2062346	Metastasis_07	4.66048		GSM1012368	Primary Tumor 05786AR2	67.9
GSM1012370	Primary Tumor 05839AR2	51.1		GSM588865	N8	6.07667						GSM215088	Biopsy of a colorectal adenoma from patient #6	1712.86		GSM237951	3626T early stage CRC patient's tumor	1328.3		GSM916766	N30	543.3		GSM2157178	Colorectal_liver_metastasis_6602 (PrimeView)	8.34096		GSM2062347	Metastasis_08	4.83341		GSM1012370	Primary Tumor 05839AR2	51.1
GSM1012371	Primary Tumor 05885AR2	68		GSM588866	N9	6.06322						GSM215089	Biopsy of a colorectal adenoma from patient #7	1126.07		GSM237952	3634T early stage CRC patient's tumor	540.45		GSM916767	N31	659.5		GSM2157179	Colorectal_liver_metastasis_6753 (PrimeView)	8.77864		GSM2062348	Metastasis_09	4.70127		GSM1012371	Primary Tumor 05885AR2	68
GSM1012373	Primary Tumor 06051AR2	60.5		GSM588867	N11	5.67853						GSM215090	Biopsy of a colorectal adenoma from patient #8	1117.19		GSM237953	3644T early stage CRC patient's tumor	1426.41		GSM916768	N32	590.3		GSM2157180	Colorectal_liver_metastasis_6967 (PrimeView)	8.67802		GSM2062349	Metastasis_10	4.65635		GSM1012373	Primary Tumor 06051AR2	60.5
GSM1012374	Primary Tumor 06220AR2	66.2		GSM588868	N12	6.22229						GSM215091	Biopsy of a colorectal adenoma from patient #9	1561.24		GSM237954	3667T early stage CRC patient's tumor	1039.06		GSM916769	N33	470.3		GSM2157181	Colorectal_liver_metastasis_7013 (PrimeView)	9.16463		GSM2062350	Metastasis_11	4.42554		GSM1012374	Primary Tumor 06220AR2	66.2
GSM1012375	Primary Tumor 06265AR2	19.8		GSM588869	N14	6.35553						GSM215092	Biopsy of a colorectal adenoma from patient #10	1095.49		GSM237955	3679T early stage CRC patient's tumor	1638.68		GSM916770	N34	504.1		GSM2157182	Colorectal_liver_metastasis_7104 (PrimeView)	8.64173		GSM2062306	Adenoma_01	4.98046		GSM1012375	Primary Tumor 06265AR2	19.8
GSM1012376	Primary Tumor 06314AR2	62.6		GSM588870	N15	6.41863						GSM215093	Biopsy of a colorectal adenoma from patient #11	1506.9		GSM237956	3682T early stage CRC patient's tumor	2256.74		GSM916771	N35	639.7		GSM2157183	Colorectal_liver_metastasis_7108 (PrimeView)	9.22905		GSM2062307	Adenoma_02	4.64127		GSM1012376	Primary Tumor 06314AR2	62.6
GSM1012379	Primary Tumor 06657AR2	61.1		GSM588871	N16	6.35291						GSM215094	Biopsy of a colorectal adenoma from patient #12	1260.67		GSM237957	3684T early stage CRC patient's tumor	1268.1		GSM916772	N36	308.2		GSM2157184	Colorectal_liver_metastasis_7164 (PrimeView)	8.58588		GSM2062308	Adenoma_03	5.21877		GSM1012379	Primary Tumor 06657AR2	61.1
GSM1012381	Primary Tumor 06706AR2	35.6		GSM588872	N19	5.81302						GSM215095	Biopsy of a colorectal adenoma from patient #13	989.436		GSM237958	3685T early stage CRC patient's tumor	2054.68		GSM916773	N37	585.1		GSM2157185	Colorectal_liver_metastasis_7196 (PrimeView)	8.61341		GSM2062309	Adenoma_04	4.80249		GSM1012381	Primary Tumor 06706AR2	35.6
GSM1012384	Primary Tumor 06840AR2	48.2		GSM588873	N20	6.05798						GSM215096	Biopsy of a colorectal adenoma from patient #14	1389.12		GSM237959	3717T early stage CRC patient's tumor	803.723		GSM916774	N38	718.2		GSM2157186	Colorectal_liver_metastasis_7657 (PrimeView)	8.28514		GSM2062310	Adenoma_05	4.72839		GSM1012384	Primary Tumor 06840AR2	48.2
GSM1012385	Primary Tumor 06997AR3	68.8		GSM588874	N21	5.87525						GSM215097	Biopsy of a colorectal adenoma from patient #15	917.979		GSM237960	3731T early stage CRC patient's tumor	1097.51		GSM916775	N4	539.5		GSM2157187	Colorectal_liver_metastasis_F033 (PrimeView)	8.34054		GSM2062311	Adenoma_06	4.25381		GSM1012385	Primary Tumor 06997AR3	68.8
GSM1012386	Primary Tumor 07061AR2	62.7		GSM588875	N22	6.14139						GSM215098	Biopsy of a colorectal adenoma from patient #16	1313.85		GSM237961	3735T early stage CRC patient's tumor	1484.46		GSM916776	N5	550.1		GSM2157188	Colorectal_liver_metastasis_F530 (PrimeView)	8.97908		GSM2062312	Adenoma_08	4.17078		GSM1012386	Primary Tumor 07061AR2	62.7
GSM1012387	Primary Tumor 07145AR2	46.6		GSM588876	N23	5.70172						GSM215099	Biopsy of a colorectal adenoma from patient #17	1058.13		GSM237962	3737T early stage CRC patient's tumor	1364.81		GSM916777	N6	707.7		GSM2157189	Colorectal_liver_metastasis_F535 (PrimeView)	8.30228		GSM2062313	Adenoma_09	3.95689		GSM1012387	Primary Tumor 07145AR2	46.6
GSM1012389	Primary Tumor 07427AR2	48		GSM588877	N24	5.64374						GSM215100	Biopsy of a colorectal adenoma from patient #18	1453.84		GSM237963	3750T early stage CRC patient's tumor	870.737		GSM916778	N7	445.5		GSM2157190	Colorectal_liver_metastasis_F544 (PrimeView)	9.33414		GSM2062314	Adenoma_10	5.07685		GSM1012389	Primary Tumor 07427AR2	48
GSM1012391	Primary Tumor 07576AR2	34.3		GSM588878	N25	5.94611						GSM215101	Biopsy of a colorectal adenoma from patient #19	1906.14		GSM237964	3757T early stage CRC patient's tumor	561.149		GSM916779	N8	630.1		GSM2157191	Colorectal_liver_metastasis_F545 (PrimeView)	9.93032		GSM2062315	Adenoma_11	4.737		GSM1012391	Primary Tumor 07576AR2	34.3
GSM1012392	Primary Tumor 07632AR2	58.4		GSM588879	N26	6.28052						GSM215102	Biopsy of a colorectal adenoma from patient #20	1044.06		GSM237965	3765T early stage CRC patient's tumor	1004.47		GSM916780	N9	597.6						GSM2062316	Adenoma_12	4.4756		GSM1012392	Primary Tumor 07632AR2	58.4
GSM1012393	Primary Tumor 07662AR2	60.4		GSM588880	N27	5.2814						GSM215103	Biopsy of a colorectal adenoma from patient #21	1330.72		GSM237966	3775T early stage CRC patient's tumor	1298.7		GSM916687	AH1	937.5						GSM2062317	Adenoma_13	5.46441		GSM1012393	Primary Tumor 07662AR2	60.4
GSM1012395	Primary Tumor 07721AR2	45.2		GSM588881	N28	5.60764						GSM215104	Biopsy of a colorectal adenoma from patient #22	925.767		GSM237967	3782T early stage CRC patient's tumor	1112.65		GSM916688	AH10	769						GSM2062318	Adenoma_14	4.34101		GSM1012395	Primary Tumor 07721AR2	45.2
GSM1012396	Primary Tumor 07925AR2	45.6		GSM588882	N29	5.18003						GSM215105	Biopsy of a colorectal adenoma from patient #23	1393.91		GSM237968	3804T early stage CRC patient's tumor	1477.83		GSM916689	AH11	1327.5						GSM2062319	Adenoma_15	4.96487		GSM1012396	Primary Tumor 07925AR2	45.6
GSM1012397	Primary Tumor 07930AR2	46.7		GSM588883	N31	5.70913						GSM215106	Biopsy of a colorectal adenoma from patient #24	1261.06		GSM237969	3821T early stage CRC patient's tumor	1252.25		GSM916690	AH12	1108.6						GSM2062320	Adenoma_16	4.99687		GSM1012397	Primary Tumor 07930AR2	46.7
GSM1012398	Primary Tumor 07973AR2	46.6		GSM588884	N32	6.28713						GSM215107	Biopsy of a colorectal adenoma from patient #25	1755.17		GSM237970	3826T early stage CRC patient's tumor	784.643		GSM916691	AH13	993.9						GSM2062321	Adenoma_17	5.27803		GSM1012398	Primary Tumor 07973AR2	46.6
GSM1012399	Primary Tumor 08018AR2	21.9		GSM588885	N33	6.63035						GSM215108	Biopsy of a colorectal adenoma from patient #26	940.644		GSM237971	3842T early stage CRC patient's tumor	2195.93		GSM916692	AH2	1172.5						GSM2062322	Adenoma_20	4.6144		GSM1012399	Primary Tumor 08018AR2	21.9
GSM1012400	Primary Tumor 08029AR2	79.2		GSM588886	N35	5.80003						GSM215109	Biopsy of a colorectal adenoma from patient #27	542.746		GSM237972	3860T early stage CRC patient's tumor	1017.19		GSM916693	AH3	1201.4										GSM1012400	Primary Tumor 08029AR2	79.2
GSM1012401	Primary Tumor 08061AR2	59.3										GSM215110	Biopsy of a colorectal adenoma from patient #28	1242.46		GSM237973	3865T early stage CRC patient's tumor	1733.12		GSM916694	AH4	821.2										GSM1012401	Primary Tumor 08061AR2	59.3
GSM1012405	Primary Tumor 08168AR2	68.3										GSM215111	Biopsy of a colorectal adenoma from patient #29	1745.85		GSM237974	3872T early stage CRC patient's tumor	1061.04		GSM916695	AH5	955.1										GSM1012405	Primary Tumor 08168AR2	68.3
GSM1012407	Primary Tumor 08792AR2	94.9										GSM215112	Biopsy of a colorectal adenoma from patient #30	2792.67		GSM237975	3886T early stage CRC patient's tumor	1743.36		GSM916696	AH6	1096.1										GSM1012407	Primary Tumor 08792AR2	94.9
GSM1012408	Primary Tumor 09054AR2	47.1										GSM215113	Biopsy of a colorectal adenoma from patient #31	692.44		GSM237976	3931T early stage CRC patient's tumor	1414.06		GSM916697	AH7	964.8										GSM1012408	Primary Tumor 09054AR2	47.1
GSM1012409	Primary Tumor 09077AR2	36.7										GSM215114	Biopsy of a colorectal adenoma from patient #32	1594.97		GSM237977	3952T early stage CRC patient's tumor	1059.35		GSM916698	AH8	651.9										GSM1012409	Primary Tumor 09077AR2	36.7
GSM1012410	Primary Tumor 09185AR2	73.2														GSM237978	3959T early stage CRC patient's tumor	1002.63		GSM916699	AH9	871.9										GSM1012410	Primary Tumor 09185AR2	73.2
GSM1012411	Primary Tumor 09297AR2	63.4														GSM237979	3967T early stage CRC patient's tumor	1431.86		GSM916700	AL1	1155.2										GSM1012411	Primary Tumor 09297AR2	63.4
GSM1012412	Primary Tumor 09343AR2	85.3														GSM237980	4040T early stage CRC patient's tumor	611.533		GSM916701	AL10	1256.4										GSM1012412	Primary Tumor 09343AR2	85.3
GSM1012413	Primary Tumor 09394AR2	27.5														GSM237981	4061T early stage CRC patient's tumor	1434.55		GSM916702	AL11	921										GSM1012413	Primary Tumor 09394AR2	27.5
GSM1012414	Primary Tumor 09420AR2	35.4														GSM237982	4144T early stage CRC patient's tumor	742.831		GSM916703	AL12	989.9										GSM1012414	Primary Tumor 09420AR2	35.4
GSM1012416	Primary Tumor 09468AR2	67.9														GSM237983	4168T early stage CRC patient's tumor	736.247		GSM916704	AL13	853.8										GSM1012416	Primary Tumor 09468AR2	67.9
GSM1012419	Primary Tumor 09728AR2	58.2														GSM237984	NM53 healthy control	877.486		GSM916705	AL14	1320.2										GSM1012419	Primary Tumor 09728AR2	58.2
GSM1012421	Primary Tumor 09811AR2	78.3														GSM237985	NM54 healthy control	818.335		GSM916706	AL15	862										GSM1012421	Primary Tumor 09811AR2	78.3
GSM1012423	Primary Tumor 10194AR2	57.3														GSM237986	NM55 healthy control	805.908		GSM916707	AL16	896.3										GSM1012423	Primary Tumor 10194AR2	57.3
GSM1012424	Primary Tumor 10216AR3	72.2														GSM237987	NM58 healthy control	822.621		GSM916708	AL2	956.3										GSM1012424	Primary Tumor 10216AR3	72.2
GSM1012426	Primary Tumor 10264AR3	31.6														GSM237988	NM59 healthy control	663.417		GSM916709	AL3	1221.5										GSM1012426	Primary Tumor 10264AR3	31.6
GSM1012427	Primary Tumor 10368AR3	57.1														GSM237989	NM60 healthy control	824.165		GSM916710	AL4	965.6										GSM1012427	Primary Tumor 10368AR3	57.1
GSM1012428	Primary Tumor 10512AR3	44.1														GSM237990	NM61 healthy control	649.696		GSM916711	AL5	1471.1										GSM1012428	Primary Tumor 10512AR3	44.1
GSM1012429	Primary Tumor 10630AR3	35.8														GSM237991	NM62 healthy control	621.603		GSM916712	AL6	901.9										GSM1012429	Primary Tumor 10630AR3	35.8
GSM1012432	Primary Tumor 11325AR3	107														GSM237992	NM63 healthy control	908.579		GSM916713	AL7	1242.5										GSM1012432	Primary Tumor 11325AR3	107
GSM1012434	Primary Tumor 11718AR3	38.1														GSM237993	NM64 healthy control	717.427		GSM916714	AL8	912										GSM1012434	Primary Tumor 11718AR3	38.1
GSM1012437	Primary Tumor 12237AR3	46.7														GSM237994	NM65 healthy control	773.712		GSM916715	AL9	1274.2										GSM1012437	Primary Tumor 12237AR3	46.7
GSM1012439	Primary Tumor 12292AR3	57.6														GSM237995	NM66 healthy control	639.713														GSM1012439	Primary Tumor 12292AR3	57.6
GSM1012440	Primary Tumor 12297AR3	29.4																														GSM1012440	Primary Tumor 12297AR3	29.4
GSM1012441	Primary Tumor 12355AR3	47.8																														GSM1012441	Primary Tumor 12355AR3	47.8
GSM1012442	Primary Tumor 12847AR3	29.4																														GSM1012442	Primary Tumor 12847AR3	29.4
GSM1012445	Primary Tumor 13321AR3	32.6																														GSM1012445	Primary Tumor 13321AR3	32.6
GSM1012446	Primary Tumor 13357AR3	64																														GSM1012446	Primary Tumor 13357AR3	64
GSM1012447	Primary Tumor 14475AR3	39																														GSM1012447	Primary Tumor 14475AR3	39
GSM1012451	Primary Tumor 15329AR3	85.3																														GSM1012451	Primary Tumor 15329AR3	85.3
GSM1012455	Primary Tumor A0319AR4	53.1																														GSM1012455	Primary Tumor A0319AR4	53.1
GSM1012456	Primary Tumor A0702AR4	32.5																														GSM1012456	Primary Tumor A0702AR4	32.5
GSM1012461	Primary Tumor A1516AR4	55.8																														GSM1012461	Primary Tumor A1516AR4	55.8
GSM1012462	Primary Tumor A1644AR4	76.5																														GSM1012462	Primary Tumor A1644AR4	76.5
GSM1012463	Primary Tumor A1716AR4	40.8																														GSM1012463	Primary Tumor A1716AR4	40.8
GSM1012467	Primary Tumor A2226AR4	59.4																														GSM1012467	Primary Tumor A2226AR4	59.4
GSM1012468	Primary Tumor A2367AR4	63.9																														GSM1012468	Primary Tumor A2367AR4	63.9
GSM1012469	Primary Tumor A2434AR3	113																														GSM1012469	Primary Tumor A2434AR3	113
GSM1012471	Primary Tumor A2715AR3	60.6																														GSM1012471	Primary Tumor A2715AR3	60.6
GSM1012474	Primary Tumor A3536AR4	105																														GSM1012474	Primary Tumor A3536AR4	105
GSM1012478	Primary Tumor A4248AR4	82.3																														GSM1012478	Primary Tumor A4248AR4	82.3
GSM1012479	Primary Tumor A4342AR4	52																														GSM1012479	Primary Tumor A4342AR4	52
GSM1012486	Primary Tumor A4779AR3	68.6																														GSM1012486	Primary Tumor A4779AR3	68.6
GSM1012488	Primary Tumor A4792AR4	70.2																														GSM1012488	Primary Tumor A4792AR4	70.2
GSM1012489	Primary Tumor A4902AR2	63.7																														GSM1012489	Primary Tumor A4902AR2	63.7
GSM1012490	Primary Tumor A4902AR3	94.9																														GSM1012490	Primary Tumor A4902AR3	94.9
GSM1012492	Primary Tumor A4947AR4	74.4																														GSM1012492	Primary Tumor A4947AR4	74.4
GSM1012494	Primary Tumor A5135AR2	38.6																														GSM1012494	Primary Tumor A5135AR2	38.6
GSM1012495	Primary Tumor A5135AR2_ez	56.3																														GSM1012495	Primary Tumor A5135AR2_ez	56.3
GSM1012499	Primary Tumor A5320AR3	111																														GSM1012499	Primary Tumor A5320AR3	111
GSM1012500	Primary Tumor A5465AR3	75																														GSM1012500	Primary Tumor A5465AR3	75
GSM1012502	Primary Tumor A5627AR3	87.9																														GSM1012502	Primary Tumor A5627AR3	87.9
GSM1012507	Primary Tumor A6141AR	44																														GSM1012507	Primary Tumor A6141AR	44
GSM1012509	Primary Tumor A6275AR3	59.1																														GSM1012509	Primary Tumor A6275AR3	59.1
GSM1012510	Primary Tumor A7366AR3	74.7																														GSM1012510	Primary Tumor A7366AR3	74.7
GSM1012511	Primary Tumor A8307AR4	42.9																														GSM1012511	Primary Tumor A8307AR4	42.9
GSM1012513	Primary Tumor A8528AR3	91.4																														GSM1012513	Primary Tumor A8528AR3	91.4
GSM1012525	Primary Tumor C0081AR3	54.1																														GSM1012525	Primary Tumor C0081AR3	54.1
GSM1012526	Primary Tumor C0101AR3	78.9																														GSM1012526	Primary Tumor C0101AR3	78.9
GSM1012527	Primary Tumor C0104AR3	44.4																														GSM1012527	Primary Tumor C0104AR3	44.4
GSM1012528	Primary Tumor C0105A	49.8																														GSM1012528	Primary Tumor C0105A	49.8
GSM1012529	Primary Tumor C0111AR1	10.6																														GSM1012529	Primary Tumor C0111AR1	10.6
GSM1012531	Primary Tumor C0112AR1	42.3																														GSM1012531	Primary Tumor C0112AR1	42.3
GSM1012532	Primary Tumor C0113AR3	96.6																														GSM1012532	Primary Tumor C0113AR3	96.6
GSM1012533	Primary Tumor C0114AR1	28.2																														GSM1012533	Primary Tumor C0114AR1	28.2
GSM1012535	Primary Tumor C0115AR3	78.2																														GSM1012535	Primary Tumor C0115AR3	78.2
GSM1012536	Primary Tumor C0117AR1	44.3																														GSM1012536	Primary Tumor C0117AR1	44.3
GSM1012538	Primary Tumor C0122AR3	36.1																														GSM1012538	Primary Tumor C0122AR3	36.1
GSM1012539	Primary Tumor C0123AR3	33.4																														GSM1012539	Primary Tumor C0123AR3	33.4
GSM1012541	Primary Tumor C0124AR3	41.2																														GSM1012541	Primary Tumor C0124AR3	41.2
GSM1012542	Primary Tumor C0125AR3	74.3																														GSM1012542	Primary Tumor C0125AR3	74.3
GSM1012543	Primary Tumor C0127AR3	48.3																														GSM1012543	Primary Tumor C0127AR3	48.3
GSM1012544	Primary Tumor C0128AR3	53.3																														GSM1012544	Primary Tumor C0128AR3	53.3
GSM1012546	Primary Tumor C0130AR3	65.7																														GSM1012546	Primary Tumor C0130AR3	65.7
GSM1012547	Primary Tumor C0134AR1	57.1																														GSM1012547	Primary Tumor C0134AR1	57.1
GSM1012549	Primary Tumor C0136AR1	58.8																														GSM1012549	Primary Tumor C0136AR1	58.8
GSM1012553	Primary Tumor C0137AR1	74.4																														GSM1012553	Primary Tumor C0137AR1	74.4
GSM1012558	Primary Tumor C0140AR3	47.2																														GSM1012558	Primary Tumor C0140AR3	47.2
GSM1012561	Primary Tumor C0147AR1	32.3																														GSM1012561	Primary Tumor C0147AR1	32.3
GSM1012562	Primary Tumor C0147AR3	28.7																														GSM1012562	Primary Tumor C0147AR3	28.7
GSM1012564	Primary Tumor C0149AR3	45.4																														GSM1012564	Primary Tumor C0149AR3	45.4
GSM1012565	Primary Tumor C0151AR1	64																														GSM1012565	Primary Tumor C0151AR1	64
GSM1012567	Primary Tumor C0153AR1	88.2																														GSM1012567	Primary Tumor C0153AR1	88.2
GSM1012569	Primary Tumor C0154AR1	32.2																														GSM1012569	Primary Tumor C0154AR1	32.2
GSM1012570	Primary Tumor C0155AR3	58.4																														GSM1012570	Primary Tumor C0155AR3	58.4
GSM1012571	Primary Tumor C0156AR1	46.7																														GSM1012571	Primary Tumor C0156AR1	46.7
GSM1012572	Primary Tumor C0157AR1	86																														GSM1012572	Primary Tumor C0157AR1	86
GSM1012574	Primary Tumor C0158AR1	56.9																														GSM1012574	Primary Tumor C0158AR1	56.9
GSM1012576	Primary Tumor C0159AR3	45.3																														GSM1012576	Primary Tumor C0159AR3	45.3
GSM1012577	Primary Tumor C0168AR3	79.1																														GSM1012577	Primary Tumor C0168AR3	79.1
GSM1012578	Primary Tumor C0170AR1	42.4																														GSM1012578	Primary Tumor C0170AR1	42.4
GSM1012579	Primary Tumor C0171AR1	28.7																														GSM1012579	Primary Tumor C0171AR1	28.7
GSM1012580	Primary Tumor C0172AR1	46.4																														GSM1012580	Primary Tumor C0172AR1	46.4
GSM1012583	Primary Tumor C0178AR1	46																														GSM1012583	Primary Tumor C0178AR1	46
GSM1012584	Primary Tumor C0180AR1	52.8																														GSM1012584	Primary Tumor C0180AR1	52.8
GSM1012586	Primary Tumor C0181AR3	95.2																														GSM1012586	Primary Tumor C0181AR3	95.2
GSM1012587	Primary Tumor C0186AR3	50.2																														GSM1012587	Primary Tumor C0186AR3	50.2
GSM1012588	Primary Tumor C0192A	54.3																														GSM1012588	Primary Tumor C0192A	54.3
GSM1012589	Primary Tumor C0193AR1	70.3																														GSM1012589	Primary Tumor C0193AR1	70.3
GSM1012591	Primary Tumor C0194AR1	40.2																														GSM1012591	Primary Tumor C0194AR1	40.2
GSM1012593	Primary Tumor C0198AR1	31.3																														GSM1012593	Primary Tumor C0198AR1	31.3
GSM1012595	Primary Tumor C0200AR3	66.8																														GSM1012595	Primary Tumor C0200AR3	66.8
GSM1012596	Primary Tumor C0203AR3	53.1																														GSM1012596	Primary Tumor C0203AR3	53.1
GSM1012597	Primary Tumor C0210AR1	18.4																														GSM1012597	Primary Tumor C0210AR1	18.4
GSM1012600	Primary Tumor C0221AR3	24.6																														GSM1012600	Primary Tumor C0221AR3	24.6
GSM1012602	Primary Tumor C0225AR3	75.3																														GSM1012602	Primary Tumor C0225AR3	75.3
GSM1012604	Primary Tumor C0234AR3	88.4																														GSM1012604	Primary Tumor C0234AR3	88.4
GSM1012605	Primary Tumor C0238AR3	43.2																														GSM1012605	Primary Tumor C0238AR3	43.2
GSM1012611	Primary Tumor C0257AR3	62																														GSM1012611	Primary Tumor C0257AR3	62
GSM1012615	Primary Tumor C0273A	55.1																														GSM1012615	Primary Tumor C0273A	55.1
GSM1012616	Primary Tumor C0275AR3	43.4																														GSM1012616	Primary Tumor C0275AR3	43.4
GSM1012617	Primary Tumor C0283AR3	50.5																														GSM1012617	Primary Tumor C0283AR3	50.5
GSM1012618	Primary Tumor C0285AR1	30.7																														GSM1012618	Primary Tumor C0285AR1	30.7
GSM1012619	Primary Tumor C0295AR3	37.4																														GSM1012619	Primary Tumor C0295AR3	37.4
GSM1012620	Primary Tumor C0297AR1	110																														GSM1012620	Primary Tumor C0297AR1	110
GSM1012622	Primary Tumor C0298AR3	40.2																														GSM1012622	Primary Tumor C0298AR3	40.2
GSM1012624	Primary Tumor C0312AR3	41.1																														GSM1012624	Primary Tumor C0312AR3	41.1
GSM1012627	Primary Tumor C0323AR1	74.2																														GSM1012627	Primary Tumor C0323AR1	74.2
GSM1012629	Primary Tumor C0329AR1	51.9																														GSM1012629	Primary Tumor C0329AR1	51.9
GSM1012631	Primary Tumor C0330AR3	59.2																														GSM1012631	Primary Tumor C0330AR3	59.2
GSM1012634	Primary Tumor C0334AR3	58.2																														GSM1012634	Primary Tumor C0334AR3	58.2
GSM1012635	Primary Tumor C0353AR1	45.7																														GSM1012635	Primary Tumor C0353AR1	45.7
GSM1012639	Primary Tumor C0415AR1	69.7																														GSM1012639	Primary Tumor C0415AR1	69.7
GSM1012643	Primary Tumor C0472AR1	51.5																														GSM1012643	Primary Tumor C0472AR1	51.5
GSM1012645	Primary Tumor C0487AR3	31.1																														GSM1012645	Primary Tumor C0487AR3	31.1
GSM1012647	Primary Tumor C0575A	28.6																														GSM1012647	Primary Tumor C0575A	28.6
GSM1012651	Primary Tumor C0667AR1	29.5																														GSM1012651	Primary Tumor C0667AR1	29.5
GSM1012278	Polyp 00300BR2	51.4																														GSM1012304	Normal Colon 02184HR2	34.4
GSM1012295	Polyp 00888BR1	70.2																														GSM1012306	Normal Colon 02189HR1	29.4
GSM1012300	Polyp 01984BR1	55.9																														GSM1012315	Normal Colon 02815HR1	38.2
GSM1012309	Polyp 02663BR1	31.5																														GSM1012318	Normal Colon 03023HR1	64
GSM1012311	Polyp 02679BR1	51.2																														GSM1012327	Normal Colon 03519HR2	39.4
GSM1012313	Polyp 02779BR1	46																														GSM1012330	Normal Colon 03598HR2	37.2
GSM1012323	Polyp 03393BR1	19.4																														GSM1012333	Normal Colon 03637HR2	42.3
GSM1012329	Polyp 03598BR2	66.8																														GSM1012335	Normal Colon 03657HR2	45.8
GSM1012332	Polyp 03637BR2	40.1																														GSM1012337	Normal Colon 03706HR2	69.7
GSM1012353	Polyp 04449BR4	74.5																														GSM1012340	Normal Colon 03753HR3	40.8
GSM1012360	Polyp 04809BR1	87.3																														GSM1012342	Normal Colon 03777hr3	27.3
GSM1012362	Polyp 05192BR1	49.1																														GSM1012345	Normal Colon 03862HR2	31.7
GSM1012365	Polyp 05479BR1	39.4																														GSM1012347	Normal Colon 04176HR3	73.2
GSM1012378	Polyp 06572BR1	37.9																														GSM1012351	Normal Colon 04276HR2	16.6
GSM1012388	Polyp 07392BR2	55.2																														GSM1012355	Normal Colon 04494HR4	47.5
GSM1012394	Polyp 07677BR1	41.9																														GSM1012357	Normal Colon 04549HR4	45.8
GSM1012402	Polyp 08070BR1	50.7																														GSM1012359	Normal Colon 04800hr4	54.5
GSM1012406	Polyp 08568BR1	39.2																														GSM1012369	Normal Colon 05786hr3	44.2
GSM1012415	Polyp 09446BR2	60.1																														GSM1012380	Normal Colon 06657HR3	54
GSM1012417	Polyp 09518BR3	102																														GSM1012459	Normal Colon A1327HR2	40
GSM1012420	Polyp 09728BR2	95.2																														GSM1012465	Normal Colon A1853HR2	34.1
GSM1012422	Polyp 10078BR1	55.3																														GSM1012466	Normal Colon a2191hr	32.5
GSM1012454	Polyp A0022BR4	63.5																														GSM1012483	Normal Colon A4410HR2	22.3
GSM1012458	Polyp A1327BR3	102																														GSM1012487	Normal Colon A4779HR2	36
GSM1012464	Polyp A1853BR3	67.7																														GSM1012498	Normal Colon A5153HR	44.8
GSM1012473	Polyp A3443BR4	63.7																														GSM1012530	Normal Colon C0111HR1	27
GSM1012477	Polyp A4177BR3	61.4																														GSM1012534	Normal Colon C0114HR1	26.1
GSM1012481	Polyp A4410BR3	105																														GSM1012537	Normal Colon C0117HR1	37.7
GSM1012482	Polyp A4410BR3_ren	88.8																														GSM1012540	Normal Colon C0123HR1	30.1
GSM1012493	Polyp A5086BR4	37.1																														GSM1012548	Normal Colon C0134HR1	32.3
GSM1012497	Polyp A5153BR3	75.9																														GSM1012550	Normal Colon C0136HR1	28.5
GSM1012503	Polyp A5627BR3	45.4																														GSM1012554	Normal Colon C0137HR1	18.6
GSM1012504	Polyp A5790BR3	56.2																														GSM1012563	Normal Colon C0147HR1	33
GSM1012505	Polyp A5790BR3_2	75.9																														GSM1012568	Normal Colon C0153HR1	22.3
GSM1012508	Polyp A6143BR3	67.9																														GSM1012573	Normal Colon C0157H	33.8
GSM1012512	Polyp A8457BR3	73.6																														GSM1012575	Normal Colon C0158H	24.5
GSM1012514	Polyp A8528BR3	93.1																														GSM1012581	Normal Colon C0172HR1	28.6
GSM1012515	Polyp A9369BR3	76.6																														GSM1012585	Normal Colon C0180HR1	37.9
GSM1012516	Polyp C0020BR1	63.3																														GSM1012590	Normal Colon C0193HR1	23.8
GSM1012517	Polyp C0035BR1	30.9																														GSM1012592	Normal Colon C0194HR1	21.8
GSM1012519	Polyp C0047BR1	77.1																														GSM1012594	Normal Colon C0198HR1	33.4
GSM1012545	Polyp C0128BR1	67.7																														GSM1012603	Normal Colon C02308H	42.9
GSM1012582	Polyp C0177BR2	78.1																														GSM1012606	Normal Colon C0251HR1	42.8
GSM1012598	Polyp C0210BR1	32.2																														GSM1012612	Normal Colon C0265HR1	28.6
GSM1012601	Polyp C0224BR2	52.4																														GSM1012621	Normal Colon C0297HR1	35.1
GSM1012608	Polyp C0252BR1	39.5																														GSM1012625	Normal Colon C03156H	29.5
GSM1012623	Polyp C0298BR3	48.7																														GSM1012628	Normal Colon C0323H	35.3
GSM1012626	Polyp C0319BR3	65.6																														GSM1012630	Normal Colon C0329HR1	24.7
GSM1012304	Normal Colon 02184HR2	34.4																														GSM1012636	Normal Colon C0353HR1	22.1
GSM1012306	Normal Colon 02189HR1	29.4																														GSM1012640	Normal Colon C0415HR1	25
GSM1012315	Normal Colon 02815HR1	38.2																														GSM1012646	Normal Colon c0487hr3	26.7
GSM1012318	Normal Colon 03023HR1	64																														GSM1012648	Normal Colon C0575HR1	21.7
GSM1012327	Normal Colon 03519HR2	39.4																														GSM1012652	Normal Colon C0667HR1	25.5
GSM1012330	Normal Colon 03598HR2	37.2																														GSM1012653	Normal Colon C0667HR1_ez	49.1
GSM1012333	Normal Colon 03637HR2	42.3																														GSM1012279	Liver Metastasis 00450UR1	37.3
GSM1012335	Normal Colon 03657HR2	45.8																														GSM1012280	Liver Metastasis 00450UR1_ez	37.6
GSM1012337	Normal Colon 03706HR2	69.7																														GSM1012281	Liver Metastasis 00450UR2	38.2
GSM1012340	Normal Colon 03753HR3	40.8																														GSM1012282	Liver Metastasis 00464UR1	80.9
GSM1012342	Normal Colon 03777hr3	27.3																														GSM1012283	Liver Metastasis 00485UR1	65.9
GSM1012345	Normal Colon 03862HR2	31.7																														GSM1012284	Liver Metastasis 00485UR1_ez	53.4
GSM1012347	Normal Colon 04176HR3	73.2																														GSM1012285	Liver Metastasis 00485UR2	60.7
GSM1012351	Normal Colon 04276HR2	16.6																														GSM1012287	Liver Metastasis 00823UR1	61.7
GSM1012355	Normal Colon 04494HR4	47.5																														GSM1012288	Liver Metastasis 00823UR1_ez	87.1
GSM1012357	Normal Colon 04549HR4	45.8																														GSM1012289	Liver Metastasis 00823UR2	74.8
GSM1012359	Normal Colon 04800hr4	54.5																														GSM1012290	Liver Metastasis 00838UR1	41.8
GSM1012369	Normal Colon 05786hr3	44.2																														GSM1012291	Liver Metastasis 00838UR1_ez	23.6
GSM1012380	Normal Colon 06657HR3	54																														GSM1012292	Liver Metastasis 00838UR2	42.5
GSM1012459	Normal Colon A1327HR2	40																														GSM1012293	Liver Metastasis 00852UR1	53.2
GSM1012465	Normal Colon A1853HR2	34.1																														GSM1012296	Liver Metastasis 00947UR1	60.6
GSM1012466	Normal Colon a2191hr	32.5																														GSM1012299	Lung Metastasis 01720VR1	32.7
GSM1012483	Normal Colon A4410HR2	22.3																														GSM1012302	Lung Metastasis 02050VR1	28.3
GSM1012487	Normal Colon A4779HR2	36																														GSM1012321	Lung Metastasis 03358VR1	58.1
GSM1012498	Normal Colon A5153HR	44.8																														GSM1012343	Lung Metastasis 03820VR1	33
GSM1012530	Normal Colon C0111HR1	27																														GSM1012349	Lung Metastasis 04222VR1	57.7
GSM1012534	Normal Colon C0114HR1	26.1																														GSM1012372	Lung Metastasis 05969VR1	53.7
GSM1012537	Normal Colon C0117HR1	37.7																														GSM1012377	Lung Metastasis 06432VR1	21.5
GSM1012540	Normal Colon C0123HR1	30.1																														GSM1012383	Lung Metastasis 06764VR1	34.8
GSM1012548	Normal Colon C0134HR1	32.3																														GSM1012390	Lung Metastasis 07445VR1	41.8
GSM1012550	Normal Colon C0136HR1	28.5																														GSM1012404	Lung Metastasis 08088VR1	95.1
GSM1012554	Normal Colon C0137HR1	18.6																														GSM1012418	Liver Metastasis 09518UR2	49.4
GSM1012563	Normal Colon C0147HR1	33																														GSM1012425	Lung Metastasis 10258VR1	40
GSM1012568	Normal Colon C0153HR1	22.3																														GSM1012430	Lung Metastasis 11185VR1	32.8
GSM1012573	Normal Colon C0157H	33.8																														GSM1012431	Lung Metastasis 11190VR1	44.5
GSM1012575	Normal Colon C0158H	24.5																														GSM1012433	Lung Metastasis 11670VR1	47
GSM1012581	Normal Colon C0172HR1	28.6																														GSM1012436	Lung Metastasis 12051VR1	20.9
GSM1012585	Normal Colon C0180HR1	37.9																														GSM1012438	Lung Metastasis 12285VR1	58.5
GSM1012590	Normal Colon C0193HR1	23.8																														GSM1012444	Lung Metastasis 13279VR1	45.5
GSM1012592	Normal Colon C0194HR1	21.8																														GSM1012448	Lung Metastasis 14756VR1	31.3
GSM1012594	Normal Colon C0198HR1	33.4																														GSM1012449	Lung Metastasis 14756VR1_ez	48.9
GSM1012603	Normal Colon C02308H	42.9																														GSM1012450	Lung Metastasis 14938VR1	44
GSM1012606	Normal Colon C0251HR1	42.8																														GSM1012452	Liver Metastasis 79744UR4	50.7
GSM1012612	Normal Colon C0265HR1	28.6																														GSM1012453	Liver Metastasis 80649UR4	99.9
GSM1012621	Normal Colon C0297HR1	35.1																														GSM1012457	Liver Metastasis A1288UR4	85
GSM1012625	Normal Colon C03156H	29.5																														GSM1012460	Liver Metastasis A1423UR4	38.4
GSM1012628	Normal Colon C0323H	35.3																														GSM1012470	Liver Metastasis A2561UR4	157
GSM1012630	Normal Colon C0329HR1	24.7																														GSM1012472	Liver Metastasis A3203UR4	45.2
GSM1012636	Normal Colon C0353HR1	22.1																														GSM1012475	Liver Metastasis A3622UR4	59.6
GSM1012640	Normal Colon C0415HR1	25																														GSM1012476	Liver Metastasis A3684UR4	44.4
GSM1012646	Normal Colon c0487hr3	26.7																														GSM1012480	Liver Metastasis A4396UR4	63.9
GSM1012648	Normal Colon C0575HR1	21.7																														GSM1012484	Liver Metastasis A4674UR4	74.8
GSM1012652	Normal Colon C0667HR1	25.5																														GSM1012485	Liver Metastasis A4756UR4	53.4
GSM1012653	Normal Colon C0667HR1_ez	49.1																														GSM1012501	Liver Metastasis A5607UR4	154
GSM1012299	Lung Metastasis 01720VR1	32.7																														GSM1012506	Liver Metastasis A5960UR4	116
GSM1012302	Lung Metastasis 02050VR1	28.3																														GSM1012518	Liver Metastasis C0045UR3	43.9
GSM1012321	Lung Metastasis 03358VR1	58.1																														GSM1012520	Liver Metastasis C0056UR3	42.8
GSM1012343	Lung Metastasis 03820VR1	33																														GSM1012521	Liver Metastasis C0059UR3	124
GSM1012349	Lung Metastasis 04222VR1	57.7																														GSM1012522	Liver Metastasis C0068UR3	94.1
GSM1012372	Lung Metastasis 05969VR1	53.7																														GSM1012523	Liver Metastasis C0072UR3	45.9
GSM1012377	Lung Metastasis 06432VR1	21.5																														GSM1012524	Liver Metastasis C0075UR3	59.4
GSM1012383	Lung Metastasis 06764VR1	34.8																														GSM1012552	Liver Metastasis C0136UR1	84.1
GSM1012390	Lung Metastasis 07445VR1	41.8																														GSM1012557	Liver Metastasis C0139UR1	15.1
GSM1012404	Lung Metastasis 08088VR1	95.1																														GSM1012559	Liver Metastasis C0141UR3	62.6
GSM1012425	Lung Metastasis 10258VR1	40																														GSM1012560	Liver Metastasis C0145UR3	29.6
GSM1012430	Lung Metastasis 11185VR1	32.8																														GSM1012566	Liver Metastasis C0152UR3	43.3
GSM1012431	Lung Metastasis 11190VR1	44.5																														GSM1012610	Liver Metastasis C0253UR1	72.3
GSM1012433	Lung Metastasis 11670VR1	47																														GSM1012614	Liver Metastasis C0265UR1	44.2
GSM1012436	Lung Metastasis 12051VR1	20.9																														GSM1012633	Liver Metastasis C0331UR1	71.1
GSM1012438	Lung Metastasis 12285VR1	58.5																														GSM1012638	Liver Metastasis C0353UR1	50.1
GSM1012444	Lung Metastasis 13279VR1	45.5																														GSM1012642	Liver Metastasis C0415UR1	66.9
GSM1012448	Lung Metastasis 14756VR1	31.3																														GSM1012650	Liver Metastasis C0575UR1	12.9
GSM1012449	Lung Metastasis 14756VR1_ez	48.9																														GSM1012655	Liver Metastasis C0667UR1	19.9
GSM1012450	Lung Metastasis 14938VR1	44																														GSM1012278	Polyp 00300BR2	51.4
GSM1012279	Liver Metastasis 00450UR1	37.3																														GSM1012295	Polyp 00888BR1	70.2
GSM1012280	Liver Metastasis 00450UR1_ez	37.6																														GSM1012300	Polyp 01984BR1	55.9
GSM1012281	Liver Metastasis 00450UR2	38.2																														GSM1012309	Polyp 02663BR1	31.5
GSM1012282	Liver Metastasis 00464UR1	80.9																														GSM1012311	Polyp 02679BR1	51.2
GSM1012283	Liver Metastasis 00485UR1	65.9																														GSM1012313	Polyp 02779BR1	46
GSM1012284	Liver Metastasis 00485UR1_ez	53.4																														GSM1012323	Polyp 03393BR1	19.4
GSM1012285	Liver Metastasis 00485UR2	60.7																														GSM1012329	Polyp 03598BR2	66.8
GSM1012287	Liver Metastasis 00823UR1	61.7																														GSM1012332	Polyp 03637BR2	40.1
GSM1012288	Liver Metastasis 00823UR1_ez	87.1																														GSM1012353	Polyp 04449BR4	74.5
GSM1012289	Liver Metastasis 00823UR2	74.8																														GSM1012360	Polyp 04809BR1	87.3
GSM1012290	Liver Metastasis 00838UR1	41.8																														GSM1012362	Polyp 05192BR1	49.1
GSM1012291	Liver Metastasis 00838UR1_ez	23.6																														GSM1012365	Polyp 05479BR1	39.4
GSM1012292	Liver Metastasis 00838UR2	42.5																														GSM1012378	Polyp 06572BR1	37.9
GSM1012293	Liver Metastasis 00852UR1	53.2																														GSM1012388	Polyp 07392BR2	55.2
GSM1012296	Liver Metastasis 00947UR1	60.6																														GSM1012394	Polyp 07677BR1	41.9
GSM1012418	Liver Metastasis 09518UR2	49.4																														GSM1012402	Polyp 08070BR1	50.7
GSM1012452	Liver Metastasis 79744UR4	50.7																														GSM1012406	Polyp 08568BR1	39.2
GSM1012453	Liver Metastasis 80649UR4	99.9																														GSM1012415	Polyp 09446BR2	60.1
GSM1012457	Liver Metastasis A1288UR4	85																														GSM1012417	Polyp 09518BR3	102
GSM1012460	Liver Metastasis A1423UR4	38.4																														GSM1012420	Polyp 09728BR2	95.2
GSM1012470	Liver Metastasis A2561UR4	157																														GSM1012422	Polyp 10078BR1	55.3
GSM1012472	Liver Metastasis A3203UR4	45.2																														GSM1012454	Polyp A0022BR4	63.5
GSM1012475	Liver Metastasis A3622UR4	59.6																														GSM1012458	Polyp A1327BR3	102
GSM1012476	Liver Metastasis A3684UR4	44.4																														GSM1012464	Polyp A1853BR3	67.7
GSM1012480	Liver Metastasis A4396UR4	63.9																														GSM1012473	Polyp A3443BR4	63.7
GSM1012484	Liver Metastasis A4674UR4	74.8																														GSM1012477	Polyp A4177BR3	61.4
GSM1012485	Liver Metastasis A4756UR4	53.4																														GSM1012481	Polyp A4410BR3	105
GSM1012501	Liver Metastasis A5607UR4	154																														GSM1012482	Polyp A4410BR3_ren	88.8
GSM1012506	Liver Metastasis A5960UR4	116																														GSM1012493	Polyp A5086BR4	37.1
GSM1012518	Liver Metastasis C0045UR3	43.9																														GSM1012497	Polyp A5153BR3	75.9
GSM1012520	Liver Metastasis C0056UR3	42.8																														GSM1012503	Polyp A5627BR3	45.4
GSM1012521	Liver Metastasis C0059UR3	124																														GSM1012504	Polyp A5790BR3	56.2
GSM1012522	Liver Metastasis C0068UR3	94.1																														GSM1012505	Polyp A5790BR3_2	75.9
GSM1012523	Liver Metastasis C0072UR3	45.9																														GSM1012508	Polyp A6143BR3	67.9
GSM1012524	Liver Metastasis C0075UR3	59.4																														GSM1012512	Polyp A8457BR3	73.6
GSM1012552	Liver Metastasis C0136UR1	84.1																														GSM1012514	Polyp A8528BR3	93.1
GSM1012557	Liver Metastasis C0139UR1	15.1																														GSM1012515	Polyp A9369BR3	76.6
GSM1012559	Liver Metastasis C0141UR3	62.6																														GSM1012516	Polyp C0020BR1	63.3
GSM1012560	Liver Metastasis C0145UR3	29.6																														GSM1012517	Polyp C0035BR1	30.9
GSM1012566	Liver Metastasis C0152UR3	43.3																														GSM1012519	Polyp C0047BR1	77.1
GSM1012610	Liver Metastasis C0253UR1	72.3																														GSM1012545	Polyp C0128BR1	67.7
GSM1012614	Liver Metastasis C0265UR1	44.2																														GSM1012582	Polyp C0177BR2	78.1
GSM1012633	Liver Metastasis C0331UR1	71.1																														GSM1012598	Polyp C0210BR1	32.2
GSM1012638	Liver Metastasis C0353UR1	50.1																														GSM1012601	Polyp C0224BR2	52.4
GSM1012642	Liver Metastasis C0415UR1	66.9																														GSM1012608	Polyp C0252BR1	39.5
GSM1012650	Liver Metastasis C0575UR1	12.9																														GSM1012623	Polyp C0298BR3	48.7
GSM1012655	Liver Metastasis C0667UR1	19.9																														GSM1012626	Polyp C0319BR3	65.6
