# Supplementary material for: High cytoplasmic YAP1 expression predicts a poor prognosis in patients with colorectal cancer
Source: PeerJ. 2020 Nov 19;8:e10397. doi: 10.7717/peerj.10397 (PMC7680625; doi:10.7717/peerj.10397)
Supplement: Supplemental Information 7 [file peerj-08-10397-s007.zip › raw data/public database/TCGA datasets.xlsx]

## Sheet: TCGA_CRC
			TCGA.3L.AA1B.01A.11R.A37K.07	TCGA.4N.A93T.01A.11R.A37K.07	TCGA.4T.AA8H.01A.11R.A41B.07	TCGA.5M.AAT4.01A.11R.A41B.07	TCGA.5M.AAT5.01A.21R.A41B.07	TCGA.5M.AAT6.01A.11R.A41B.07	TCGA.5M.AATA.01A.31R.A41B.07	TCGA.5M.AATE.01A.11R.A41B.07	TCGA.A6.2671.01A.01R.1410.07	TCGA.A6.2672.01A.01R.0826.07	TCGA.A6.2672.01B.03R.2302.07	TCGA.A6.2674.01A.02R.0821.07	TCGA.A6.2674.01A.02R.A278.07	TCGA.A6.2674.01B.04R.A277.07	TCGA.A6.2675.01A.02R.1723.07	TCGA.A6.2676.01A.01R.0826.07	TCGA.A6.2677.01A.01R.0821.07	TCGA.A6.2677.01A.01R.A278.07	TCGA.A6.2677.01B.02R.A277.07	TCGA.A6.2678.01A.01R.0821.07	TCGA.A6.2679.01A.02R.1410.07	TCGA.A6.2680.01A.01R.1410.07	TCGA.A6.2681.01A.01R.1410.07	TCGA.A6.2682.01A.01R.1410.07	TCGA.A6.2683.01A.01R.0821.07	TCGA.A6.2684.01A.01R.1410.07	TCGA.A6.2684.01A.01R.A278.07	TCGA.A6.2684.01C.08R.A277.07	TCGA.A6.2685.01A.01R.1410.07	TCGA.A6.2686.01A.01R.A32Z.07	TCGA.A6.3807.01A.01R.1022.07	TCGA.A6.3808.01A.01R.1022.07	TCGA.A6.3809.01A.01R.1022.07	TCGA.A6.3809.01A.01R.A278.07	TCGA.A6.3809.01B.04R.A277.07	TCGA.A6.3810.01A.01R.1022.07	TCGA.A6.3810.01A.01R.A278.07	TCGA.A6.3810.01B.04R.A277.07	TCGA.A6.4105.01A.02R.1774.07	TCGA.A6.4107.01A.02R.1410.07	TCGA.A6.5656.01A.21R.1839.07	TCGA.A6.5656.01A.21R.A278.07	TCGA.A6.5656.01B.02R.A277.07	TCGA.A6.5657.01A.01R.A32Z.07	TCGA.A6.5659.01A.01R.1653.07	TCGA.A6.5659.01A.01R.A278.07	TCGA.A6.5659.01B.04R.A277.07
YAP1	0.000580792	1.39506	116.266	115.464	121.299	134.27	128.141	140.735	136.671	176.949	82.2295	99.5184	169.05	149.775	179.679	535.985	155.6	110.989	121.095	76.5744	315.166	152.61	39.8661	115.345	63.758	98.3048	77.7957	105.182	169.062	537.765	110.052	68.9936	172.21	138.761	115.628	102.718	421.333	137.444	166.971	342.384	116.123	100.184	108.695	153.181	482.773	154.661	150.63	127.317	492.364
YARS	8.64425e-15	1.7768	122.319	62.8143	107.948	126.634	122.527	203.483	217.236	160.256	172.167	135.46	115.626	93.1121	68.5955	41.9014	90.1048	167.538	71.8799	47.9341	32.2485	131.776	112.081	138.954	121.637	119.414	123.476	127.608	109.924	51.8314	84.0427	145.571	145.16	120.784	155.165	115.936	73.3484	119.15	97.0988	45.3583	115.846	86.3516	120.827	70.919	39.205	150.351	122.98	72.8138	35.0382
YARS2	2.76244e-10	1.63014	23.0457	21.1723	28.21	31.4965	39.011	33.2372	31.5526	21.8546	24.2055	21.8467	20.1613	18.9427	18.9917	11.8399	17.7866	42.0228	33.3605	44.7008	20.4952	27.4922	32.1207	23.2014	17.9561	25.9019	19.1645	26.0414	30.5682	15.8988	20.8762	25.4065	23.0889	31.3262	79.878	81.3009	24.8227	22.7845	21.4354	22.6506	39.5003	30.8852	17.1527	23.2578	15.1834	25.7604	24.1715	34.0153	16.9897
YBEY	4.12984e-05	0.747072	8.82048	14.3335	18.2427	15.6976	6.52583	9.66514	9.26904	3.31842	3.85383	11.0744	12.0841	5.08085	4.47918	2.26721	11.4063	12.6169	13.4818	13.0922	7.94711	9.98697	35.5378	14.7553	3.05346	12.747	10.8511	5.5924	4.02347	2.03831	10.707	8.25817	10.5881	16.5243	11.6489	9.90218	5.31916	5.16002	3.49736	4.79258	3.85538	14.1501	6.14464	5.45355	4.38129	4.98589	6.52433	4.08245	4.13913
YBX1	0.0268826	1.17846	256.443	231.49	332.341	301.799	626.192	347.369	495.856	398.042	943.539	501.619	141.574	334.508	197.058	128.727	292.971	504.777	427.255	414.286	212.773	452.892	808.485	439.35	470.141	588.197	451.373	566.414	335.567	187.641	382.812	224.34	602.498	486.418	750.577	662.819	314.297	480.686	304.684	164.83	292.178	490.445	450.99	301.801	239.687	432.533	406.631	352.263	193.336
YBX2	0.000228249	0.677064	8.0422	24.7791	18.7944	20.8626	25.0717	1.24223	7.9449	29.5305	44.6005	30.9076	25.0586	9.11239	3.53215	4.0306	8.95839	18.6489	9.69863	4.85878	4.05721	7.74271	29.387	28.3403	27.8001	20.4972	38.4166	5.14049	2.68231	2.50421	7.33357	23.8265	23.9086	16.2552	14.2311	3.06923	20.9034	20.8411	7.85966	8.44407	12.4665	12.7441	14.4857	3.04757	2.64388	8.99996	8.74496	1.7518	7.50819
YDJC	3.36278e-08	2.42424	32.6444	22.882	40.2737	44.8648	38.0034	37.4183	35.9979	36.4355	39.491	69.9699	10.4305	53.6803	12.6441	3.86266	26.5887	119.031	47.7365	28.4106	6.39951	29.138	166.754	54.1874	54.2786	56.0868	94.86	51.1224	16.6253	3.08659	69.0333	60.2088	45.6313	48.1197	101.626	18.3258	9.5185	32.3004	11.9587	1.08404	31.097	46.3505	33.4948	14.5733	0.755395	82.4785	35.5301	24.1139	4.52417
YEATS2	3.39571e-13	1.62144	61.2461	43.0941	48.5124	94.9958	60.3639	55.7791	74.3226	61.6421	69.8886	54.3651	156.711	47.2188	111.826	124.529	49.4014	35.0358	60.7024	68.4823	92.6047	50.6081	20.7304	46.4536	38.3277	38.343	64.4068	50.614	66.0709	86.1915	33.8322	54.7104	46.9292	33.6946	37.4715	85.1991	71.6687	41.6823	86.8324	125.577	48.6424	24.1277	44.6336	73.2792	63.8308	59.38	73.3594	84.1167	99.4835
YEATS4	3.14426e-07	1.69633	25.0778	20.657	23.3183	24.0832	24.6158	14.3614	20.0136	16.9608	10.6089	21.8467	5.78764	27.5581	25.7233	21.5805	17.5522	31.1653	28.8207	41.0965	20.7461	30.9334	16.6299	14.3482	12.9886	23.4545	7.87583	10.5634	25.5579	18.2283	13.2493	45.6306	18.0339	32.941	85.3294	101.173	38.3539	21.3102	13.9142	19.6838	41.2318	37.8242	16.7343	17.0939	26.892	17.0985	23.3265	27.13	22.9096
YES1	0.0947289	0.863505	38.5464	44.1246	40.4944	51.3464	50.7431	59.839	91.0826	53.631	43.0417	69.8189	103.414	50.6428	90.9146	158.453	37.5523	59.7669	50.4535	70.7969	104.023	108.435	3.6449	37.4478	30.2611	27.4315	11.8137	20.7879	68.2218	163.764	25.2275	39.2895	61.1378	81.2222	107.824	183.616	330.348	78.0035	112.818	266.445	53.629	37.7788	36.2664	78.6182	191.644	59.6194	59.7409	121.773	224.524
YIF1A	0.00391488	1.42541	55.7117	125.652	61.7898	84.9696	109.644	89.1374	69.8205	60.7035	95.5664	67.4027	20.0341	137.625	54.6716	9.90855	94.6881	167.187	85.3961	72.9347	13.9284	80.0828	426.682	188.816	215.747	249.025	374.977	225.899	57.5938	6.46436	167.45	106.345	150.898	126.328	100.995	26.8389	6.06571	72.5084	43.0965	4.90669	103.172	119.504	37.4692	18.8583	2.8705	79.2531	62.2563	48.837	4.86107
YIF1B	0.09525	1.17126	26.1588	45.038	46.8205	33.3599	56.3812	50.5678	42.8268	49.5416	79.3283	59.5499	21.3697	48.3233	25.1346	5.4581	30.9377	81.834	25.7598	30.5838	7.27788	39.1624	161.743	66.8057	83.4004	54.3532	157.779	63.8889	21.7115	4.71724	47.4726	63.6216	73.9801	51.726	73.7379	24.7106	4.47929	45.6361	28.9943	5.30607	63.7638	48.7995	30.331	16.6356	3.32374	43.366	36.7288	30.4813	5.67927
YIPF1	1.8412e-14	0.723861	23.0889	18.3384	23.6861	18.27	28.4305	37.1456	29.2448	21.0837	32.6493	33.3741	26.0126	32.5285	26.6447	15.9544	39.0888	28.4006	35.0801	35.9373	21.7918	32.1304	33.0319	19.0292	30.1244	32.1224	24.2401	26.0414	33.0481	16.3065	22.9785	35.2236	37.9806	29.6577	29.6673	31.2748	12.7846	45.7701	33.695	18.7709	28.4421	35.3751	31.0631	28.1843	23.8705	27.7745	29.0451	31.837	15.257
YIPF2	0.00332635	1.31316	65.6131	77.4288	78.7084	59.7319	57.8208	67.0197	83.7051	48.7707	78.5489	52.2006	20.9881	79.2502	49.7573	15.3667	76.7453	105.459	48.0116	52.8105	10.6659	53.7875	217.783	90.7703	159.19	114.927	255.877	126.987	47.649	14.6758	81.8426	103.775	118.655	79.6612	61.0561	17.0936	18.4771	82.1583	52.9493	7.93058	64.7796	93.6534	57.5504	37.8082	6.94963	60.1405	42.133	41.6014	9.43337
YIPF3	0.0792799	0.880298	128.632	175.889	120.417	88.2104	126.174	107.135	74.0578	90.4352	142.245	138.983	43.8207	186.5	81.0348	31.1532	151.199	143.41	113.942	76.0443	22.5447	141.426	273.368	144.907	201.574	172.033	270.841	160.315	56.784	22.9456	174.783	107.188	131.224	126.597	104.381	51.3256	31.355	215.18	109.471	20.7678	107.443	163.996	126.004	57.1935	15.6367	108.845	121.309	74.7636	30.6103
YIPF4	0.644924	1.02774	35.6927	51.5958	33.2488	27.486	45.6088	25.1475	41.4837	46.5584	26.4572	22.4508	9.28566	51.5264	56.2585	77.8409	42.6305	33.2262	50.0752	62.9521	86.4562	58.2386	17.5411	28.5947	27.709	29.777	12.6013	22.9345	66.2986	100.576	34.1744	59.008	51.4377	41.876	40.8571	46.0832	59.164	65.606	69.3456	114.394	43.3557	44.1736	26.1997	53.6877	103.489	30.3097	51.0942	81.8774	101.216
YIPF5	9.53648e-13	0.702812	36.2115	33.7726	29.0559	30.9293	44.3133	54.355	27.9963	23.6647	26.284	43.5928	36.5066	65.3883	84.567	88.8411	51.4587	59.2643	51.1413	74.0655	65.5846	62.1661	24.8309	29.4596	37.7808	36.8133	21.0022	33.6674	67.0578	98.7708	43.317	40.1743	57.3124	55.9782	56.2359	75.969	66.9094	69.6268	76.8292	90.7167	39.2002	65.2626	32.9457	42.8264	89.3632	37.4223	35.1371	50.8478	56.6483
YIPF6	0.165127	1.14072	7.04774	73.0491	62.7093	135.465	71.9041	55.0519	61.4594	75.2174	39.7508	47.7205	71.5504	93.6091	117.969	196.576	71.589	47.3511	78.1393	82.7406	182.24	93.8476	25.2865	63.5494	36.4136	98.9167	42.1795	67.6737	147.527	332.42	66.0999	72.2379	73.4337	63.7828	66.2207	81.1665	166.574	62.8585	62.1252	168.71	81.9788	84.1747	119.703	167.525	389.859	77.3236	142.415	194.998	672.898
YIPF7	0.84018	1.12601	0.0216188	0	0	0	0	0	0	0	0	0.0503381	0.190801	0	0.0255953	0.503825	0.0260418	0	0	0	0.334615	0	0	0.0508802	0.045574	0	0	0	0.0759145	0	0	0	0.0683104	0	0	0.0896125	0	0	0.0376061	0.456436	0	0	0	0	0.377697	0	0.0196516	0	0.240647
YJEFN3	0.692727	1.57381	5.33985	22.9523	11.7695	8.97295	6.26192	7.81694	6.39375	6.80443	1.38565	4.48009	6.74164	1.6568	401.923	7.38943	4.55732	2.21173	1.47887	33.6758	5.77211	0.710683	1.36684	1.83169	0.638036	3.16125	6.91323	7.28706	420.642	16.3647	1.07559	8.82697	1.09297	1.83006	0.631219	98.5737	3.35947	1.40728	1446.59	31.4941	6.00239	3.71892	7.26898	99.6304	3.17266	5.83096	8.11611	22.5601	6.06431
YKT6	0.163924	1.07439	133.367	160.806	122.219	142.98	129.413	139.796	214.247	149.53	229.541	114.62	67.2256	161.151	124.189	37.0311	114.037	112.698	71.3296	60.4786	28.9024	99.159	163.793	152.03	155.271	108.196	110.874	105.691	71.4355	27.1969	118.119	96.5489	194.07	101.945	87.1083	66.9405	43.4865	181.472	118.384	59.1085	101.14	104.311	150.583	102.563	35.2769	160.056	150.59	118.939	50.7284
YLPM1	0.281098	0.908701	91.7503	27.6598	74.442	70.6088	45.4169	70.8979	54.0631	65.7985	79.4582	60.3553	168.859	46.2799	73.2026	122.849	71.1203	48.5575	73.1868	38.7642	115.651	39.5364	24.6031	60.1404	64.077	46.705	50.8429	51.6873	37.7295	85.6091	49.9661	39.2895	49.0469	58.0774	42.0622	39.5863	125.513	45.6361	61.5235	119.13	56.9996	37.5974	37.26	49.9298	70.5539	92.6756	81.2987	48.3648	129.468
YME1L1	0.00505362	0.892173	127.27	104.503	165.435	149.522	135.651	125.95	143.178	186.368	120.075	119.956	133.434	141.656	212.313	219.668	137.527	154.72	157.551	205.977	206.416	199.291	35.31	82.9856	76.6099	110.542	47.08	80.7791	195.227	208.141	82.1849	237.759	144.613	152.702	154.247	231.424	207.354	163.646	211.008	261.595	158.925	123.858	115.493	186.727	247.467	150.323	146.974	214.405	244.161
YOD1	0.191881	1.22558	8.97181	15.6919	22.693	16.7306	29.5822	17.0579	23.7212	25.4747	4.46005	15.4538	37.6514	20.5995	44.5615	160.216	12.5522	15.3313	18.5031	19.5941	108.081	16.2709	2.73368	12.9744	9.70726	7.44424	6.30067	4.0672	17.0555	71.0497	6.20909	20.4769	10.793	11.1956	18.707	35.5986	111.422	20.6401	36.2146	161.807	18.1688	7.61926	11.1911	22.662	93.5179	13.8168	8.78427	15.035	60.4506
YPEL1	0.00714901	0.789012	7.15583	4.8715	2.97915	3.11927	3.16695	3.3934	2.3078	3.15082	8.18398	4.53043	14.5645	3.36882	3.07144	15.2827	7.78651	3.46839	7.1536	4.59376	13.4264	4.41372	8.65665	3.66337	2.87116	4.99682	5.6881	7.45653	6.50334	17.9371	5.23128	7.68937	2.6641	5.81312	3.09871	2.71078	4.0127	10.253	9.9656	20.5396	3.18588	3.2654	8.41946	7.40124	15.3345	8.1408	5.03081	3.88442	11.1179
YPEL2	3.48194e-16	0.576368	25.8994	35.7165	25.5619	15.9002	21.6888	25.1778	20.7513	14.8156	16.4979	18.2224	59.9752	23.6922	37.318	85.7342	38.1253	9.60091	32.3975	36.1493	90.9317	20.9839	9.79568	16.0781	13.4443	22.7406	19.3395	23.3299	40.8926	104.187	26.4986	49.4858	20.698	18.0853	13.4278	19.5131	55.5246	28.0116	44.9768	69.4924	20.7775	18.8214	24.5786	39.9392	77.6546	14.8027	22.8155	34.3047	74.5525
YPEL3	0.00717066	0.75522	19.4786	87.4762	25.6722	15.414	10.2686	25.8747	10.2338	11.4971	75.3879	23.5582	9.47646	59.4239	11.2108	11.8399	37.0575	29.1546	24.7281	7.43835	6.48317	11.7076	172.905	26.5595	34.4084	38.4449	26.9528	35.1926	7.46492	7.62911	115.479	58.6498	51.4377	32.6181	17.7315	1.63543	8.49199	74.2507	25.3089	6.3901	11.52	38.2324	45.941	10.403	6.79855	21.3098	17.4703	3.48836	11.4548
YPEL4	3.81823e-13	0.374279	0.497233	0.140524	0.110339	0.384845	0.0719761	0.787754	0.113499	0.134077	0.30311	0.755071	3.05282	0.386586	0.691074	2.77104	0.442711	0.452399	0.0343923	0.141346	1.96586	0.0374044	0.68342	0.152641	0.364592	0.407904	0.175018	0.903822	0.885669	3.2613	1.17337	0.84267	0	0.592077	0.573836	0.0672094	1.21314	2.94858	1.76748	1.76869	0.484808	0.226764	0.10459	0.549938	1.88849	0.50704	0.255471	0.30466	1.25137
YPEL5	3.71885e-25	0.576614	62.2406	83.9163	46.3056	53.4124	46.2086	38.4485	42.543	44.0779	49.7534	66.6476	40.7679	91.8971	74.6872	127.3	76.1203	39.8111	73.3244	84.2248	99.9663	66.0562	62.1912	42.4341	48.2628	80.9689	32.7285	48.9194	88.1367	139.653	97.0476	124.505	100.621	77.6159	50.1533	54.8653	73.9083	138.315	109.471	116.791	68.9813	100.093	64.4272	72.271	152.212	58.4082	84.6788	97.6131	149.442
YRDC	2.88392e-07	1.42587	21.5972	13.2327	23.9803	27.4252	58.4446	25.4808	53.4956	23.0613	26.0675	23.7596	16.6633	29.6567	20.2459	11.2521	23.9845	36.6443	33.9108	34.1175	19.9933	42.5662	33.7154	26.3559	23.425	32.7343	24.1525	29.5437	25.0265	18.2283	28.552	24.5849	27.8706	30.8956	53.8832	50.4966	30.2352	18.6967	13.2373	10.7833	24.7252	33.1529	35.5343	30.3153	23.5683	30.028	27.414	26.3379	26.4231
YSK4	0.288119	0.638832	0.129713	0.0234207	0	0.04051	0.023992	0.212088	0.0378328	0.0670387	0	0	0.890406	0.110453	0.281549	3.35883	0.0781255	0.0502666	0.0343923	0.0530049	1.21298	0	0	0	0	0	0	0.0564889	0.151829	1.45594	0	0.147467	0	0	0	0	0.373274	0.20104	0.263242	3.19505	0.0461722	0	0.0261474	0.11457	3.09712	0.0140844	0.0393032	0.045699	0.770071
YTHDC1	0.225806	0.9601	95.4039	52.7434	66.8654	65.221	70.8964	57.7181	64.6563	64.7929	80.0644	56.3786	66.9076	57.7671	62.5038	88.7571	66.6932	54.9413	92.3433	76.062	107.328	74.6966	59.9131	57.6473	74.0121	56.3927	58.2812	40.3331	53.1401	105.759	51.8728	54.7525	64.6899	63.2984	60.9414	84.0341	108.809	73.0445	64.4944	145.09	65.1952	54.8768	71.6177	63.6324	111.647	72.5208	103.485	71.1534	142.367
YTHDC2	0.0417405	0.869077	41.2487	39.3702	39.5381	26.5543	53.2623	51.2646	39.4975	34.4579	17.7536	28.0383	59.5936	21.3727	42.4115	82.8792	32.2658	40.9672	43.3687	46.8917	99.5062	45.3715	9.34007	22.947	20.326	13.7668	6.38817	14.4047	42.3097	93.5876	28.552	10.6598	39.9616	31.5954	41.9474	73.8407	118.328	16.7533	29.1447	80.1045	30.4275	21.089	36.5541	66.7945	133.629	31.0844	28.4555	35.3406	89.8095
YTHDF1	6.11715e-17	1.924	110.04	108.883	56.089	78.164	125.166	64.1717	144.257	175.507	169.612	79.0811	75.9389	84.8833	51.7026	61.6346	99.6361	65.8995	112.944	57.846	121.172	95.1568	149.897	125.674	154.906	93.5119	151.478	75.8081	38.5645	64.1195	96.2164	76.1774	124.12	74.2787	86.7066	46.3073	81.3738	144.414	114.36	147.885	186.305	72.2923	181.96	143.098	209.169	76.9996	159.709	93.4241	186.165
YTHDF2	0.993239	0.999707	90.8856	58.2941	90.5883	63.7424	58.0607	77.5332	80.6029	79.7425	95.8695	76.3125	96.6726	65.6645	77.5794	95.5587	80.8078	59.0129	56.4722	53.2699	69.5999	118.497	34.8544	54.2383	89.3706	44.3595	60.6439	81.5134	91.1733	120.843	73.9224	67.6875	86.4809	89.0268	106.619	112.105	97.238	76.3952	93.451	90.7737	61.3167	58.505	92.1957	97.0869	115.5	92.8024	87.5479	98.588	80.2799
YTHDF3	0.00484855	0.826528	94.2797	60.7064	117.879	93.1324	73.4636	99.9236	122.011	70.1895	39.5776	62.5199	90.9486	94.2166	152.651	285.417	106.954	62.6824	184.927	207.302	456.499	136.002	13.8962	76.1677	70.7308	70.7713	61.2565	58.466	107.824	222.467	69.0333	107.799	98.2986	88.8115	105.93	159.376	186.077	88.0555	129.44	266.787	83.918	84.7643	113.454	238.008	483.981	140.45	77.84	126.205	206.764
YWHAB	0.0392692	1.15363	384.231	514.131	275.222	553.042	755.869	303.952	434.605	919	635.406	344.665	333.33	552.542	319.711	729.706	1186.7	347.191	536.967	220.288	709.76	571.651	383.626	604.762	539.231	489.994	314.683	308.712	267.27	795.641	443.485	266.621	666.026	441.743	429.459	229.341	677.213	905.685	605.269	1070.34	1025.69	466.634	756.784	569.804	1188.39	359.435	878.741	484.577	1525.7
YWHAE	0.0847271	1.12297	274.624	286.693	539.631	341.641	329.866	489.014	279.168	253.205	725.906	618.101	247.215	382.058	102.97	130.407	283.934	871.622	342.41	61.68	79.4711	405.763	545.824	497.659	717.562	806.12	295.081	420.051	115.567	154.388	332.015	894.178	682.421	744.94	838.374	248.092	597.985	758.792	260.685	226.449	409.432	618.158	268.508	84.4383	131.212	262.125	371.985	89.4482	315.296
YWHAG	2.12534e-08	1.32718	277.521	217.859	260.657	299.267	278.811	213.33	283.595	280.959	346.412	265.986	234.622	259.51	234.146	466.374	243.543	255.304	232.182	150.251	255.73	258.464	151.491	298.972	287.39	272.48	230.849	202.343	194.392	553.839	277.6	289.12	247.762	245.335	307.174	217.669	628.221	223.355	216.46	247.674	265.282	263.817	276.012	237.642	482.168	335.872	405.845	277.515	759.579
YWHAH	0.0845812	0.928836	131.507	106.143	172.644	144.621	161.802	242.083	139.357	139.373	187.799	177.643	120.904	238.966	125.647	126.544	180.105	225.395	224.341	143.573	142.922	274.66	207.76	193.701	171.586	252.39	164.255	347.689	183.941	257.002	314.268	146.646	111.141	219.445	178.807	157.92	224.245	131.145	74.648	82.5008	140.502	258.465	156.152	89.5253	137.029	422.66	199.523	120.067	184.913
YWHAQ	0.20229	1.07477	273.867	175.374	176.506	257.258	294.358	195.09	220.755	285.317	346.065	299.159	142.592	292.591	180.857	296.165	198.673	299.89	451.296	320.326	329.429	415.862	227.807	289.508	236.802	397.706	207.922	359.213	356.596	644.805	258.484	351.351	341.552	335.761	386.995	293.324	410.322	395.848	248.614	275.06	374.11	453.21	197.282	187.208	373.165	272.337	333.802	286.091	409.918
YWHAZ	0.0320563	1.15726	745.569	892.843	1437.42	960.633	1072.92	1229.08	1476.45	753.817	718.458	689.027	450.418	947.468	671.519	1543.63	1101.91	742.889	1669.2	1043.88	2468.96	931.669	221.2	551.44	472.602	763.902	289.656	412.764	623.587	2250.12	594.215	807.109	1069.74	732.668	998.934	933.717	2329.05	1015.52	687.664	1100.98	691.175	863.97	1451.18	1015.76	2618.2	1499.43	915.902	563.347	2206.93
YY1	0.101515	1.06963	57.3331	45.9982	63.7023	63.4386	51.9667	80.0782	55.6521	59.7985	84.3513	85.8264	71.614	106.919	108.14	149.804	66.6671	99.9299	94.6132	109.367	146.603	60.7073	97.729	78.4064	89.644	65.4686	73.6828	75.0172	93.9315	137.732	76.6603	71.8587	72.3407	94.1402	121.596	126.197	163.308	78.9417	88.2238	126.376	55.5913	66.3057	40.7638	59.6912	108.173	75.8165	80.9646	105.915	111.708
YY1AP1	7.68823e-10	0.801139	47.6479	74.9696	48.8066	59.9345	54.6058	57.4455	54.4793	80.0442	51.6154	53.8617	78.2921	55.9998	61.0704	62.2223	55.4691	47.3511	51.9324	41.0434	52.6182	52.2165	54.9014	51.9996	57.4232	39.1588	49.9678	49.4278	47.0417	49.7348	36.8145	74.2182	50.6863	38.5926	41.3162	55.7614	58.6974	58.6366	61.2603	72.9157	47.1418	41.9059	56.2953	54.8792	46.5323	47.0279	52.8039	36.2241	52.9905
YY2	2.04356e-06	2.15922	2.1835	1.03051	2.75847	3.88896	1.99134	2.27237	2.45913	4.39103	3.29091	4.02705	6.42364	2.7061	3.32739	6.71766	3.09898	1.30693	1.13495	1.50181	5.93942	2.80533	0.227807	2.54401	2.50657	1.52964	2.10022	3.21987	3.11249	13.2199	1.80895	1.0112	2.86904	1.61476	3.67255	2.95721	7.55881	1.34027	2.85806	6.50421	3.18588	1.36058	4.88956	7.30959	14.6547	4.26758	6.7012	6.276	24.3535
ZACN	0.709875	1.34225	0.0216188	0	0.0735593	0.020255	0.0719761	0.151491	0.0567493	0	0.173206	0.151014	0.572404	0.0552266	0.255953	0.503825	0.0520837	0	0.137569	0.0176683	1.29663	0	0	0.10176	0.045574	0	0.0875092	0	0.379572	0	0.0977809	0.0632003	0	0	0.0573836	0.0224031	0	0	0.300848	0.456436	0	0	0	0.756164	0	0.140844	0.0196516	0.0761651	0.0962589
ZADH2	2.59677e-41	0.525672	30.2664	30.0956	38.729	27.567	33.9967	52.9916	57.5248	33.0166	27.3665	51.2441	55.2687	21.1518	22.9078	62.0544	30.3648	59.3145	34.014	23.3752	62.2802	38.3395	32.1207	35.7179	36.4136	24.5762	27.7404	26.6063	22.9768	72.3892	29.7254	27.3236	39.1418	56.6779	35.9795	26.0324	57.6709	42.0843	47.6845	111.256	28.6037	30.477	25.2584	31.7131	85.0574	33.1125	36.0017	33.9239	96.6439
ZAK	0.527262	1.07831	101.284	40.0494	43.2529	78.8324	133.516	38.0243	125.529	313.205	105.482	104.25	198.751	50.4219	109.19	164.247	74.5578	30.9139	59.3611	81.7689	203.028	81.8408	20.2748	106.238	82.0787	71.7911	60.3814	41.1239	137.608	889.403	51.775	54.7736	69.335	104.044	56.0064	106.46	148.563	130.475	201.982	367.032	189.098	57.2352	128.018	226.666	436.165	127.746	185.472	281.613	439.47
ZAN	0.567519	1.71477	0.0432377	0.140524	0.0367796	0	0.0959681	0	0	0	0.129904	0.0503381	0.318002	0	0.076786	0.839708	0.0260418	0	0.0687846	0	0.334615	0	0	0	0.045574	0	0	0	0.126524	0.4659	0	0.0210668	0	0	0	0.0448062	0.186637	0.20104	1.20339	2.11102	0.0230861	0.0453527	0.0261474	0.11457	6.19424	0.0422533	0.0589548	0.0761651	0.240647
ZAP70	0.00850651	0.68348	10.2041	3.25547	2.24356	1.13428	1.84739	9.21066	5.0696	9.62005	2.38158	15.0007	7.82285	6.35106	5.86133	1.00765	3.28127	8.39451	1.16934	1.97885	2.13317	2.13205	27.109	6.46178	3.82821	3.05928	10.3261	12.8795	3.79572	1.04827	7.43135	13.3142	2.39086	5.22104	6.94341	2.53155	1.39978	2.94858	1.80509	1.65458	7.78002	4.94345	1.69958	1.9477	1.20863	8.16897	0.943277	1.29481	0.144388
ZAR1	0.0787073	2.82108	0	0.0468414	0	0.020255	0.023992	0.151491	0	0.100558	0.086603	0	0.127201	0.110453	0	0.335883	0.0260418	0	0.103177	0.0706732	0.0418269	0	0	0.10176	0.182296	0	0	0	0	0.291187	0.0977809	0	0.341552	0.269126	0	0	0.279956	0.134027	0.451273	0.570545	0.0230861	0.0907055	0	0.206227	0.528776	0.0140844	0	0.045699	0.144388
ZAR1L	0.718536	1.13482	0	0	0	0	0.11996	0.0302982	0.0378328	0.0335193	0	0.100676	0.127201	0.110453	0.0255953	0	0	0.0502666	0	0	0.0836538	0	0	0.152641	0	0	0	0	0	0.0582375	0.0488905	0.0210668	0.0683104	0	0	0	0	0	0.0376061	0.342327	0.0230861	0.0453527	0	0.0458281	0.377697	0.0422533	0	0	0
ZBBX	0.971732	1.03459	0.0216188	0	0	0	0	0.0908947	0	0	0	0	0	0	0.076786	2.35118	0	0	0	0	0.418269	0	0	0	0	0	0	0	0.101219	0.174712	0	0	0	0	0	0.0448062	0.279956	0	0.18803	1.14109	0.0230861	0	0	0.0229141	3.32374	0	0.0393032	0.0913981	0.144388
ZBED1	4.57581e-09	0.681526	36.8601	46.5135	16.5141	17.0547	16.4585	17.2397	21.0351	25.7764	11.8646	19.8332	48.1455	23.6922	40.5686	24.7714	24.5575	10.4554	15.4765	34.7535	17.4	21.3205	16.8577	16.2817	18.7765	18.8655	37.2789	28.4704	40.3106	28.4199	16.6228	13.6302	14.5501	20.6689	10.9029	15.4133	24.5428	17.9596	35.989	14.606	37.0994	17.3701	22.4868	32.3547	12.3129	34.2815	86.8208	80.2018	42.9315
ZBED2	0.0546816	3.07997	0.237807	0.163945	0.0367796	0.465864	0.047984	4.21145	0.132415	0.234635	0.216507	3.62434	7.12324	4.41813	2.89227	2.18324	0.807297	1.0556	0.137569	0.0176683	1.63125	1.57098	0.455613	1.57729	0.592462	0.50988	0	0.903822	0.582011	1.92184	0.342233	2.88615	1.77607	1.45328	1.95104	2.28512	4.66593	1.80936	1.65467	1.8828	1.80072	0.99776	0.313769	0.527024	4.15467	1.02816	0.255471	0.0913981	0.481294
ZBED3	0.0478525	1.19344	5.83708	2.88074	3.27339	5.12451	9.38088	3.54489	5.56143	5.43013	6.92824	4.98347	7.37765	0.717946	1.43334	3.86266	3.30731	10.0533	6.60332	2.91527	6.0649	4.03967	1.36684	5.54594	6.01577	2.24347	6.30067	2.93742	1.72073	4.54252	3.17788	2.06454	1.84438	6.45902	3.72993	1.4114	3.26615	1.20624	4.17427	4.05087	3.46292	2.08623	2.77162	5.15567	2.8705	5.94363	2.82983	1.98029	3.7541
ZBED4	0.0064953	1.14832	44.6429	29.1587	47.7032	52.0148	59.5962	45.6291	47.3289	57.4186	53.434	48.5762	79.9457	36.6705	54.5948	53.6573	53.542	39.5095	58.3293	41.8915	86.5817	64.1859	32.1207	50.3205	43.2953	34.8758	109.912	66.2614	52.7606	79.0865	36.2767	30.9471	37.2975	41.553	42.5212	40.8857	72.7885	32.4344	54.98	72.4022	44.233	45.7609	57.3412	72.0418	90.7984	37.0984	53.5506	48.1058	87.9806
ZBED5	0.0936053	1.10542	33.0552	47.099	27.2537	29.8963	41.6501	29.2378	30.9094	33.821	48.4111	27.5349	26.1398	37.9407	32.0453	57.436	41.0159	34.2818	44.8819	33.5344	67.7596	50.7952	22.0972	22.3364	26.7975	39.4647	17.6769	22.2566	37.8813	58.9363	25.0808	38.0466	34.0186	44.2443	29.6673	29.6841	22.6764	37.4604	29.6712	74.6273	35.5988	35.2391	48.1112	48.9903	76.0682	37.0984	33.4863	34.7922	37.8779
ZBED6	0.349848	1.51226	6.61536	3.02127	11.6591	3.94972	4.1986	4.39324	10.2716	5.12846	1.34235	6.19158	98.0718	1.27021	94.2164	148.04	4.2969	2.81493	6.32818	25.195	89.3422	10.8473	0.227807	5.18978	5.01314	1.73359	1.13762	1.12978	24.5963	71.2244	1.76006	4.55042	3.07397	1.77623	4.87761	60.4436	100.131	1.80936	69.8344	192.844	3.9939	0.816349	1.85646	44.9116	82.1869	2.88731	2.06342	28.044	49.3808
ZBP1	0.00990664	0.730385	5.79385	3.2789	2.50102	2.61289	3.38287	5.36279	5.56143	3.75417	15.5019	10.8227	16.5361	4.03154	5.81014	2.0153	12.1095	1.3572	0.687846	1.21911	0.962018	1.42137	18.9079	4.6301	9.25152	2.03952	0.875092	5.93133	7.16126	3.43601	4.54681	3.01255	23.6354	1.88388	2.98395	4.95109	0.933186	5.83016	6.99473	3.7656	10.0425	3.58287	4.968	6.75965	4.38129	3.02815	2.27959	2.11739	0.962589
ZBTB1	0.407196	1.06381	43.843	24.6386	39.2071	28.8026	16.0027	32.0555	26.1047	31.6758	21.9105	41.9316	41.1495	42.0275	78.4241	133.178	36.3544	26.9429	49.2498	63.7472	112.807	38.1151	22.0972	24.2699	19.0043	30.6948	20.8272	39.7117	93.7797	144.837	33.1966	38.6154	26.9826	36.7626	36.0943	76.9323	67.9359	33.3056	47.0828	166.428	30.1274	36.1008	29.7296	44.27	145.036	40.2392	35.0192	58.1901	76.2851
ZBTB10	0.328825	0.820978	18.7435	16.6521	20.9644	19.9512	26.4152	5.0901	18.4624	14.7485	27.1067	2.36589	4.89723	11.1558	60.2002	136.453	32.5783	3.87052	33.7732	88.7125	237.828	32.467	12.985	5.80034	4.64855	11.9312	8.57591	6.55271	35.1231	106.866	11.0004	8.89017	25.8213	19.2694	8.49277	22.9184	39.6604	18.3616	68.8943	168.425	17.2453	8.07279	35.665	178.409	427.704	10.4366	22.3439	86.7063	192.181
ZBTB11	0.0287969	1.18121	20.4298	29.1587	27.4376	26.4125	26.0553	27.026	29.9258	26.6144	19.529	22.1487	35.9978	26.0117	61.1216	86.7418	24.6356	35.6893	34.7362	54.9661	77.7144	36.6937	1.36684	15.3149	13.4899	21.313	8.05085	15.1955	40.6142	59.4022	16.2805	39.1842	25.753	23.1448	47.7431	96.2662	77.921	30.6921	51.069	99.446	23.8941	16.5084	24.2125	47.5467	79.6186	21.8168	31.1281	55.3872	68.1513
ZBTB12	1.13717e-06	2.60243	9.59876	10.5393	8.16508	14.6038	12.4279	8.81679	4.8426	12.2346	23.123	13.4906	11.0029	5.30176	4.45359	4.61839	12.1876	6.48439	6.84407	4.52308	4.30817	1.79541	40.3218	17.8589	13.3532	8.56598	54.2557	10.5069	3.41615	1.74712	5.37795	3.58135	7.10428	4.19836	4.82022	1.81465	5.78575	7.30445	7.59642	2.05396	9.41913	9.66013	9.59609	5.17858	1.66187	7.07039	15.623	5.17922	5.58301
ZBTB16	1.80191e-30	0.0938866	0.36752	0.140524	1.06661	0.0607649	0	0.333281	0.416161	0.335193	2.51149	0.402705	4.19763	0.33136	2.45715	2.09927	0.468753	0.452399	0.962984	2.01419	8.36538	0.112213	2.27807	0.814083	1.50394	0	0.525055	0.677866	1.01219	0.4659	1.07559	0.084267	0.136621	0.322951	0.229534	0.156822	0.186637	0	0.676909	1.99691	0.161603	0	0.313769	1.58107	2.1151	2.50703	0.255471	1.23387	0.529424
ZBTB17	0.798845	0.97926	27.8451	21.5002	16.3302	15.6774	16.3146	25.2081	20.9405	25.7093	30.3543	27.4846	18.9529	20.8204	18.9149	5.4581	22.7085	22.5194	7.84144	9.8059	5.64663	18.1037	53.7623	25.5927	34.2261	19.3754	94.0724	52.8171	21.1801	3.37777	27.1342	20.0134	18.922	18.7312	17.502	7.59466	4.19934	18.3616	20.3449	5.30607	16.2988	21.1344	21.8069	16.8648	3.2482	22.352	14.8566	13.6792	3.03215
ZBTB2	0.229971	1.05656	21.0567	17.9871	13.2407	34.0284	26.5592	17.3003	27.0883	32.1786	19.7022	17.0646	16.1545	17.2859	17.7888	35.3517	24.5314	18.3473	18.1591	18.9227	35.4274	17.2434	10.0235	17.9098	12.305	11.4213	18.9895	20.7879	25.2289	51.1325	13.2004	23.9529	22.2692	15.8784	20.3712	25.8308	43.6731	21.5783	22.9773	36.5149	18.6305	17.2794	23.245	23.4411	44.0395	29.8731	30.9316	28.6685	44.9048
ZBTB20	0.24973	3.78452	0.540471	0.398152	0.662034	0.4051	0.959681	0.151491	0.359412	0.53631	0.822728	0.352366	35.5526	0.66272	20.4251	48.0313	0.442711	0.1508	0.481492	15.6011	61.0254	0.486257	0	0.661443	0.68361	1.01976	1.31264	1.12978	36.9703	87.6474	0.880028	1.45361	0.409862	0.592077	0.459069	6.90016	26.7824	0.670133	33.4318	74.1138	0.392464	0.317469	0.366064	26.0075	67.9855	0.38028	0.569897	23.0018	72.531
ZBTB20-AS1	0.30663	11.564	0.0864753	0.0234207	0.0367796	0.020255	0.047984	0.0908947	0.0189164	0.0335193	0	0.0503381	7.05964	0	1.51012	16.1224	0	0	0	0.795073	15.8106	0.0374044	0	0	0.091148	0	0	0.0564889	2.42926	25.3915	0.0977809	0.0632003	0.0683104	0	0	0.694497	6.5323	0	1.65467	19.855	0.0692583	0	0	1.64981	16.7698	0.112675	0	0.685485	18.6742
ZBTB22	8.95261e-23	0.596457	17.8139	23.1396	18.4634	17.0344	17.2023	14.9673	14.3576	11.3631	23.2962	16.9639	17.6809	13.7514	13.0792	7.38943	22.2137	15.1805	10.9024	19.7178	9.3274	5.53585	49.8896	23.5067	19.3234	22.4347	41.3044	20.11	11.1088	7.16321	22.8807	10.6808	10.6564	21.0995	8.20585	6.29528	5.59911	18.0936	19.4799	7.81647	16.4604	19.8645	19.2968	12.259	4.45683	19.7182	21.2237	15.7357	8.56704
ZBTB24	0.00395634	1.27343	16.8843	20.9381	18.868	22.483	24.4959	15.9066	22.7186	24.7038	14.0297	13.2389	35.1074	13.7514	28.6924	67.2606	19.5053	16.8896	20.8073	31.3259	71.3985	13.6152	7.062	15.1623	10.2541	8.15808	10.2386	11.0718	31.2515	58.6452	11.3426	9.83817	17.8973	10.4421	22.6091	44.6942	71.2021	10.32	26.1738	59.679	16.0448	10.8393	16.8128	38.1748	75.9172	18.4788	23.1692	40.7178	71.8091
ZBTB25	0.00212121	1.4728	3.61034	2.10786	2.75847	5.02323	2.18327	3.87817	3.49954	3.65361	1.77536	6.19158	24.2318	4.63904	9.21432	15.1987	3.38544	6.88652	6.39697	8.3041	25.4726	2.91754	3.6449	1.52641	1.68624	3.46718	3.23784	3.0504	7.11066	12.6375	6.79578	9.88031	2.93735	6.02842	5.04976	11.6048	8.39867	2.94858	6.69388	12.4379	3.04737	2.90258	1.5427	4.51407	12.0108	3.2535	2.35819	5.34679	9.0002
ZBTB26	0.281462	1.10133	5.01557	3.86441	3.01593	5.34731	5.75808	2.60565	4.0292	4.42455	2.68469	3.67468	12.2749	2.98224	6.60359	11.588	4.03649	3.26733	9.42349	8.19809	24.8033	5.38623	0.68342	3.61249	3.5092	1.93754	2.27524	4.18018	6.47803	14.7341	2.98232	7.24696	6.42118	3.06803	2.46749	5.10791	7.83876	2.34547	8.34854	23.6206	4.96351	2.72116	4.78497	8.66152	20.018	4.21125	3.71415	6.38263	19.4924
ZBTB3	0.000377559	0.811031	4.97233	5.73807	4.00898	6.31955	6.78974	6.05965	3.32929	3.82121	4.54666	8.00375	12.5293	4.08677	7.62741	5.4581	6.74484	6.73572	7.25677	11.237	9.57836	5.83509	7.97323	4.47746	4.05608	5.60868	11.9013	11.8627	13.3356	5.5908	6.20909	4.90855	4.30355	5.32869	3.5004	5.35435	4.10602	3.21664	7.55882	4.05087	5.49449	5.35162	2.56244	4.81195	2.26618	4.16899	3.06565	8.01256	4.28352
ZBTB32	0.939213	1.01347	0.497233	0.749462	0.257458	0.465864	0.431856	0.878649	0.643158	0.569829	0.173206	2.36589	5.66044	1.32544	1.48453	2.77104	0.494795	0.955065	0.103177	0.671395	3.13702	0.224426	3.6449	0.915844	0.091148	0.203952	0.437546	0.677866	1.01219	0.873562	0.488905	1.68534	0.341552	0.269126	0.688603	0.604884	1.30646	0.536106	1.01536	1.14109	1.24665	0.634938	0.784422	1.4665	1.51079	0.732391	0.157213	0.670252	0.914459
ZBTB33	0.000420552	1.68214	65.851	21.7812	31.9615	56.1265	30.2539	33.7825	39.4407	57.5527	32.5627	28.139	34.6622	30.8717	58.7413	133.765	52.1358	33.4775	38.6913	45.2662	116.111	51.431	7.28981	24.0155	44.5258	33.6521	19.9521	35.2491	102.712	299.748	21.8051	47.6951	48.0222	35.0402	48.6039	93.9139	131.113	59.5078	84.1999	202.258	61.5706	33.7878	56.1907	107.284	245.73	55.9856	114.608	191.647	457.855
ZBTB34	0.0146211	0.814674	12.8848	13.7245	12.9464	15.5558	9.9327	10.1196	15.606	7.97761	10.1325	7.8024	27.2846	14.4694	26.5424	68.94	11.4845	7.38918	16.8866	21.3433	61.611	14.4755	3.4171	10.5322	8.47676	11.1154	8.22587	6.77866	18.346	65.8666	6.99134	14.2622	9.35852	6.88962	9.41091	15.5478	48.0591	13.2686	22.2628	55.6281	12.1202	11.1114	12.7338	24.4493	55.5215	13.9999	10.435	17.2742	51.1135
ZBTB37	0.466787	1.23645	0.951228	1.21788	1.28729	0.708924	0.647785	0.818052	0.926904	1.0391	1.38565	1.00676	13.9921	0.552266	10.4429	13.3514	1.06772	0.854531	0.8942	9.32886	15.8106	0.897705	1.82245	1.17024	1.00263	1.42766	1.57517	0.338933	5.59237	6.93026	0.782248	0.990137	0.751414	0.430601	0.745987	5.37675	2.23965	0.938186	7.67163	22.993	0.8311	0.589586	0.444506	9.14271	9.97121	0.577462	0.510942	7.09858	5.19798
ZBTB38	0.363002	0.909706	96.9821	156.919	101.07	83.1062	50.4552	51.204	56.5979	110.48	118.343	83.5108	222.856	52.8519	160.278	287.852	264.325	50.8698	215.571	308.347	463.275	194.839	42.5998	81.561	86.2715	73.0148	72.3701	71.2325	238.624	307.261	99.1988	42.8919	113.395	91.9334	87.7969	217.064	268.384	241.114	553.862	1152.62	61.7092	74.2878	121.742	339.678	484.812	90.0559	149.391	311.667	467.192
ZBTB39	1.46461e-09	1.51556	23.3051	13.7714	18.7576	20.9031	21.3049	14.3311	17.7436	16.2569	18.0567	15.8062	41.5947	9.05717	17.0977	20.153	16.6668	10.556	21.1513	20.7249	32.4158	20.0862	2.05026	16.1799	20.3716	9.58574	22.6649	15.365	18.1689	26.7892	8.99585	19.3814	11.1346	9.36558	18.7644	34.232	41.8067	10.7221	17.0355	23.7347	25.2331	11.0661	14.8779	23.8765	26.6654	21.3098	19.4354	25.6524	41.4876
ZBTB4	7.59023e-13	0.587299	62.1109	62.7674	96.3995	54.4251	22.2646	63.9596	57.26	34.6925	82.2728	52.0496	88.2138	44.6231	34.1186	70.7874	71.0161	29.8583	32.1912	17.951	52.9947	36.4319	39.4105	42.0779	69.5915	46.501	35.6163	57.3362	38.7164	105.701	63.8998	65.8547	54.58	68.8962	34.2006	22.2687	98.7311	90.4009	81.1915	83.8131	45.9875	46.4866	37.5215	27.3365	51.8201	64.2814	55.8695	31.2124	100.831
ZBTB40	0.185665	0.927024	42.3297	32.2737	29.0927	31.0711	27.4469	36.9335	48.1045	39.0836	47.6316	35.3373	105.259	22.9191	47.4537	45.2603	38.3336	27.0434	13.5162	26.1491	46.0514	31.8685	31.4373	29.714	31.9474	19.0695	52.6806	44.0613	52.2545	48.5118	31.0943	27.7238	26.0946	22.8219	18.1906	42.9692	31.8216	22.9856	57.2364	66.3544	26.5029	19.2749	56.2953	79.0535	50.0827	34.4505	30.9513	49.3702	35.5195
ZBTB41	0.0272022	1.4675	20.9703	18.3852	20.4863	22.1387	14.923	18.9061	18.5381	31.2065	8.14068	9.81592	23.0869	26.2879	81.8283	158.873	26.5366	18.297	31.7097	69.5424	201.606	38.6387	3.18929	10.176	10.2086	16.3162	5.25055	6.49622	50.5843	149.088	7.92026	24.6692	20.0833	27.6661	28.118	77.8957	129.34	24.8619	60.2073	196.61	22.0703	19.7738	18.3032	69.7046	205.467	21.1548	29.615	75.8299	184.913
ZBTB42	0.143246	0.897056	15.3494	13.4435	18.9783	27.2835	9.78874	12.7556	8.00164	8.04464	18.8794	16.8129	11.4481	12.6469	10.6733	5.71001	14.5053	9.39985	12.8627	12.5975	7.57067	13.3908	57.8629	28.1876	34.7274	17.8458	35.3537	22.4826	8.78077	2.97011	16.5739	8.27923	9.56345	11.5724	9.69783	4.57024	3.54611	14.2738	11.0186	4.22203	9.37296	17.3701	11.5049	10.0822	2.4928	14.6056	13.2845	14.5323	3.65784
ZBTB43	0.6416	0.957158	16.5816	26.2312	21.1115	22.483	20.5612	16.8761	15.4169	15.9887	13.8132	12.3328	42.4215	15.1873	32.0965	73.2225	14.8178	10.1538	15.8205	18.375	63.786	16.9068	6.15078	12.6692	11.8492	10.4015	14.5265	14.9131	31.6816	91.1999	12.4182	15.8633	11.886	10.4421	11.4767	18.7066	76.4279	8.44367	19.2543	57.9103	14.4288	8.97984	21.8592	35.6772	91.1006	18.8168	14.7584	24.0529	84.9003
ZBTB44	0.33364	1.15111	40.8596	51.9002	43.6207	55.1543	44.7931	51.6282	41.6161	37.4746	21.694	34.6829	119.442	30.5403	81.7771	298.432	55.0785	41.9223	66.7211	100.815	336.665	59.3234	6.15078	28.7982	20.9185	23.2505	15.4891	15.8734	63.6416	251.062	23.663	34.4441	43.3771	30.4112	48.9482	166.455	269.691	39.3368	84.576	255.433	39.4542	21.089	34.7237	103.228	355.111	36.6336	57.1272	116.913	420.122
ZBTB45	0.111684	1.18312	20.3433	17.87	24.9366	16.0217	18.9777	14.7249	12.5227	18.2345	48.541	28.9444	8.33165	16.4023	4.14644	4.53442	15.2866	20.2072	13.413	4.54075	3.09519	22.106	50.1174	36.7355	49.4933	24.8821	109.562	47.4507	6.93352	3.61072	29.8721	24.2478	17.6924	28.3659	18.7644	1.18737	1.86637	22.1814	7.10754	1.02698	25.4409	26.2139	13.126	6.66799	1.51079	33.9576	23.6605	6.42833	7.3638
ZBTB46	0.869493	0.98188	7.09098	3.30232	1.21373	2.20779	3.26291	7.42307	6.564	2.91618	6.53852	7.8024	12.2113	6.24061	7.98574	5.37413	6.43233	3.66946	1.82279	2.96827	6.98509	2.95495	5.92297	5.9021	7.20069	4.48694	6.82572	8.75577	7.92041	6.46436	8.50694	4.02375	5.87469	5.38252	7.23033	4.59264	7.46549	4.42288	8.53657	7.24592	6.90275	5.66909	2.40556	5.45355	9.36689	5.98589	2.98704	4.55467	3.08028
ZBTB47	4.66227e-13	0.543618	17.5113	9.90695	18.3163	10.7756	9.81274	22.6328	28.9232	14.8826	39.0146	22.0481	29.8286	22.6981	16.4322	12.6796	22.7606	16.0853	11.2119	9.54088	19.575	13.6526	24.6031	16.9431	23.425	9.99364	13.914	33.4979	15.0564	22.9456	33.4411	8.70057	15.0283	22.2836	10.6733	6.04884	9.23854	14.6089	13.0117	7.36003	13.1129	9.66013	6.22308	7.30959	8.53596	25.7464	9.7865	8.33246	7.74884
ZBTB48	0.0317711	0.87104	23.0241	20.0949	17.3968	10.8162	8.82906	15.3612	18.2165	13.7429	26.5438	14.6987	17.3629	14.7455	14.6405	9.90855	18.1251	15.834	6.87846	11.078	5.47932	16.2709	39.1827	18.8766	23.7896	22.8426	45.8548	28.6963	14.3984	4.48429	24.2497	18.0753	18.922	12.8642	11.1324	9.00606	2.79956	15.6811	17.4868	4.79258	12.2587	14.014	25.1538	22.1579	3.77697	12.9295	12.4395	16.2841	2.9359
ZBTB49	0.834271	1.0104	9.77171	6.15964	4.5239	5.44859	4.29457	5.1507	5.22093	4.92734	3.63732	3.02028	8.58605	3.5345	4.70954	5.54207	6.74484	3.51866	4.57418	5.05313	8.53269	5.46104	3.87271	5.03714	4.96756	4.07904	4.02542	3.27635	3.46676	4.77547	4.05791	4.04482	3.55214	3.60629	3.21348	5.15272	2.05301	4.42288	5.49048	8.78639	2.93194	4.71669	5.30792	6.62217	7.40287	4.8873	3.85171	4.17384	3.41719
ZBTB5	0.00553954	1.14761	20.2568	20.212	21.4058	33.1777	30.7338	19.9362	24.3833	17.6982	26.8036	20.2359	47.8275	25.1281	23.1382	44.9244	20.0522	27.8979	37.9691	22.4034	56.4245	27.38	15.9465	22.082	20.7817	22.5367	25.5527	18.0764	18.1183	37.039	16.4761	33.6015	22.3375	19.2694	18.6497	23.8593	40.6869	18.2946	22.2628	42.6197	19.9002	21.8147	25.0492	27.2677	47.6654	27.183	20.9093	17.3961	46.5412
ZBTB6	0.700194	1.03414	15.6088	11.4059	13.3142	12.7201	13.4835	14.7855	18.6894	13.4077	10.7388	14.0443	14.9461	12.7021	24.3667	43.077	15.2345	11.9634	20.4978	38.1635	62.6149	26.8938	1.59465	9.5146	8.43119	9.68771	7.17576	7.34355	31.0237	65.3425	8.60472	23.679	14.96	20.1844	22.6665	40.124	60.8437	14.8099	21.4731	56.2557	23.6402	13.9233	13.3613	30.1549	79.5431	16.4506	16.7432	34.7617	58.766
ZBTB7A	7.10158e-13	0.664245	76.1848	101.201	109.272	77.5158	124.471	57.9908	74.5118	71.6979	163.203	117.841	120.459	45.4515	17.712	59.9551	111.772	57.2536	51.0038	12.8802	39.3591	50.1593	216.644	147.095	143.33	64.6527	203.196	90.4387	27.4557	121.425	111.275	55.3213	99.3916	73.2022	69.7784	9.47652	153.602	72.1063	42.7581	59.5078	69.2814	81.4082	96.9022	44.1325	86.3416	114.352	67.9552	12.2473	97.3658
ZBTB7B	1.73655e-78	0.332205	70.7368	87.7339	103.057	79.0147	92.2973	53.4158	79.8651	84.7034	109.553	131.382	107.103	56.6625	58.2038	25.4431	83.0995	47.2003	68.9909	81.4685	36.013	50.2341	263.8	202.401	118.401	86.3736	333.41	133.031	66.1468	23.295	101.154	56.9224	125.145	73.3099	60.0806	23.6577	19.1303	81.2201	88.487	22.7647	70.8282	118.507	73.6572	63.4491	9.51797	62.5631	72.8681	64.8774	25.9899
ZBTB7C	2.1398e-64	0.215227	9.72847	37.1218	71.8674	5.77267	5.4222	5.72637	6.11	8.58095	6.49522	12.1818	14.1829	56.2759	53.0591	26.0309	30.6252	0.201066	7.91023	6.41359	3.17884	26.2953	17.3133	30.5281	23.0604	9.27981	32.1159	18.4154	16.4734	8.56091	19.2628	7.26803	43.2405	20.5612	8.14847	6.98977	5.59911	14.0728	13.2373	5.47723	3.62452	21.1797	0.4968	1.07696	2.1151	1.32394	0.353729	0.289427	0.673812
ZBTB8A	0.303993	0.91546	8.21516	9.41511	12.2108	6.15751	6.64579	12.8162	6.75316	5.73181	8.35719	9.16153	20.0977	8.44967	10.6988	29.6417	10.4949	17.2414	9.73302	9.64689	25.5562	13.1289	7.062	5.08802	5.87904	15.0924	6.03814	9.43364	18.1436	54.7432	6.89356	11.1654	4.09862	13.5101	14.2885	20.6109	42.0867	9.04679	10.9434	29.4401	8.84198	7.75532	2.58859	6.87422	33.2374	11.2535	7.42831	8.92654	24.6423
ZBTB8B	0.612844	1.58961	0	0.0468414	0	0	0.047984	0.0302982	0.0189164	0	0.129904	0	0.381602	0.0552266	0.179167	0.251912	0	0.0502666	0.0343923	0.229688	0.292788	0	0	0	0.273444	0.101976	0	0.0564889	0	0.116475	0.0488905	0.0210668	0	0.0538252	0	0.0224031	0.186637	0	0.263242	0.342327	0.0230861	0.0453527	0.0261474	0.0458281	1.88849	0	0	0.015233	0.0481294
ZBTB8OS	0.29194	0.942087	9.31772	10.8906	8.71678	8.04123	7.36555	12.2102	14.4711	12.2681	10.9986	10.722	17.1721	11.708	11.5179	22.2523	7.44797	8.84691	5.39959	7.31467	11.7952	13.69	10.0235	9.05667	8.56791	16.6221	7.26327	11.6367	11.9186	20.6161	11.0492	12.3451	11.1346	11.5186	7.6894	10.283	23.0497	7.77354	6.73148	17.4587	6.25634	12.2906	13.0998	11.8695	19.6403	7.74644	9.60963	10.8459	23.0059
ZBTB9	4.77175e-19	1.68375	17.0789	17.9637	15.9624	17.6421	13.9154	17.1488	13.5442	13.039	22.257	13.1886	14.6917	16.1814	15.2804	9.57267	17.7085	15.281	21.7703	19.5411	12.6317	9.27629	32.1207	18.0625	22.2401	16.928	24.3276	21.2398	13.4875	10.1916	15.1072	7.6051	17.6924	13.1872	14.9197	13.4195	18.757	19.8359	17.6372	12.6661	15.7216	14.4675	13.2567	11.4112	9.59351	17.3943	19.3765	18.112	19.7331
ZC2HC1A	0.371798	1.17726	8.73401	14.6379	9.37881	7.77791	9.3329	15.9975	8.72047	5.83237	5.7591	6.94665	12.7201	7.95263	10.059	64.5735	15.6251	3.76999	14.2728	12.3855	104.4	6.47096	2.50587	2.08609	3.64592	4.99682	1.9252	2.48551	5.89602	50.4919	6.35576	9.1219	17.2825	12.8104	15.4362	16.1527	29.6753	15.4131	16.0954	76.1107	8.72655	8.3449	19.8459	22.41	122.827	10.2957	9.27556	7.35754	33.6425
ZC2HC1B	0.513058	0.802149	0	0	0	0.12153	0.023992	0	0.0378328	0	0	0	0	0	0.153572	0.419854	0.0520837	0	0.137569	0.141346	1.12933	0	0	0	0	0	0	0.0564889	0.0759145	0.873562	0.0488905	0	0	0	0.114767	0.0896125	0.65323	0.0670133	0.112818	0.684654	0	0	0	0.252055	0.302158	0.0281689	0.0196516	0	0.0481294
ZC2HC1C	0.0327646	0.864481	4.25891	3.84099	4.34	5.04349	1.63146	4.05996	1.85381	3.01674	1.42895	2.06386	4.57923	1.98816	2.38037	2.0153	4.34899	0.955065	5.60594	5.38883	4.14086	2.09465	0	2.64577	2.00526	4.18101	1.83769	3.84124	4.75731	2.44597	3.96013	3.22321	2.73242	4.95192	2.12319	2.97962	0.279956	1.34027	1.95551	1.2552	1.70837	5.21557	2.66703	2.38306	1.51079	2.32393	3.81241	3.15323	1.58827
ZC3H10	7.64994e-09	0.737155	9.57714	5.22281	5.36983	6.62338	5.20627	11.8163	4.97502	3.01674	8.22728	4.88279	5.53323	7.78695	8.83039	3.69471	9.01048	8.34425	5.22763	8.51612	3.84807	3.92746	8.20103	6.61443	7.56528	9.78969	10.4136	12.7665	8.47712	3.7272	8.80028	8.40563	2.6641	7.75082	5.39406	7.95311	0.65323	5.62912	6.2426	3.53738	9.71925	9.29731	4.18358	5.43063	2.8705	7.83095	4.24475	5.75808	3.17654
ZC3H11A	0.00552529	1.20402	72.0556	112.021	87.6091	91.1474	93.7848	69.3224	108.164	92.5469	39.5343	63.2749	135.469	91.0687	121.091	217.4	56.1983	60.722	84.7082	70.3375	165.342	93.6232	40.5496	70.2656	67.5862	63.1231	61.169	48.185	70.4233	168.365	48.5482	54.0573	72.5456	59.423	65.5321	108.319	186.077	100.654	131.019	312.259	58.1308	55.8746	89.0842	102.495	196.1	62.9152	58.6797	68.7923	171.918
ZC3H12A	0.0014144	1.70088	19.7164	63.915	45.2022	43.0013	173.606	19.8453	88.1316	38.2791	13.7699	73.7453	97.245	89.0253	62.3246	45.4282	19.271	19.3024	17.1274	21.255	12.5899	25.0983	192.269	67.2127	42.6572	117.476	93.8974	51.4614	31.3021	12.3463	41.5569	19.8659	65.578	48.7118	146.615	59.5251	105.917	28.4136	31.025	11.8103	47.1418	103.45	56.6353	42.1619	13.9748	18.7605	15.2693	16.802	24.0166
ZC3H12B	0.431234	1.17675	5.94518	5.03545	4.00898	4.55737	3.16695	1.09074	4.44536	8.17872	3.59402	1.40947	7.18684	2.92701	4.76073	25.5271	4.03649	0.452399	6.05304	5.03546	40.3629	3.62823	0.227807	2.74753	2.78001	2.75335	6.12565	1.18627	4.50426	43.9693	2.78676	2.40161	4.03031	1.13033	1.09029	1.20977	6.25235	7.5725	11.7707	46.043	4.77882	3.08399	11.8186	19.6374	50.687	5.95772	9.31486	8.42385	81.1462
ZC3H12C	3.51659e-26	0.382596	13.0145	20.2589	16.4773	4.61813	20.1293	11.9375	18.4435	7.60889	1.68876	5.88955	28.0478	5.52266	11.5947	49.0389	8.7761	10.8576	4.23025	6.21924	32.374	29.4747	4.32832	10.6848	4.42068	4.99682	6.6507	2.14658	11.6402	61.4988	6.45354	2.82294	12.3642	18.8926	19.3957	38.4886	64.1099	3.81976	9.36391	25.9027	26.7568	6.53079	2.30097	8.56986	48.3453	3.71829	11.6141	23.337	88.0769
ZC3H12D	2.03836e-16	0.533804	4.21567	28.4327	3.64119	6.31955	8.34922	3.84788	4.46427	4.39103	2.72799	7.55071	19.7797	5.74357	5.91252	10.8322	4.63545	3.56893	8.70125	7.36768	15.936	2.84273	15.263	8.49699	3.46362	9.38179	15.2266	9.03822	8.80608	12.9287	9.92477	6.93096	3.62045	7.10492	10.2717	7.46024	16.2374	3.61872	5.18963	7.30298	7.29521	7.02967	7.60889	8.73026	19.8669	6.02814	2.86913	3.88442	6.40121
ZC3H13	0.127383	1.15701	72.3798	34.686	70.0284	49.5437	70.1767	43.2962	52.4741	76.9939	75.8209	54.6168	122.431	46.8322	96.8527	120.33	69.5317	33.8797	24.6937	14.2583	44.0855	46.4563	19.3636	64.974	59.8386	23.1485	42.3545	29.3177	42.1831	73.7869	25.2275	16.6427	74.8682	29.8191	26.3965	51.5048	100.877	60.446	104.62	214.696	47.2573	28.3001	56.3215	61.7534	91.6294	49.6336	82.8315	46.9786	126.34
ZC3H14	5.54704e-08	0.802903	52.5554	30.2361	49.8732	58.9825	33.5648	50.5375	37.341	49.8433	31.1771	45.2539	74.4125	48.3785	92.7575	91.6961	56.0681	51.2216	73.5307	96.4512	98.586	37.2922	31.4373	42.6376	30.2155	46.603	47.3425	58.127	87.3269	78.4459	38.4768	43.5028	38.5954	50.811	60.5971	111.366	87.7195	38.4656	60.997	88.5486	49.5428	49.9787	32.5797	48.3945	69.6474	55.8589	59.2889	81.2833	80.1355
ZC3H15	2.60866e-08	1.39617	108.224	100.545	75.5086	111.807	161.394	81.684	116.941	134.044	104.27	80.2389	55.3959	104.71	101.178	116.635	107.917	51.0708	121.061	125.056	111.929	123.996	58.7741	87.8701	78.6151	96.4692	57.8436	87.3318	120.982	120.552	70.9401	128.002	146.799	105.282	105.299	145.688	175.719	109.5	93.8271	141.039	136.185	92.9731	146.53	152.356	191.417	108.69	149.961	135.726	167.25
ZC3H18	0.0380643	1.11845	69.764	74.548	66.5712	54.7087	100.742	48.7196	43.1862	81.9548	93.1415	61.2614	42.6123	44.0156	36.371	15.8705	88.4121	45.642	61.6654	46.5913	18.9894	38.2273	82.6938	109.901	98.8955	59.0441	135.902	65.8095	49.2685	21.7808	78.2736	37.2039	66.8076	57.2162	33.2251	16.1751	17.8238	48.3166	44.2623	25.8457	84.3336	59.4574	80.0372	42.2077	20.2446	84.5489	102.719	52.6757	35.1345
ZC3H3	0.00377938	1.29876	36.3629	50.5887	56.8246	44.4799	52.6145	55.3549	60.9676	32.2791	82.0996	43.2404	33.263	36.7809	15.3316	10.4124	41.9534	39.2079	11.5214	4.36407	5.4375	25.3228	45.5613	55.205	55.9193	36.2015	101.861	45.9819	11.1341	4.659	39.0146	25.9964	31.696	23.6292	20.4859	2.24031	4.38597	37.3264	20.1944	6.78949	28.9269	29.5246	60.2697	30.3382	5.3633	66.9997	21.9508	7.26615	5.87179
ZC3H4	0.760718	0.986718	78.1737	77.054	56.4568	62.8107	61.5875	75.0184	50.1474	59.1281	126.007	70.0202	70.66	51.5817	40.6966	55.0848	59.4014	45.9939	56.988	31.6439	45.9678	56.1814	65.6083	94.3319	94.7483	46.2971	122.425	78.1241	48.9648	40.8245	68.4467	34.3599	44.8799	58.3465	38.0453	18.7738	40.3136	56.7603	67.4276	53.0036	62.6557	45.3981	63.6951	58.9808	39.9604	79.8869	63.9856	45.4705	77.4403
ZC3H6	0.665303	1.08618	13.0362	10.469	6.1422	13.1252	2.68711	5.24159	8.07731	8.61447	3.98374	8.65815	37.079	7.17946	24.2644	67.3446	8.04693	7.48972	5.94987	10.0003	41.325	10.2114	1.13903	5.85122	3.82821	5.71065	2.36275	3.72827	19.5606	74.6605	6.6491	7.6051	9.97332	7.85847	5.79574	16.5335	35.9277	17.2894	54.2655	124.892	3.02428	6.89362	13.4921	44.8199	117.011	7.21123	11.4176	28.3791	88.51
ZC3H7A	0.00203025	0.890923	41.8108	33.9131	36.9635	26.3922	35.988	38.6303	26.2938	34.7931	35.8536	33.6258	43.0575	41.42	58.7157	82.7952	37.5003	34.4829	30.4372	29.0643	50.2759	41.7807	18.2245	34.9547	33.9982	26.3098	24.3276	31.8032	45.574	67.2061	36.5212	41.9018	42.8306	34.2866	39.5947	41.2666	64.2965	38.1976	45.7666	98.5331	30.2659	33.8785	32.3705	48.257	71.3848	32.0139	47.7141	52.8128	73.1086
ZC3H7B	0.604329	0.970048	143.009	61.4559	106.256	93.5982	104.413	135.554	123.505	154.893	158.527	157.759	145.581	57.5461	77.5282	36.3593	136.017	156.228	87.4596	105.904	68.387	115.505	194.091	141.549	113.115	92.9001	278.192	193.7	112.708	49.1524	116.848	68.2563	89.6915	93.3328	94.2239	68.4639	39.9404	66.8793	89.3144	39.824	102.11	96.1025	147.393	156.136	34.6726	110.549	108.143	109.388	42.1614
ZC3H8	1.51275e-16	2.14966	18.0085	12.2256	14.6383	25.0554	11.3482	12.8465	23.8536	22.458	12.1244	5.33583	8.07725	13.6962	15.7923	15.7865	9.8959	9.04798	21.564	26.5201	17.6509	11.3335	1.36684	7.27587	8.38561	10.6055	5.95063	9.20769	14.7527	11.0651	4.84016	13.5881	17.2825	11.2495	11.075	17.1384	19.8769	11.1912	11.6579	16.8881	12.6743	9.25196	13.1783	17.6209	19.0359	9.73235	15.623	13.2832	25.3161
ZC3HAV1	0.00103856	0.787296	50.3286	45.9514	66.7183	49.9893	42.4419	84.4715	54.4415	52.4578	44.2108	66.0939	172.039	49.4831	111.058	178.69	68.49	52.1264	67.5121	87.4404	147.9	84.8332	31.6651	48.1835	50.5415	33.1422	32.816	38.1865	99.4226	235.92	34.9567	53.0672	47.6806	53.3407	52.9651	98.3721	255.32	56.2912	107.892	181.205	47.9268	24.5812	43.64	101.441	201.69	65.2673	49.188	99.5934	230.347
ZC3HAV1L	2.2699e-14	4.25465	11.285	6.01911	9.89373	12.0315	7.36555	5.48398	8.20973	12.4692	10.2191	9.16153	20.1613	5.68834	12.2858	20.8248	6.30213	8.04265	18.0903	24.0112	32.4158	9.50072	17.9967	11.3972	8.88693	3.87509	10.8511	6.32675	12.7789	24.6927	9.82698	8.89017	9.49514	8.18143	7.45987	12.2321	17.0773	4.89197	11.0186	12.4379	6.55645	4.94345	4.62809	23.9452	34.2949	6.11265	6.93702	17.716	30.3697
ZC3HC1	1.81792e-05	1.24704	20.9054	17.4718	14.4912	18.432	16.5065	16.4822	13.6387	18.8714	14.5493	14.145	10.6849	13.8619	7.75538	6.96957	13.8803	13.019	16.8178	12.3501	8.11442	15.5228	37.8159	14.6535	14.7204	17.7438	12.7763	13.2184	11.286	5.24137	17.8939	22.2044	13.1156	15.6093	12.9113	11.8513	4.75925	11.3923	11.0562	7.6453	15.2368	17.6422	18.2247	11.3425	8.46042	17.4788	18.9638	15.1416	7.07503
ZC4H2	0.091455	0.87878	15.6953	10.1646	10.5925	13.0847	8.92503	2.90863	8.05839	18.134	8.96341	1.20811	1.01761	7.56605	3.37858	5.79398	11.1719	0.904798	14.8231	10.3006	14.4721	5.9473	5.92297	12.313	10.3453	16.5201	8.31338	11.5237	7.21187	21.0237	9.97366	3.47601	10.3149	8.23525	5.27929	5.64559	3.54611	13.5367	8.01009	13.9784	12.4896	18.7307	21.0487	13.4964	16.4676	13.2535	19.8088	10.9525	37.8297
ZCCHC10	8.3787e-16	0.628555	17.6626	17.5187	16.4037	11.1605	27.7108	14.119	13.4117	13.2737	6.92824	13.1886	6.86884	10.8244	10.059	23.5118	18.4116	10.3046	20.3946	17.0676	28.1913	23.4152	7.062	9.36196	10.3453	16.5201	5.42557	9.49013	15.7902	31.7394	12.956	15.3577	25.6847	18.1391	22.9534	28.452	26.9691	18.4957	9.928	25.6745	18.5612	27.9826	16.7866	12.0986	32.8597	13.9999	15.1317	10.4955	26.3268
ZCCHC11	0.0766288	1.20165	31.9094	14.6379	17.3232	19.6271	25.5755	26.208	26.5776	25.3741	32.0864	16.4102	55.9683	16.0709	35.9102	69.7797	22.6824	20.0564	39.2416	40.6901	110.799	26.819	23.4641	11.8551	19.9158	13.2569	20.3021	18.8108	29.3789	84.4444	11.9782	23.9318	21.5178	22.5527	19.74	38.623	70.5488	21.5113	43.7358	105.151	17.8917	10.794	24.5786	48.7611	116.784	21.1971	27.8267	34.518	108.099
ZCCHC12	9.40322e-12	0.332178	0.453995	0.187365	0.0735593	0.20255	0.191936	0.0605965	0.397245	0.100558	0.216507	0.201352	0.0636004	0.110453	0.0511907	0.419854	0.130209	0.0502666	0.0687846	0.10601	0.167308	0.635875	0	0.407042	0.501314	1.01976	0.0875092	0.338933	0.379572	0.640612	0.684467	0.252801	0.683104	1.45328	0.286918	0.268837	0.186637	0.20104	0.0752121	0.171164	0.484808	0.317469	0.130737	0.11457	1.35971	0.690137	0.196516	0.213262	0.721941
ZCCHC13	0.825701	1.40126	0.0216188	0	0	0	0	0	0	0	0	0	0	0	0.0255953	0	0	0	0	0	0.0418269	0	0	0	0	0	0	0	0.0253048	0.0582375	0	0.0210668	0	0	0	0	0.186637	0	0.225636	0	0.0230861	0	0	0.0229141	0.226618	0	0	0	0
ZCCHC14	0.206116	0.924788	54.1768	78.1314	45.7539	47.2143	49.0877	38.9332	41.181	79.5749	52.6113	56.0766	94.2558	55.1162	58.3062	148.208	102.995	31.9695	77.2107	38.9586	178.601	39.1998	39.4105	82.6803	57.0586	34.6718	104.836	47.0552	40.1334	125.618	65.8555	30.6521	50.2764	41.2301	50.8992	35.1953	121.407	57.1623	81.5299	164.545	42.0629	33.3796	82.9918	101.189	173.59	59.6476	58.719	45.76	124.222
ZCCHC16	0.728904	2.22138	0	0	0	0	0	0	0	0	0	0	0	0	0	0	0.0260418	0	0	0	0.167308	0	0	0.0508802	0	0	0	0	0	0.291187	0	0	0	0	0	0	0	0	0	0.171164	0	0	0	0	0.528776	0.0140844	0	0	0.240647
ZCCHC17	0.368958	1.05911	18.7003	16.5584	22.2885	22.6451	15.3309	28.7227	33.6145	24.8378	38.7548	22.5011	17.9353	29.3253	19.478	12.0918	23.4116	29.9086	21.392	19.5235	9.82932	42.9776	27.3368	25.2875	38.9658	54.3532	27.4779	57.6186	32.9216	10.8322	39.5524	42.7444	37.5707	35.1478	32.8234	35.8898	11.4782	27.0734	16.133	9.75632	24.7021	44.0829	28.1869	19.5457	13.0683	27.6478	35.1567	27.1148	18.2411
ZCCHC18	0.0704437	0.743929	1.18904	0.35131	0.257458	0.384845	0.143952	0.302982	0.26483	0.335193	0.649522	0.201352	0.826805	0.717946	0.691074	2.51912	0.494795	0.0502666	0.0687846	0.123678	0.920192	0.187022	0.227807	0.661443	0.182296	0.50988	0.262528	0.903822	0.73384	2.67892	0.440014	0.526669	0.204931	0.861203	0.0573836	0.112016	1.77305	0.536106	0.300848	1.31225	0.784928	0.589586	0.235327	0.320797	1.88849	0.957742	0.196516	0.15233	0.433165
ZCCHC2	0.000562445	0.757196	11.6742	11.8509	12.7625	13.8747	12.2119	28.0259	22.0565	20.2792	17.5371	24.6153	63.982	14.4694	17.9679	57.8559	19.3751	19.9056	9.49227	7.26167	32.2485	12.4557	8.20103	13.585	13.8089	5.40472	13.6514	11.8627	14.2972	50.2007	13.4938	12.8507	12.774	13.5101	21.0024	31.3644	74.6549	12.3304	18.7278	38.7971	12.1202	10.6125	5.88316	8.66152	27.8741	15.9858	14.2278	11.2115	42.6908
ZCCHC24	4.98463e-13	0.473752	31.3041	3.20863	2.68491	13.4898	13.6275	24.481	9.70412	27.9551	29.2718	15.2021	16.6633	27.5029	27.6685	46.2679	51.4587	8.64585	7.49752	8.19809	50.8197	10.2488	46.9281	27.9841	52.6379	30.3888	36.0538	36.2094	29.0499	69.885	80.4737	29.1985	18.0339	39.3462	8.95184	6.18326	21.7432	24.1248	29.4455	41.9921	42.64	24.8079	75.2783	65.6717	105.075	40.9857	46.8887	40.6112	72.2904
ZCCHC3	0.0769914	1.14693	41.8324	31.7819	20.7437	31.0509	20.8731	26.9351	60.4758	61.3739	58.6302	25.4711	19.9705	24.134	18.9917	15.2827	23.5679	21.4638	41.7522	39.3826	30.199	26.3327	95.4509	46.5045	43.113	32.0204	82.6087	24.8551	21.1548	19.626	20.5829	30.3993	29.0319	25.5131	19.6826	15.2117	16.4241	47.5124	36.7035	28.242	19.6463	31.5655	39.4041	21.9746	18.205	26.2956	64.0446	45.3639	56.7927
ZCCHC4	0.00606728	1.20078	9.66362	5.87859	6.98813	8.1425	8.68511	8.27142	10.1581	8.68151	3.98374	7.34936	9.98526	6.29584	10.0334	21.7484	8.48964	7.99238	20.601	28.552	41.7014	12.119	7.062	5.54594	5.83347	6.73041	4.63799	4.29315	10.628	15.6076	6.06242	7.01523	7.924	7.80465	7.97632	14.45	11.3849	6.36626	10.6049	18.5427	7.36447	10.6579	9.59609	14.8254	18.0539	6.63377	6.19026	7.28138	12.7543
ZCCHC5	1.95246e-05	0.413726	0.0216188	0	0	0.020255	0.023992	0.0302982	0.0378328	0	0.0433015	0.0503381	0.445203	0.441813	0.409525	1.34353	0.182293	0.0502666	0.0687846	0	0.125481	0.0748088	0	0	0.136722	0	0	0.0564889	0.253048	0.582375	0.146671	0.0210668	0	0.161476	0	0	0	0.134027	0.263242	0.513491	0	0.0907055	0	0	1.43525	0.0563377	0.098258	0.060932	0.240647
ZCCHC6	0.831364	0.982481	42.3297	39.9323	52.7788	33.3194	44.6971	23.5417	39.0057	31.2065	35.0742	29.7498	117.661	26.8954	95.8545	184.736	40.0524	24.9322	49.9376	72.4577	105.069	49.3364	7.97323	31.3422	30.3067	23.3525	16.6268	18.4154	69.4364	113.447	21.2674	39.121	41.8743	28.5273	27.4867	89.03	89.2126	29.3518	70.3609	135.904	31.0508	25.0347	35.299	100.845	144.96	35.9012	38.7333	75.4643	105.259
ZCCHC7	1.31283e-11	1.66525	26.2669	34.8734	23.2815	47.0118	33.013	20.6937	30.0393	25.8099	22.4302	23.0045	27.9842	26.2879	44.3567	52.3138	27.396	28.4509	29.8181	38.7289	54.9187	33.0281	5.92297	16.0781	16.042	22.3327	10.5011	15.5909	37.2993	34.7678	17.6495	46.2415	36.2045	25.9437	41.6031	68.912	49.7388	26.4703	27.9789	46.7276	20.1773	25.5336	34.9068	43.4222	55.8237	30.9153	34.9209	33.9544	49.8621
ZCCHC8	0.112773	0.93863	32.5796	33.6321	35.3452	27.9924	33.3969	28.2077	23.1348	24.4356	12.644	20.6386	31.2278	23.4161	27.9501	59.0315	24.6616	26.0381	24.7968	27.7216	40.4466	30.4472	23.6919	15.7729	15.2217	19.0695	11.2012	17.7375	31.378	38.0291	18.3828	33.9175	16.4628	22.6066	43.2098	59.4131	48.0591	17.4905	21.6987	38.3977	30.4044	24.1277	23.6895	22.2725	50.0827	24.7886	21.8133	24.2662	36.1452
ZCCHC9	0.00410836	1.21983	24.7536	22.3668	13.8291	18.7764	40.1386	20.3604	21.4512	18.6368	15.6318	14.8497	17.2993	19.5502	17.0721	20.8248	13.0209	20.559	30.506	37.1918	25.7654	25.8838	23.4641	17.1975	12.3961	21.5169	5.95063	15.3085	24.8493	24.5762	20.1429	17.6329	22.0643	28.0429	23.642	33.4927	27.1557	19.8359	14.3279	25.104	15.1214	26.9849	19.4537	15.3753	23.3417	17.5633	19.0228	17.3656	17.9041
ZCRB1	0.433622	1.04902	33.2498	47.2864	37.9566	37.0261	28.6945	31.8737	40.1028	32.8825	13.5534	19.0278	25.5038	30.9821	31.5078	30.4814	38.7503	14.8286	30.8499	41.1495	30.2827	28.5396	21.4138	16.994	13.8545	24.8821	9.18847	14.8001	31.8335	31.6812	17.9428	40.4692	23.9769	25.8899	36.0943	48.2563	39.3804	26.4032	22.1124	25.9598	35.3448	29.4339	41.9666	27.3365	41.0179	25.3802	50.3278	40.0324	36.8671
ZCWPW1	0.975715	1.00365	6.96126	4.80124	1.43441	4.19278	0.815729	3.75698	8.00164	4.89383	1.99187	2.26521	6.16924	0.938853	2.15001	5.12222	3.88023	7.94212	2.40746	2.43822	4.18269	2.20686	0.227807	1.52641	1.59509	2.14149	3.85041	1.58169	1.92317	5.82375	2.49341	11.0179	2.80073	1.56093	0.80337	0.806512	3.26615	3.21664	2.78285	5.81956	1.10813	2.26764	3.84367	2.6122	5.96762	2.69013	3.12461	2.69624	4.95733
ZCWPW2	1.96865e-15	0.485084	0.259426	0.140524	0.551695	0.16204	0.215928	0.302982	0.208081	0.301674	0.389713	0.302028	1.08121	0.552266	0.742264	3.35883	0.651046	0.301599	0.378315	0.282693	1.0875	0.187022	0.455613	0.254401	0.182296	0.50988	0.0875092	0.0564889	0.961583	0.990037	0.586686	0.358135	0.683104	0.430601	0.172151	0.470466	1.0265	0.60312	0.827333	1.71164	0.323206	0.226764	0.60139	1.03113	1.43525	0.211267	0.37338	0.746417	1.05885
ZDBF2	0.0147995	0.574222	3.52387	7.4712	0.625254	1.45836	0.647785	10.5135	12.6929	1.60893	1.08254	0.805409	5.66044	1.60157	11.1852	28.9699	2.68231	0.552932	0.687846	3.21563	19.4495	0.785492	0	0.254401	1.09378	0.50988	0.962602	1.41222	8.70486	33.0207	2.68898	1.93814	10.0416	3.49864	1.43459	4.279	11.6648	2.54651	10.8681	49.9797	7.82619	1.13382	4.62809	19.0645	62.7733	2.57745	1.23805	6.51973	16.1715
ZDHHC1	0.000134083	1.51436	17.6842	28.5967	20.9644	15.09	7.2216	9.02887	9.36363	13.0055	16.4113	19.6822	9.60366	12.2051	4.65835	2.68706	16.2241	10.2041	12.7251	8.16275	4.72644	17.019	37.8159	24.8295	25.7493	20.9051	73.7703	30.0521	9.69175	2.73716	23.663	18.7494	22.2692	16.309	5.96789	0.560078	1.95969	17.4905	10.6801	2.45334	8.1494	32.9261	24.5786	12.7402	3.55035	15.2253	12.1447	7.67744	3.94661
ZDHHC11	0.0431319	1.91428	8.30163	6.27674	12.4315	5.57012	1.39154	9.18037	8.7583	1.44133	0.433015	0.25169	0.890406	2.04339	2.78989	2.35118	1.45834	1.60853	2.71699	3.76335	8.49086	0.187022	0.455613	1.93345	0.592462	0.203952	1.75018	0.282444	0.101219	0.524137	0.293343	1.79067	0.546483	0.376776	1.37721	1.94907	7.46549	0	0.18803	0.798763	1.63911	0.226764	1.17663	0.962391	1.88849	1.84506	1.10049	0.80735	3.36906
ZDHHC12	0.11163	0.858424	40.0165	67.1471	83.784	51.4071	93.4489	60.4753	65.9426	40.9606	65.1254	83.7625	22.8961	44.4574	13.8727	3.19089	43.4378	72.1828	72.5334	40.7431	7.27788	58.9119	179.512	97.4356	94.6116	94.6337	295.169	94.3929	24.7734	3.7272	58.3263	78.3051	66.8759	67.8197	68.1717	5.35435	4.85257	40.0739	18.2013	1.36931	64.2256	83.9026	51.5888	17.7355	1.43525	59.1265	40.3644	21.8441	4.23539
ZDHHC13	0.00144328	0.851197	26.8722	72.0186	43.2161	42.2114	38.2433	22.2995	28.3179	31.8099	31.9998	24.0616	29.6378	43.7395	55.2091	63.8178	34.0888	18.7997	30.8843	43.1813	48.8956	40.2097	25.5143	23.4049	18.2296	27.2276	21.3523	15.252	41.5252	33.1371	16.3294	35.3921	27.4608	20.615	22.6091	34.2096	18.757	31.4962	33.319	53.8594	33.4287	24.2637	47.9543	61.4555	64.5862	24.5773	29.4578	39.8496	27.1931
ZDHHC14	0.00102124	0.791213	11.6309	17.7997	14.4912	7.79817	3.81473	12.3314	12.1065	13.7094	21.1311	14.296	14.6917	8.78103	7.37145	8.06119	12.5522	13.5217	5.26202	5.24748	8.28172	3.17937	46.4725	14.45	18.4119	7.85215	24.2401	9.6596	7.18657	6.81379	19.7517	9.26937	8.5388	12.2183	8.14847	5.69039	5.13252	11.1912	9.06306	7.70236	12.2587	7.89138	9.28232	9.71557	10.5755	25.6337	18.0598	15.949	12.8987
ZDHHC15	9.10056e-12	0.311741	0.36752	0.117103	0.110339	0.141785	0.11996	0.757456	0.435078	0.469271	0.129904	0.302028	1.39921	0.607493	1.84286	5.20619	1.17188	0	0.240746	0	6.0649	0.112213	0	0.10176	0.592462	0.407904	0	0.621378	1.5689	12.5211	1.07559	0.442402	0.204931	1.23798	0	0.224031	1.0265	0.80416	1.20339	5.6484	0.138517	0.725644	0.287621	0.687422	9.06474	0.549293	0.49129	1.44714	6.2087
ZDHHC16	0.00935094	1.16506	31.0014	55.9286	44.5769	48.4702	29.0543	49.3558	38.2301	31.2736	28.3192	37.2502	41.0859	39.0452	23.6757	25.779	34.0888	43.3298	39.6887	25.619	31.1192	19.8243	86.7943	36.6846	48.992	37.1192	79.8084	56.1499	27.5316	23.3532	38.0857	33.0537	46.8609	21.7992	39.5947	28.9224	24.6361	38.1976	29.8592	27.9567	32.2051	39.6383	39.2472	24.9076	17.0719	28.5069	32.6806	20.6864	19.2999
ZDHHC17	0.908044	1.01454	30.3096	34.7329	16.1463	16.4065	19.7214	20.1483	19.9001	19.5418	11.8213	16.1585	38.9234	20.4891	39.1353	127.3	16.6407	16.2864	19.7756	31.9796	106.784	18.5152	3.18929	15.6202	10.3453	12.2371	6.91323	10.6199	27.2786	114.378	11.6359	23.6158	14.2769	19.8615	20.2564	41.7594	84.1734	19.0318	26.9635	112.569	23.5017	12.1545	36.005	58.935	175.856	15.845	19.0228	33.4974	107.521
ZDHHC18	1.95113e-17	0.696732	31.5851	24.6151	44.6505	43.6697	17.3942	48.2348	46.7614	26.3462	41.7859	38.0556	34.7894	50.0906	30.74	18.5575	37.6565	42.8774	16.5771	9.09917	12.1298	31.0082	33.4876	32.6651	31.2182	25.1881	46.0299	48.4674	22.6731	25.1004	39.7968	47.2949	41.9426	29.2271	41.5457	25.6516	31.8216	25.197	19.9312	9.07167	31.3971	28.6629	31.8998	19.9582	11.8597	44.1406	28.259	15.6138	15.3052
ZDHHC19	0.000387907	0.551802	0.0216188	0.0468414	0.0367796	0.28357	0	0.242386	0.0189164	0.134077	0.30311	0.0503381	0.0636004	0.16568	0.127977	0.755737	0.208335	0	0.0687846	0.141346	0.250961	0	0	0.254401	0.22787	0.101976	0.0875092	0.0564889	0	0.0582375	0.342233	0.0421335	0	0.0538252	0.344302	0	0	0.40208	0.112818	0	0.115431	0.136058	1.15049	0.206227	0.302158	0.0704222	0.0393032	0.015233	0.288777
ZDHHC2	2.0938e-07	0.58815	56.7278	24.0062	24.3849	14.1987	21.8087	10.362	10.858	35.7316	2.9878	13.5409	9.98526	10.4931	18.5566	28.1302	19.7918	18.7997	4.9181	10.1593	17.8601	5.87249	11.1625	9.46372	8.38561	16.7241	5.86312	31.4643	100.764	112.631	14.7649	5.45629	29.6467	47.3661	36.3812	62.7512	40.8735	26.8053	34.3719	60.0784	30.9354	70.5689	1.9872	6.30137	46.6834	17.5774	12.4984	25.9875	32.1986
ZDHHC20	0.00084983	1.47408	90.2154	143.803	171.798	90.7423	124.111	100.317	91.8203	141.552	72.5733	174.119	173.311	186.832	279.578	642.964	99.1152	137.228	125.876	176.347	273.297	213.616	29.6148	141.091	81.1217	94.9396	34.4786	49.8797	190.596	437.422	46.2015	93.41	280.619	128.05	161.535	254.455	391.005	365.692	434.162	997.826	136.254	207.625	109.218	222.244	547.283	111.549	134.81	247.658	456.7
ZDHHC21	0.186209	0.783802	23.4132	28.2922	23.9436	25.1162	26.2953	22.7237	22.851	25.6088	13.9431	15.8565	57.304	18.2248	50.8835	293.478	18.8283	11.9132	23.6275	44.8421	269.7	21.1335	8.65665	13.5341	6.28921	13.4608	5.95063	7.40004	49.5721	253.1	7.72469	11.3128	30.4664	24.4905	24.2159	59.2787	184.677	17.7585	39.6744	260.454	14.7982	11.7464	26.618	72.4314	340.759	21.3379	19.5337	42.9571	267.744
ZDHHC22	8.89695e-07	0.15271	0.108094	0	0	0	0	0.0302982	0.0189164	0	0.0433015	0	0.318002	0.0552266	0.0511907	1.51147	0	0	0	0.0176683	0.0418269	0	0	0	0	0.203952	0	0	0.0506096	0.174712	0.293343	0	0	0	0	0.0896125	0.933186	0	0.0752121	0.228218	0	0	0	0.0229141	0.151079	0.197182	0.0196516	0.015233	0.192518
ZDHHC23	2.57256e-05	0.738301	17.4896	42.6256	27.033	23.7793	42.034	14.0584	37.0762	33.8881	21.0445	10.873	24.8678	7.06901	10.878	21.6645	21.0939	10.8576	33.0854	42.7749	71.8586	34.0754	5.92297	14.7553	11.7581	15.3984	14.614	8.81226	20.1426	37.3302	11.5382	11.4392	22.2692	12.2721	14.0016	20.6557	30.2352	15.346	22.7141	52.319	10.1348	10.0683	34.3315	63.0137	61.8668	14.676	14.7584	24.6318	68.0069
ZDHHC24	0.0116138	1.52451	12.0633	18.9942	13.9395	24.4072	20.993	13.1797	17.7625	17.7317	19.3991	19.6822	5.85124	23.637	9.13753	2.77104	16.5626	27.0434	14.5823	13.4809	3.97355	13.0167	168.121	22.6926	40.0595	24.4742	93.3724	26.8887	8.50242	0.640612	29.481	13.883	23.5671	17.3855	21.9205	2.08349	1.67973	15.6141	7.14515	0.6276	15.006	21.4518	7.29512	4.37659	0.151079	14.2394	10.0813	10.2975	1.73266
ZDHHC3	9.57913e-11	0.761828	107.619	181.908	165.913	120.558	180.012	97.8027	178.155	96.5022	197.585	142.004	187.876	112.221	106.835	143.002	140.6	130.04	135.712	129.403	161.075	216.609	168.121	194.668	195.512	167.75	192.17	195.169	141.58	155.319	162.414	69.1832	104.652	162.444	145.467	147.144	174.786	106.216	106.989	124.664	110.836	228.669	105.4	128.915	109.079	179.915	105.686	101.787	205.801
ZDHHC4	1.78701e-05	1.35049	58.2844	77.1477	41.9656	60.4611	39.6828	41.0238	75.5143	69.251	69.802	41.0759	25.7582	56.055	37.4204	14.443	53.3858	40.6656	62.8347	64.825	36.0966	60.3707	139.19	58.3087	71.3233	81.7847	65.1069	64.3408	45.2703	21.3149	77.1981	72.4907	64.4167	39.7768	37.5863	33.4479	11.1049	74.4518	51.6331	26.5303	41.9244	83.3583	49.6278	43.3305	21.6798	51.9575	76.3268	80.3694	30.129
ZDHHC5	1.26146e-12	0.809826	127.919	169.027	171.908	174.314	176.461	148.492	141.173	138.636	90.8032	128.11	154.231	104.71	103.789	112.605	188.309	125.616	136.365	81.6629	105.571	151.189	136.228	156.202	158.142	119.822	247.914	128.682	92.894	116.475	128.142	103.985	156.841	112.064	115.284	99.1562	125.7	79.9469	88.8631	74.1709	152.484	101.545	85.502	68.6735	68.0611	147.365	138.269	88.3972	146.65
ZDHHC6	0.00707569	1.15697	40.0597	65.1563	68.5205	61.3321	76.6545	48.2651	44.1509	71.0945	32.4761	55.9256	39.8138	57.2148	47.5817	60.7948	51.1983	58.6108	88.5258	73.0231	82.148	45.4463	46.0169	42.4341	31.3093	56.0868	49.0927	40.8415	50.8627	55.6168	36.0323	44.3666	54.58	29.8191	70.5244	81.0769	83.9867	84.7048	62.0124	96.8215	63.5099	57.2805	52.4517	43.6055	61.7913	53.4927	51.3496	47.923	77.3921
ZDHHC7	1.12023e-43	0.598297	62.1758	160.806	60.7968	65.3223	67.8254	64.9897	52.9849	70.8934	61.8778	68.2584	89.931	80.6861	68.1859	72.3828	90.5214	49.5126	90.8988	52.8989	94.0687	68.0386	87.4777	79.2713	91.9227	55.7808	151.391	76.5424	55.7212	57.2475	90.1051	72.7856	82.314	67.2276	52.9651	26.3461	46.9392	70.0289	59.1543	82.729	51.6898	77.5078	79.9849	65.076	60.4316	80.9855	82.2616	61.907	80.7612
ZDHHC8	3.48211e-05	1.63401	34.7847	58.4346	48.7698	43.2444	56.3812	74.776	69.3476	61.441	58.024	48.3749	29.6378	46.2799	16.1762	13.2674	47.3962	59.3145	39.8607	13.2866	20.9971	21.3953	81.3269	30.0193	37.9176	51.5998	85.9341	76.6554	14.7021	13.2199	55.8818	37.246	61.0012	36.332	37.7584	2.44194	9.5185	29.6199	21.4354	6.276	26.6875	26.486	77.6316	25.4575	5.741	116.901	29.0254	7.7993	9.19272
ZDHHC8P1	0.0118129	3.37883	3.63196	1.56919	1.02983	29.471	2.92703	6.08995	16.0222	4.25696	0.389713	0.100676	0.254402	2.81656	0.870241	0.335883	1.32813	2.41279	6.29379	2.52657	4.9774	0.673279	10.4791	6.20738	6.24364	1.32569	5.6881	1.86413	0.809754	1.51417	2.20007	3.53921	0.273242	2.74508	0.401685	0.0224031	0.933186	0.40208	0.413667	0.171164	5.00969	5.07951	5.15104	1.74147	1.73741	1.47887	2.49575	0.685485	2.50273
ZDHHC9	1.48692e-12	2.12334	262.885	156.52	156.13	300.766	186.37	94.379	176.301	281.697	128.042	82.051	76.1933	134.145	74.0729	96.9863	255.392	67.9101	141.008	54.118	97.8331	122.2	94.9953	131.678	277.135	140.013	173.181	138.793	83.0251	171.451	233.452	154.904	218.183	77.4006	74.0248	47.6066	110.862	186.364	122.295	84.4977	228.46	154.471	338.923	197.176	156.744	196.999	379.394	161.805	486.54
ZEB1	1.05576e-13	0.335682	26.9587	4.35625	4.45034	6.78542	5.59014	17.1488	25.3858	12.0334	15.5885	11.7288	43.1847	23.7475	41.5668	130.743	24.7918	5.83092	6.15622	8.10975	89.0076	14.6251	5.23955	8.75139	17.5916	14.2766	2.8003	19.2627	44.2834	252.11	40.2857	13.3563	15.6431	28.3659	7.6894	15.0549	66.0696	22.5835	32.9429	148.456	14.3596	14.014	10.6943	21.4476	197.385	31.5773	21.4399	30.6336	84.2746
ZEB1-AS1	0.000779399	1.67886	4.19405	4.16888	1.76542	3.58513	1.75142	3.12072	2.5348	2.27932	1.25574	5.43651	4.00682	4.9704	2.30358	12.5116	2.65627	3.71973	4.33343	2.22621	11.0841	1.57098	6.8342	1.37377	1.36722	2.14149	3.50037	1.58169	1.72073	12.2881	2.39563	4.97175	3.89369	2.04536	1.0329	0.873722	6.90558	6.36626	3.87342	18.0292	2.51639	5.44233	2.56244	1.32902	12.6151	2.40844	6.07235	2.54391	29.4071
ZEB2	1.0337e-07	0.428001	26.2236	3.70047	4.34	6.78542	3.88671	37.7213	13.7712	10.1228	16.6711	25.2194	78.2285	58.7059	106.758	363.677	48.8024	19.5034	6.7065	8.51612	123.598	18.1411	10.0235	8.90403	18.3663	14.9905	4.90052	24.1772	45.1438	258.807	33.6855	25.238	14.6184	33.5331	23.5847	34.7921	196.716	31.2282	52.3852	158.783	23.7787	16.7805	5.83087	22.7308	327.992	26.8027	12.8325	18.5386	53.7606
ZEB2-AS1	0.857472	1.21843	0.0216188	0.0234207	0	0	0	0.181789	0.0378328	0.0670387	0.0433015	0.0503381	0.445203	0.0552266	0.076786	2.35118	0.104167	0	0	0	0.209134	0	0	0	0	0	0	0	0.253048	1.57241	0	0.0632003	0.0683104	0	0.0573836	0	0.839867	0	0.225636	0.798763	0.0461722	0	0	0	0.453237	0.0140844	0.0196516	0	0.144388
ZER1	9.0924e-82	0.382964	55.7982	73.4238	59.1417	43.5279	35.4602	46.1139	57.5248	37.5082	77.8994	48.4756	40.2591	28.0551	20.6042	13.6033	69.8182	48.9596	48.1836	26.9795	22.8793	51.0944	58.3185	60.7001	79.162	52.3137	79.5459	72.8142	37.603	20.1502	75.5358	65.0331	53.0089	48.6041	24.1585	11.2464	11.1982	46.5072	43.5102	17.6298	42.4323	37.416	59.6161	42.8264	12.6906	75.1686	48.4609	31.3648	18.9149
ZFAND1	3.90918e-06	1.71188	37.833	36.3021	52.3742	71.9254	48.9197	48.4166	88.0938	34.2903	42.0024	29.3974	31.4186	51.3608	66.9318	103.956	38.0471	37.1973	76.1445	110.003	166.722	40.8082	23.6919	27.9332	21.1463	56.1887	20.4772	24.7986	57.6191	82.4643	34.2722	132.615	59.0885	40.3151	54.5144	84.8854	124.394	45.368	40.0504	81.3597	28.9962	46.2598	66.519	95.5517	176.46	60.1546	36.0803	54.7474	90.0502
ZFAND2A	0.0355435	0.791896	12.5389	21.1489	12.3947	16.2242	10.7004	14.8764	16.968	18.0669	52.7412	17.7693	13.5469	21.925	15.3828	11.0002	11.0678	22.6199	7.73827	11.0427	5.6048	17.3556	38.2715	22.489	23.9263	26.3098	16.5392	28.8093	19.3329	8.73562	21.7074	202.283	34.9066	14.2637	24.7323	24.5762	8.77195	30.089	18.3141	15.0053	10.7812	22.8578	13.0475	9.89888	6.94963	15.3098	11.3783	10.6783	4.81294
ZFAND2B	5.15519e-20	0.622866	34.482	57.9193	33.2856	31.9016	39.4189	24.0568	34.0496	31.106	50.1431	40.9752	16.5997	26.0117	19.3501	7.89325	27.8387	36.0411	18.0216	26.9441	6.60865	31.0456	64.697	48.5906	44.8448	35.6916	60.8189	44.5132	22.6984	5.00842	39.3568	23.7422	36.9559	27.8276	22.2648	18.2137	4.85257	41.8163	31.7395	8.72934	37.007	54.1512	67.4864	38.9081	6.34531	23.2252	23.857	24.9669	4.66855
ZFAND3	4.30778e-12	0.744341	76.0334	91.083	57.6705	60.5219	88.7465	47.2047	69.3854	69.0499	92.4054	80.1885	88.5318	83.7236	57.9478	89.5129	84.4016	59.5659	59.4299	23.2691	46.6788	80.3446	98.4124	105.78	83.9928	82.7025	187.882	89.0265	26.5701	63.5953	84.0427	54.4786	86.9591	67.2815	59.0477	17.7657	70.0823	113.185	81.0786	75.9966	75.9764	82.542	63.4336	46.8822	71.838	78.0137	70.8244	32.69	51.9317
ZFAND4	5.55958e-14	0.633333	8.02059	4.80124	7.17203	7.08924	4.43852	6.48382	5.08852	5.49717	5.62919	2.46657	5.53323	6.46152	9.3167	13.6033	4.73962	3.97106	7.01603	9.47021	18.6966	2.91754	5.23955	3.30721	1.68624	3.67113	1.75018	4.12369	10.4256	19.1019	3.12899	5.20349	2.25424	7.697	2.46749	6.92257	6.15903	4.95898	9.43912	18.7709	7.4799	2.4944	3.86981	9.55517	22.3597	5.87321	5.10942	8.69805	14.7757
ZFAND5	0.148364	0.928604	128.156	134.013	106.514	94.0439	133.348	128.949	137.371	96.4352	135.837	133.497	128.791	132.047	134.043	414.984	115.47	101.79	115.042	100.338	225.614	164.841	53.0789	131.525	100.855	123.595	46.6424	81.5134	168.302	383.494	105.066	184.482	144.203	159.322	185.349	158.928	358.063	133.96	122.934	262.394	151.653	131.75	159.028	179.44	470.309	193.168	141.295	140.22	333.922
ZFAND6	1.78316e-11	0.717659	60.6408	40.6583	49.5422	38.0186	71.0404	53.3552	66.6804	39.9886	25.2448	55.9256	38.6054	54.2878	51.421	115.796	47.7868	55.0419	43.3687	47.8281	67.6759	85.6935	18.2245	50.8802	30.808	58.1263	28.6155	40.1071	74.3709	115.951	52.1661	92.778	54.8532	82.6216	75.0004	95.975	125.14	71.7712	66.826	101.956	80.3166	58.3236	66.9896	68.6735	142.543	48.4927	62.7672	67.1471	140.586
ZFAT	0.719023	0.950416	8.43134	6.1128	8.38576	8.83117	8.87705	11.786	11.4633	5.43013	12.7739	9.21187	17.8081	6.35106	18.0447	12.6796	9.66152	7.18812	5.98426	9.68223	9.53653	6.20913	9.11226	9.5146	14.447	8.66795	19.6896	14.1222	11.2353	9.02681	9.2403	6.72029	6.28456	7.64317	6.71388	12.5682	8.77195	6.76834	14.3655	9.18577	7.98779	7.12038	9.67454	15.6732	8.2338	12.5915	8.25367	10.328	7.17128
ZFAT-AS1	0.284064	25.9396	0	0	0	0	0	0	0.0378328	0	0	0	3.49802	0	1.075	4.78633	0	0	0	0.318029	1.29663	0	0	0.152641	0	0	0	0.0564889	0.227743	1.92184	0	0	0	0	0	0.201628	2.05301	0	0.300848	0.912872	0	0	0	0.389539	1.96403	0	0	0.121864	2.69525
ZFC3H1	0.00024914	1.74772	54.5227	81.2229	71.5364	62.0612	80.0614	46.7805	66.6993	55.2734	18.966	29.0451	101.951	51.0846	131.611	314.722	41.5628	25.2338	57.0568	59.3125	299.188	69.6096	11.3903	26.7121	21.0096	24.7802	13.3014	15.478	77.7617	181.119	22.0985	21.6566	44.4701	27.1279	35.1761	81.4802	150.336	44.8319	102.89	293.945	90.7977	24.2184	58.4917	122.361	256.91	32.8872	37.6918	51.7922	226.353
ZFHX2	0.376637	1.12605	5.79385	1.63945	4.56068	4.45609	1.96735	2.02998	2.44022	2.17876	4.20024	4.32907	10.1125	1.76725	3.14823	9.90855	3.25523	1.30693	2.20111	0.989425	10.0803	0.860301	1.13903	1.52641	5.46888	1.73359	4.20044	5.5924	3.54268	10.0168	2.59119	0.821603	1.981	3.44481	0.631219	0.425659	4.85257	2.61352	4.77597	9.01461	2.03158	2.22228	1.01975	2.13101	3.39928	6.04222	1.74899	0.639786	8.71143
ZFHX3	0.665761	0.937809	40.211	37.4262	25.8193	43.3051	36.5159	17.0882	33.4631	35.564	38.4084	31.0082	185.968	18.6666	38.3674	179.53	55.2608	32.8743	21.5984	17.9333	183.996	57.8646	16.4021	29.6123	29.5319	15.1944	37.7165	20.8444	30.7707	271.561	42.5836	15.8843	15.848	22.2836	8.20585	9.43172	107.503	27.2074	78.0326	201.745	27.3801	19.5924	32.2136	84.6675	234.777	38.3097	48.3429	61.4043	389.656
ZFHX4	0.126196	0.598699	1.68627	0.070262	0.257458	0.870964	0.11996	23.269	0.435078	0.871503	2.16507	1.81217	14.3737	5.63312	19.0685	51.5581	4.84378	0.603199	0.619061	0.689063	33.2524	0.822897	0.227807	0.356161	2.64329	2.14149	0.0875092	2.88093	10.0966	80.426	3.27566	1.28507	1.2979	3.71394	0.286918	1.54582	4.66593	4.28885	15.0424	27.0438	1.31591	0.99776	0.784422	4.37659	43.5863	4.15491	2.82983	6.76346	35.4714
ZFP1	0.116677	1.14109	7.41526	5.52728	4.34	6.86644	6.57381	5.60517	6.03434	10.1228	5.36938	5.13448	7.69565	9.44375	12.9512	26.2829	11.2761	9.39985	15.4421	20.4245	38.899	17.8045	0.455613	6.20738	6.47151	4.48694	3.06282	5.76186	16.3975	31.2735	7.52913	10.2174	8.60711	10.6036	8.0337	12.2769	12.3181	12.1294	18.6902	38.74	8.91124	8.75308	6.24923	11.7091	32.4064	10.2816	14.7191	23.5959	30.5141
ZFP106	7.47855e-09	0.666592	49.5936	23.0225	53.9925	47.1131	59.6202	68.6558	55.9169	53.2958	41.8292	38.7603	120.459	42.1931	140.365	166.01	69.7921	63.9391	50.1784	102.653	184.833	59.9966	17.3133	63.6511	38.9202	37.7311	40.6043	54.3423	165.721	285.713	54.1706	64.8224	46.3828	65.1823	63.7532	199.634	243.655	50.461	152.079	237.119	71.1052	26.8942	30.0695	108.361	210.604	82.9855	49.7972	143.282	196.801
ZFP112	0.985569	0.998276	6.61536	7.42436	4.22966	3.36233	4.89437	3.60549	5.31551	9.05022	3.37752	2.86927	7.18684	1.98816	5.27264	12.3437	3.46356	1.10586	7.29117	10.8307	12.1716	3.47861	0.227807	3.05281	2.78001	2.24347	4.02542	4.51911	11.286	13.977	3.0801	2.69654	2.32255	4.84427	1.0329	4.92869	5.78575	3.75274	7.40839	17.7439	4.66339	3.2654	5.67398	13.4964	15.7122	3.97181	10.5136	22.7886	32.1023
ZFP14	0.493869	0.922788	9.81495	10.1177	7.76051	5.02323	5.27824	5.90816	5.56143	9.88821	2.33828	3.97671	16.2181	6.35106	16.5346	38.7945	6.35421	3.66946	8.66686	17.3503	32.9178	5.46104	0.455613	5.74946	3.64592	4.18101	5.07554	4.34964	15.4359	36.8061	3.37344	7.45763	4.78173	6.18989	4.5333	15.9958	26.5958	7.43848	16.2082	48.4963	8.44952	5.71445	5.96161	15.9253	43.6618	7.70419	10.0616	24.1748	72.868
ZFP161	3.37238e-05	0.840306	21.1216	13.1624	11.3649	11.8289	8.27725	14.422	13.5063	12.4022	11.5615	12.7355	15.0733	12.3155	18.5054	20.9927	10.8334	11.6116	12.45	20.0005	22.1264	19.0762	7.74542	11.7533	7.97545	10.1976	9.80103	12.0886	18.1183	23.8191	12.2226	10.5123	10.8614	16.0937	16.5265	23.7249	16.704	16.0162	18.5774	29.4401	13.3438	16.5084	10.5113	14.1838	28.9316	15.9436	15.0728	21.7832	20.3106
ZFP2	1.20053e-10	0.542323	2.72397	1.03051	0.625254	0.344335	0.335888	0.575666	0.47291	0.636868	0.216507	0.906085	2.92562	0.66272	0.793455	1.93133	0.70313	0.804265	0.791023	2.1732	3.17884	0.411448	0	0.10176	0.501314	0.101976	0.700074	0.621378	2.15091	2.97011	1.5156	0.484535	0.204931	1.39945	0.401685	1.47861	0.559911	1.54131	0.789727	3.70854	0.715669	0.99776	0.941306	1.03113	3.02158	1.05633	1.1791	2.04122	4.81294
ZFP28	0.0900504	0.746957	1.44846	7.35409	6.47322	0.263315	5.32623	2.09058	2.59155	6.03348	1.73206	0.906085	1.84441	1.43589	2.38037	12.4277	5.1042	0.201066	0.4471	1.07777	9.82932	0.374044	0.227807	2.90017	4.10166	3.46718	0.0875092	5.98782	10.1472	28.4199	3.71568	0.632003	3.75707	7.53552	0.631219	0.739303	2.23965	8.24264	9.43912	34.4609	6.09473	1.90482	6.43226	10.1051	19.2626	2.12675	0.687806	1.58423	8.95207
ZFP3	5.38215e-19	0.470155	12.9497	12.3895	18.5737	0.587394	7.91737	9.84693	5.46684	6.77091	8.44379	3.47333	10.6213	2.98224	3.68573	10.5803	9.19277	0.753998	13.4818	9.54088	24.9288	10.9969	1.13903	5.80034	14.1279	3.26323	9.18847	4.85804	9.33748	34.1854	5.08461	1.15867	8.81204	11.2495	1.43459	1.4562	5.41248	16.5523	15.1552	62.4747	1.63911	4.48992	11.6879	11.4341	28.2518	7.61968	8.45019	7.845	43.9422
ZFP30	0.0274902	1.34618	12.4308	10.3519	7.90762	4.61813	8.4212	8.24112	6.28025	16.1563	4.89307	0.956423	1.71721	3.09269	10.0078	23.5958	7.18755	4.17212	17.7464	33.1457	42.9144	1.7206	0.68342	4.3757	3.82821	7.85215	0.262528	6.27026	25.1024	31.623	4.74238	1.95921	3.62045	10.6574	4.59069	11.0671	15.8642	9.38186	18.3518	31.8935	18.4227	5.44233	6.85062	19.7978	32.7841	9.67601	19.3765	47.4356	66.9962
ZFP36	0.000196408	0.683518	110.126	308.286	143.257	171.641	612.636	125.556	275.423	194.814	140.6	228.736	131.462	430.547	79.0128	312.287	155.001	190.309	75.216	10.389	62.2384	71.3302	243.981	144.042	331.323	275.641	234.962	105.182	23.1286	86.5409	371.128	230.407	171.869	355.085	271.769	37.7269	405.376	155.471	56.1458	47.9828	348.069	309.079	221.965	38.7706	89.6653	244.928	393.661	36.8791	434.416
ZFP36L1	0.545056	1.06175	505.081	143.077	175.218	240.852	278.835	276.29	394.672	321.92	446.092	218.669	216.241	404.701	157.642	891.602	447.034	161.959	113.219	27.3859	232.683	132.374	237.83	171.721	255.67	302.053	326.147	388.417	108.988	769.608	312.85	250.989	281.302	397.176	144.148	43.9549	606.198	265.708	148.958	263.535	365.038	333.569	429.053	191.103	678.873	567.025	462.618	106.54	739.653
ZFP36L2	0.0600217	0.886269	412.466	680.394	328.074	354.685	1182.13	246.719	362.628	558.064	546.681	338.07	204.284	463.517	170.055	657.911	374.482	433.348	402.734	120.268	621.673	210.437	603.687	527.068	407.933	250.657	683.36	190.142	110.43	519.653	482.94	581.632	557.754	466.449	353.139	116.003	803.193	745.389	375.233	737.943	347.307	544.414	395.715	250.336	726.614	360.393	549.97	200.604	1359.03
ZFP37	0.716764	0.947877	3.7833	0.749462	0.99305	1.4381	1.43952	1.42402	0.79449	1.00558	0.30311	0.704733	0.508803	1.27021	2.78989	4.87031	1.22397	0.1508	4.471	5.93655	7.31971	0.710683	0.68342	0.305281	1.0482	0.407904	1.05011	1.24276	2.78353	5.5908	1.17337	0.674136	0.341552	2.36831	1.72151	2.53155	3.45279	2.0104	3.94864	11.6391	2.93194	1.7234	0.732127	0.893649	3.02158	0.957742	1.92586	4.12815	6.44934
ZFP41	0.0416617	1.30502	16.9924	27.5427	20.7805	22.564	19.5295	5.0901	51.7175	14.5139	67.7668	13.4403	19.0165	11.7633	11.5947	15.0308	22.4741	9.04798	6.50014	4.18739	7.23605	11.8946	42.5998	24.4225	27.6634	12.2371	23.1024	9.77257	7.61675	6.58084	12.4182	5.47736	10.1099	6.94345	4.64807	1.74744	2.89288	10.7891	11.1314	7.87352	10.7581	8.52632	38.2536	27.2219	11.1043	26.1266	12.5377	7.845	8.08574
ZFP42	0.353588	3.79827	0	0.117103	0	0	0	0.212088	0.0945821	0	0	0	0.127201	1.54635	1.68929	0.923679	0	0	3.16409	4.57609	2.71875	0.0374044	0	0.10176	0.091148	0.611856	0.0875092	0	0	0.0582375	0	0	0.136621	0	0	0.0224031	0.0933186	0	0.0752121	0.228218	0.0461722	0	0	0	0.604316	0	0	0	0
ZFP57	0.668475	0.886987	0.432377	0	0	0.141785	0.311896	1.33312	0	0.268155	0.259809	0	0	0	0.0255953	0.167942	0	0	0	0	0.125481	0.33664	0.911226	0	0.410166	0	0	0.169467	0.177134	0.23295	0.146671	0	0.136621	0.161476	0	0	0	0.40208	0.789727	0.798763	0.554067	0.725644	0.261474	0.687422	3.02158	0.619715	0.098258	0.258961	0.0962589
ZFP62	0.0030273	1.2606	45.5725	48.2934	27.1434	30.9496	55.8294	27.2381	32.4227	28.8602	21.6507	29.4981	91.521	17.3964	39.7751	48.5351	23.8804	21.4136	38.7257	48.9058	85.5778	38.0403	7.97323	24.219	23.2427	17.132	12.9514	17.568	40.4877	66.7984	22.3429	9.77497	26.1629	20.4536	20.1416	42.5435	66.5361	31.0942	47.8349	105.665	14.8213	24.9894	30.9585	51.0525	55.2949	26.4365	24.5645	41.8451	120.901
ZFP64	2.46198e-06	1.36042	33.6821	26.6762	17.2497	38.5655	33.181	29.9953	29.3204	38.0445	66.4245	25.5717	26.0126	24.852	19.4269	23.6798	36.7711	37.8004	31.3314	15.9015	30.9101	26.819	67.8863	46.8607	56.1927	37.2212	98.7979	46.4903	23.8371	15.3165	32.2677	21.446	29.715	22.5527	17.6168	13.4195	11.7581	37.7285	39.4864	28.1279	46.8186	30.5224	39.2995	35.8147	28.2518	24.7182	51.0745	28.044	34.3163
ZFP82	1.75949e-13	0.459202	0.691803	1.9205	0.294237	0.32408	0.575808	3.93877	0.321579	0.972061	1.08254	0.654395	1.20841	1.04931	2.63632	4.11457	1.09376	0.753998	1.99475	3.2863	5.6048	1.75801	0.455613	0.407042	0.865906	0.917783	0.175018	0.903822	2.35335	2.50421	1.36893	1.22187	1.57114	3.76776	0.573836	1.00814	2.5196	1.40728	2.67003	3.19505	3.6476	1.08847	1.25507	3.55168	5.28776	1.38027	0.550245	0.898748	0.721941
ZFP90	0.000481617	1.33109	21.5107	20.4463	18.0588	21.2272	12.2119	18.5728	9.30688	23.9999	13.7699	17.266	41.9127	18.7771	29.2299	47.7794	21.797	18.4478	40.8237	50.7257	101.472	24.8739	7.062	9.5146	19.9614	10.9114	16.8018	14.8001	23.5082	49.0942	22.1963	16.2003	14.5501	20.7227	12.6818	23.3441	33.2214	22.8515	32.9053	77.0236	10.8966	21.7693	13.2829	22.5933	49.705	23.3097	34.7637	55.2806	95.3925
ZFP91	1.5563e-13	0.633429	67.1265	54.4531	64.769	75.1257	89.3943	83.1687	74.3037	61.6421	27.4964	65.9932	102.333	70.2483	67.1109	224.706	89.5579	91.6359	92.0338	64.6306	177.262	99.1965	17.0855	42.9938	30.808	34.3659	18.0269	27.4536	58.6313	286.587	42.7792	69.9627	60.7962	83.5905	102.372	101.509	384.566	54.5488	45.8418	119.472	83.7102	61.6797	37.6261	49.5402	150.928	70.9151	65.8722	58.967	233.861
ZFP91-CNTF	0.00191635	0.509893	0	0	0	0	0.047984	0	0.0378328	0.0335193	0	0	0	0	0.0511907	0	0.0520837	0	0	0	0	0	0	0	0	0	0	0	0	0	0	0.0210668	0	0	0	0.0448062	0	0	0.0752121	0	0.0461722	0	0	0	0	0	0.0196516	0.030466	0
ZFP92	0.783204	0.916798	0.0432377	0.070262	0	0.101275	0	0.0605965	0.0567493	0.234635	0.0433015	0.100676	0.254402	0.0552266	0.511907	0.167942	0.156251	0.0502666	0	0.10601	0.0418269	0.112213	0	0.152641	0.091148	0	0	0.112978	0.227743	0	0.195562	0.084267	0.273242	0.215301	0.286918	0	0.0933186	0	0.940151	0.285273	0.0923444	0.0453527	0.0261474	0.229141	0.528776	0.0845066	0.0786064	0.0913981	0.144388
ZFPL1	0.0354023	0.880496	34.1578	57.4744	31.4834	33.7043	32.6531	36.57	30.55	26.8825	38.1919	37.7032	14.5645	37.4437	15.8691	3.69471	41.0159	51.8751	24.0402	23.9405	6.23221	34.7487	126.205	50.117	55.7826	43.8497	66.5945	69.1424	27.9112	4.60076	44.8326	46.0941	43.2405	37.9467	28.9213	8.89404	4.85257	27.4755	20.0816	3.7656	24.8407	40.0011	19.8982	10.6092	1.28417	30.3801	22.2653	15.5529	3.12841
ZFPM1	0.00088376	2.33319	15.8682	11.4527	6.87779	7.69689	11.0123	6.36263	4.88044	13.944	19.096	31.713	8.90406	13.1439	5.29823	4.11457	7.76047	16.5377	9.90498	5.00013	3.38798	3.02976	68.1141	34.5985	23.4706	15.7043	39.4667	15.7039	4.02347	1.92184	40.1391	10.9126	16.3945	18.8926	13.313	0.268837	4.38597	10.3871	7.33318	0.912872	8.68038	17.9143	6.35382	5.29315	0.982013	18.9858	6.48503	3.24463	2.50273
ZFPM2	5.55364e-10	0.413906	1.57817	0.257627	0.183898	0.36459	0.455848	5.05981	0.870155	0.871503	2.68469	1.35913	4.77003	3.03746	3.58335	11.8399	4.16669	0.753998	0.343923	0.512381	8.36538	1.19694	0	1.42465	2.14198	2.24347	0.525055	2.42902	4.58017	17.5295	4.00902	1.43254	2.32255	3.06803	1.14767	1.52341	6.71894	4.95898	6.12979	7.87352	2.42404	2.4037	0.653685	1.37484	21	3.87322	1.67039	1.7518	4.52417
ZFR	0.0998821	1.07341	100.636	76.5154	90.8825	97.8518	66.9857	62.7173	122.824	92.6475	83.312	82.3531	126.12	82.8399	143.667	180.537	118.595	81.3816	119.72	151.947	169.19	112.587	48.5228	96.6724	99.2146	83.3143	118.4	105.465	150.716	193.348	86.8295	111.401	86.8908	99.2536	93.5352	170.533	144.83	101.927	138.465	192.045	123.557	137.192	68.9245	132.145	170.115	92.1404	144.105	190.672	199.978
ZFR2	0.590823	0.705668	0.0648565	0.0468414	0	0.020255	0.023992	0.0908947	0	0	0.129904	0.0503381	0.318002	0.0552266	2.53394	0.335883	0.156251	0.0502666	0	2.03185	0.627403	0	0.227807	0	0.182296	0	0	0.112978	0.0759145	0.873562	0.0977809	0.189601	0	0	0.0573836	0.112016	0	0	3.34694	0.171164	0.0461722	0.0453527	0.0784422	1.42067	0.755395	0.0563377	0	1.17294	0.625683
ZFX	0.847594	0.977052	45.6373	17.8231	32.9913	31.7598	25.3356	32.5403	20.5432	27.3518	19.7455	37.1998	108.057	25.349	74.7384	113.109	27.4741	29.0541	38.0035	85.5322	180.525	54.199	10.4791	33.2756	26.7975	19.2735	18.2894	36.6613	120.223	216.76	27.1342	33.7489	29.1685	18.9465	42.4639	116.877	148.19	30.223	76.6035	160.723	30.843	25.6697	25.729	102.838	181.295	27.1266	35.1174	114.887	186.117
ZFY	0.0814316	0.713859	0.0648565	22.882	0	0.465864	0.023992	0.757456	8.05839	9.95525	1.42895	0.0503381	0.190801	11.708	33.2995	44.3366	5.78129	0.1508	0.103177	0.530049	0.167308	0.0748088	0	0.0508802	0.091148	8.36203	0	0.112978	0.177134	0.349425	0.195562	0.0632003	0.0683104	16.7396	0.0573836	0.380853	0.186637	2.81456	8.76221	17.9151	11.1968	0.0453527	0.392211	3.04757	25.6834	9.56333	9.49172	26.3836	36.5784
ZFYVE1	8.03139e-41	0.516897	19.6299	16.4179	17.4703	13.186	5.87804	14.9976	10.0635	10.458	18.7062	21.5447	24.4862	20.7652	18.8638	15.7865	29.2189	14.1752	15.3046	12.5445	15.0159	10.6977	19.3636	11.4989	18.8676	20.9051	21.3523	30.4475	16.7771	17.7624	26.9875	29.7041	15.2332	20.2383	10.7307	11.0447	9.5185	22.2484	26.061	19.2844	13.6439	18.9574	8.62864	10.6092	12.7662	18.5915	16.3108	12.0493	8.71143
ZFYVE16	0.98164	1.00249	39.9084	38.8081	28.5778	23.0704	45.057	29.5711	27.1451	35.8657	16.1948	31.6123	67.4164	37.0018	88.7134	198.003	30.6252	27.3953	43.1967	70.9912	144.679	74.0233	2.50587	25.898	20.3716	18.0497	8.92594	18.0764	88.6934	177.799	20.8273	20.6454	28.3488	37.5161	28.5196	69.0016	114.875	34.4448	72.8805	216.522	22.8783	34.3774	32.8411	83.3385	254.719	24.028	27.5712	61.5566	141.452
ZFYVE19	1.8881e-06	0.762161	17.1221	19.0644	22.9137	18.6751	20.921	31.6617	27.7693	14.5474	19.5723	40.9752	26.8394	18.1143	13.6935	4.78633	15.2866	32.4722	10.868	15.2654	7.1524	20.348	29.1592	27.5771	17.865	32.4283	33.8661	55.3026	27.228	5.24137	32.7077	34.5495	21.3812	19.4847	20.7729	18.0121	4.66593	14.6089	13.5382	7.30298	25.3024	28.8897	13.8581	10.5176	4.00359	23.8027	11.0049	10.6783	4.62043
ZFYVE20	1.91398e-10	0.76104	27.1749	23.1631	30.4535	28.2962	21.017	22.1177	24.0995	24.3686	29.6182	16.5109	33.899	24.4654	47.9912	50.2145	28.2554	20.6596	29.4398	45.0011	55.5461	30.9708	10.0235	23.0996	24.7011	19.3754	24.8526	32.4811	50.3313	62.3723	24.543	28.6929	18.0339	20.9918	16.756	31.0059	40.2203	17.8255	28.3174	40.5087	19.2769	18.8214	23.7941	48.5091	52.651	33.69	22.167	46.2627	59.1511
ZFYVE21	1.11324e-06	0.74368	30.2015	31.0558	43.4735	52.4199	13.2916	35.1157	21.4701	21.1507	39.1012	37.3508	28.5566	43.6843	23.2406	19.9011	28.021	31.869	45.7418	32.9337	26.8947	36.0204	98.868	48.9467	64.4416	63.8369	86.6341	73.2661	28.6957	31.4482	77.5892	30.6943	32.7207	48.4965	40.398	23.9265	40.7802	28.5477	19.0287	15.2906	23.2939	54.3326	15.2439	9.16563	13.2194	35.4787	28.7896	22.3011	34.4125
ZFYVE26	2.81503e-06	0.748649	31.5203	27.8003	24.8998	26.6758	15.9547	44.0233	23.6644	23.363	22.0405	38.3576	134.133	28.7731	75.8389	87.0777	43.2295	29.0541	34.4611	40.213	77.2124	16.9068	30.0705	21.5223	21.7844	19.2735	23.89	35.701	51.9761	57.0145	32.121	28.9457	13.1156	17.0088	19.5104	40.5497	43.2065	17.8255	47.4588	58.0244	20.0387	17.4608	20.6826	41.062	50.5359	30.2252	25.7633	33.5279	36.4821
ZFYVE27	2.10862e-10	0.730746	56.036	121.061	79.6279	70.1632	43.3296	35.8428	53.9875	48.1338	24.8551	50.5898	71.3596	40.6468	41.5668	44.6725	47.4482	45.7928	30.7467	39.2413	34.5072	25.0235	61.0521	47.4712	49.9947	27.1256	99.2355	36.2659	30.4164	18.2283	47.9616	41.9018	50.1398	17.7085	35.0614	30.401	13.5312	35.517	35.6881	22.993	40.7008	32.4726	83.8024	68.7651	21.2266	31.7886	27.5712	29.4302	22.3802
ZFYVE28	1.73324e-30	0.385422	6.29108	16.535	21.8839	6.01573	5.27824	9.05917	8.47456	6.46923	9.69953	13.8933	16.0909	11.0453	12.3625	13.0155	18.047	28.4509	2.40746	3.48065	4.81009	4.41372	25.7421	16.9431	27.1621	10.1976	12.2513	20.6184	11.8174	11.9969	16.2805	5.11922	12.5008	4.68279	8.66492	3.49489	13.4379	16.2842	21.8867	13.579	5.93313	12.7441	10.1975	7.92827	7.70502	5.84504	1.94551	2.07169	2.64712
ZFYVE9	1.00599e-07	0.717267	20.5811	9.5088	16.5876	15.1102	14.7311	16.2096	20.0892	16.3239	22.1271	15.0007	54.4419	7.01378	27.6174	48.5351	20.547	17.2917	19.638	39.577	66.6302	20.0862	9.79568	12.7709	18.3207	14.8885	16.9768	27.1711	48.9648	52.8796	14.6183	12.6611	11.4078	13.6716	15.2067	45.3215	32.5682	13.8047	31.2506	53.346	12.1202	11.8824	14.0412	49.7006	61.7157	23.4788	28.3573	59.3021	70.7021
ZG16	1.26229e-97	0.0385898	11.3283	0.585517	80.8417	2.51162	8.01333	0	0.170248	0.335193	0.129904	0.0503381	0.318002	3.81064	2.22679	0.0839708	532.478	0.1508	3.50801	3.48065	0.334615	20.7594	75.404	62.5826	52.1366	42.0141	6.30067	1.5252	0.885669	0	144.96	0.316001	12.4325	85.582	15.264	12.613	4.66593	0.40208	0.0376061	0.171164	47.1649	79.8208	0.575243	0.61868	0.830934	0.0281689	0.157213	0.0761651	0.144388
ZG16B	0.00515409	1.71587	31.1311	62.8845	18.0588	23.7996	71.7361	55.4155	13.7901	80.9157	40.1405	42.8377	26.9666	10.0512	7.85776	2.26721	22.6824	2.91546	13.8945	17.9863	4.30817	52.7776	184.979	9.81988	36.8238	8.0561	89.872	5.64889	2.55579	0.757087	13.8849	31.4948	9.35852	20.9918	21.0598	19.8716	2.5196	45.8371	33.0181	6.16189	21.0084	33.6517	1.33352	1.03113	0.151079	12.4225	56.7145	61.2367	6.93064
ZGLP1	0.00259835	1.57185	2.24836	9.76642	2.75847	2.2483	0.503832	1.93909	1.53223	1.44133	1.21244	1.66116	2.48042	2.15384	1.35655	2.0153	1.35418	1.0556	2.51064	2.04952	2.25865	0.448853	4.55613	1.42465	0.546888	1.22371	2.8878	1.41222	0.986888	0.69885	0.928919	1.68534	1.22959	1.5071	0.516452	0.470466	0.746549	1.47429	1.39142	1.31225	1.54677	1.08847	1.15049	0.756164	0.226618	0.943657	0.727109	0.624553	0.481294
ZGPAT	0.00316628	1.35253	54.1119	75.602	24.2378	31.1116	74.4712	29.5408	64.8455	85.709	68.8927	43.2404	20.9881	35.566	27.7197	8.64899	45.0524	25.1333	16.921	23.9759	8.61634	17.3182	200.47	59.9369	62.4364	45.0734	112.274	49.2583	25.0771	3.90191	54.9529	22.2465	54.4434	22.2836	20.1416	5.60078	3.07951	46.5742	39.0351	7.13181	61.8246	38.958	79.7757	52.267	4.75899	25.2956	38.6154	37.4123	6.44934
ZHX1	1.17262e-08	0.664422	18.6354	22.3433	45.239	38.1401	20.1293	45.9624	33.3686	27.0501	21.4775	16.0075	30.0194	29.7119	66.3431	120.666	42.8128	20.0061	30.3684	48.0931	96.0345	36.5441	1.82245	22.9978	18.5942	19.0695	12.1638	19.2062	59.7194	134.703	25.5697	21.0457	38.3221	23.6831	29.323	70.5922	88.466	23.2536	44.1119	119.472	24.5174	22.3589	25.9905	66.657	143.072	32.9012	38.5564	67.3299	150.886
ZHX1-C8ORF76	1.24378e-07	2.08744	0.92961	1.87365	1.32407	0.810199	0.983673	1.21193	1.11607	1.34077	0.606221	0.755071	1.01761	0.828399	1.51012	3.86266	0.546879	0.100533	1.03177	1.25445	1.88221	0.822897	2.05026	0.712323	0.273444	0.407904	1.05011	0.677866	0.531401	1.3977	0.684467	0.84267	2.73242	0.645902	0.459069	0.470466	0	1.07221	1.20339	1.36931	0.669497	0.226764	1.22893	1.55816	2.34172	0.563377	0.550245	0.594087	1.10698
ZHX2	0.844461	1.01318	45.5509	12.5769	21.7736	13.105	17.2503	17.6033	26.9748	29.3965	33.2555	32.0653	42.9303	22.0907	23.8548	27.0386	34.3752	23.5247	20.3946	11.7494	25.3053	17.206	26.4256	35.1582	24.7922	16.6221	34.0411	40.672	28.7716	43.0375	28.4054	24.8798	19.2635	27.6123	14.805	12.4113	25.196	35.182	37.418	31.6082	19.5539	19.1842	35.4036	35.0356	35.5791	60.5208	20.3787	11.9274	17.9041
ZHX3	0.0177737	0.839601	32.6661	43.3048	29.3502	42.2519	44.6491	22.5116	26.6343	73.1392	34.8144	17.4673	65.3176	26.7849	40.8501	69.5278	47.5524	12.7677	26.5165	22.0324	94.1105	26.1831	24.8309	34.2933	37.5074	17.4379	51.718	21.8047	19.3076	45.8911	26.4009	13.3353	16.941	18.4082	13.2556	14.4948	42.3666	21.3772	43.5854	78.9634	33.7288	14.5582	51.0136	78.2286	91.3272	32.5632	48.2447	42.82	89.6651
ZIC1	0.867139	1.1889	0.0648565	0.0468414	0	0	0.023992	0.0605965	0	0	0	0.0503381	0.127201	0.110453	0.102381	1.93133	0.0781255	0.0502666	0	0.0176683	0.125481	0	0	0	0	0	0	0	0.0506096	0.349425	0	0	0	0.0538252	0	0	0.373274	0	0.263242	0.513491	0.0461722	0.0907055	0.0261474	0.0916563	0.453237	0	0.0196516	0.015233	0.240647
ZIC2	9.7652e-05	57.8764	0.0216188	0.070262	8.42254	2.6534	0.11996	0.605965	0.0756657	0	0.346412	38.9617	19.3345	0.386586	0.0511907	0.755737	20.6772	33.377	0.137569	0.0530049	0.125481	0.59847	7.97323	0.0508802	0.45574	1.42766	0.612565	0.282444	0.126524	0.349425	1.07559	10.8915	0.614793	5.59782	29.1509	4.50303	65.323	0	0.225636	0.456436	2.3317	18.2318	0.209179	0.0458281	1.88849	0.845066	0.550245	0.106631	2.59899
ZIC3	0.583339	2.26454	0.0432377	0.0234207	0	0	0	0	0	0	0	0	0.127201	0	0	1.09162	0	0	0.0343923	0	0.125481	0	0	0	0	0	0	0	0	0.116475	0	0	0	0	0	0.156822	0.186637	0	0.150424	0.399382	0	0	0	0	0.830934	0	0	0	0.144388
ZIC4	0.747059	1.79117	0.0648565	0.0234207	0	0	0	0.0302982	0	0	0.086603	0	0	0	0.0255953	0.839708	0.0260418	0	0	0.0530049	0.125481	0	0.227807	0	0.045574	0	0	0.0564889	0.0253048	0.174712	0	0.0421335	0	0	0	0	0.65323	0	0.150424	0.798763	0	0	0.156884	0.0458281	1.13309	0.0140844	0.0196516	0	0.0962589
ZIC5	0.000117196	86.8484	0.108094	0.117103	3.45729	1.55963	0.023992	2.39356	0.0378328	0.0335193	0	22.4508	28.493	0	0.307144	3.77869	5.1042	12.6169	0	0.300361	0.460096	0.635875	0	0	0	0.203952	0.0875092	0.0564889	0.0506096	0.174712	0.0488905	5.39309	0.0683104	5.54399	10.329	6.56412	20.81	0	3.87342	1.19814	1.75454	9.34266	0.130737	0.801992	1.51079	1.0845	0.0786064	0.350359	0.8182
ZIK1	1.27067e-36	0.317663	0.843134	0.070262	0.147119	0.32408	0.11996	1.87849	0.510743	0.201116	0.519618	0.704733	1.84441	1.54635	2.50834	3.10692	0.937506	0.452399	0.206354	0.371034	1.79856	0.785492	1.13903	0.356161	0.592462	0.713832	0.175018	1.24276	1.89786	3.43601	1.12448	0.800537	0.614793	1.2918	0.401685	1.23217	1.4931	0.80416	1.61706	1.8828	0.438636	1.04311	0.392211	0.61868	1.73741	1.36619	0.550245	1.49283	0.240647
ZIM2	0.262248	0.608088	0.0216188	0.0234207	0	0	0	0.0302982	0	0.0335193	0	0	0.0636004	0	0	0.671766	0	0	0	0.0176683	0.125481	0	0	0	0	0	0	0	0.0759145	0.4659	0	0.0210668	0	0	0	0	0	0	0.0376061	0.513491	0.0230861	0	0	0	0.604316	0.0281689	0.0196516	0.030466	0.0481294
ZIM3	2.31585e-05	0.213937	0.0216188	0	0	0.020255	0	0	0	0	0.0433015	0	0.127201	0	0.0511907	0.671766	0	0	0	0	0.334615	0	0	0	0	0	0	0	0	0.0582375	0	0.0210668	0	0	0	0.0224031	0.373274	0	0	0.6276	0	0	0.0261474	0.0916563	1.73741	0	0	0	0.144388
ZKSCAN1	0.111555	1.22183	164.173	44.5227	89.7056	81.3642	48.3439	28.3289	58.4896	86.0107	47.3285	44.3478	198.688	28.6074	226.058	226.553	102.657	17.7944	78.1049	177.337	255.019	125.604	17.3133	48.2344	59.7931	29.879	38.4166	41.5193	200.389	244.306	61.602	45.5463	32.4474	24.6519	20.7155	106.997	97.6112	34.6459	304.609	353.453	52.9134	32.3819	67.9832	317.704	245.05	63.7039	92.1464	332.521	351.682
ZKSCAN2	0.0366554	1.26667	7.0045	4.73098	4.41356	6.94746	6.06998	4.21145	6.03434	5.59773	8.31388	4.98347	11.5117	2.7061	5.98931	9.65664	5.70316	4.12186	9.11396	7.9684	21.6663	7.48088	1.36684	4.57922	4.78527	3.46718	6.56319	3.0504	6.75639	14.0352	5.91575	1.93814	2.39086	4.84427	2.86918	5.30954	10.4517	4.08781	8.34854	12.4379	4.57105	3.49216	5.30792	12.6944	10.7266	3.90139	8.90218	13.2375	24.161
ZKSCAN3	0.1893	0.906165	5.79385	6.48753	5.55373	5.10425	5.4222	7.15038	2.93204	4.1564	2.29498	5.38617	14.6281	7.6765	10.2125	14.7789	7.13546	10.6565	7.70387	9.8059	21.2481	3.29159	1.82245	2.03521	2.23313	5.0988	2.53777	4.97102	7.23718	20.2084	4.69349	3.72882	3.68876	7.15875	3.5004	5.93683	11.0116	5.62912	12.9741	23.9629	6.34868	6.66685	4.78497	9.34894	18.205	4.83096	5.03081	7.49464	16.749
ZKSCAN4	0.0462539	0.905725	6.22622	4.84808	4.04576	3.94972	4.41453	5.93845	3.85895	4.42455	3.72393	0.855747	2.79842	6.35106	10.2381	5.87795	5.72921	5.02666	6.67211	11.8378	9.36922	3.66563	4.10052	3.76513	4.51182	4.48694	2.8878	3.67178	6.70578	4.60076	3.96013	4.10802	3.21059	3.92924	2.86918	5.55597	4.0127	7.43848	10.5297	12.2667	5.47141	6.25868	4.83727	7.95118	10.5755	4.83096	6.93702	10.6022	5.14985
ZKSCAN5	0.000651724	1.15769	17.5545	11.1482	14.2337	18.1079	12.092	17.0579	13.9225	16.2904	19.096	14.1953	20.7337	11.9842	22.1144	17.9697	15.547	14.7784	16.4051	24.2939	23.0466	14.9992	9.11226	13.2797	19.8247	13.1549	14.1765	13.7833	18.4472	16.0153	17.8939	14.515	9.76838	11.5724	12.1653	23.3441	14.651	13.0676	16.9227	19.7979	14.6597	15.3292	12.7861	21.5851	20.3201	17.183	21.1844	31.8065	23.2946
ZMAT1	0.792025	0.9219	21.9431	4.05178	4.85491	6.46134	0.35988	3.33281	1.13499	9.0167	0.562919	6.69496	30.5918	2.09861	3.55775	15.0308	5.72921	1.10586	1.99475	1.34279	24.0505	1.23435	0	0.203521	0.68361	2.5494	3.67539	0.790844	3.82103	44.2605	3.71568	0.674136	0.888035	1.5071	0.745987	1.16496	11.7581	1.74235	3.00848	24.1341	1.61603	0.408175	15.1393	12.2132	65.4927	3.3521	5.14872	3.61022	114.596
ZMAT2	2.62711e-08	0.80859	75.8389	102.747	44.9815	57.2001	93.9527	73.4429	48.88	66.1672	61.1417	46.7137	24.2318	56.6625	40.2614	19.7331	71.7453	78.818	69.0597	79.5957	35.2601	79.2225	71.5312	68.0777	75.6984	73.7286	45.2423	85.0157	75.5855	74.8934	100.47	58.8184	82.9971	66.6894	51.5305	57.2176	96.7714	88.5246	50.9186	39.3676	51.2742	90.8415	74.6508	42.0702	34.8992	65.1687	94.8779	63.8872	113.826
ZMAT3	0.360945	1.17216	32.1472	14.0992	35.9705	20.417	23.992	44.5081	23.305	22.3574	15.6318	55.3215	82.8713	41.0334	65.4728	244.943	31.2242	15.9345	15.9236	15.3537	126.485	24.1258	9.34007	14.1956	14.6292	20.1912	6.03814	9.43364	29.4042	214.139	17.1117	24.4796	34.8383	74.3326	39.7668	56.6799	261.199	43.8937	77.6941	249.613	19.4154	31.2934	13.832	38.656	269.223	22.9013	21.5185	37.458	175.769
ZMAT4	2.15436e-06	0.173585	0.129713	0.0234207	0.0367796	0.020255	0	0.121193	0	0.0335193	0	0	0.127201	0.276133	0.486311	1.4275	0.0520837	0	0	0.0530049	0.125481	0	0	0	0.091148	0	0	0	0	0	0	0.0210668	0	0.10765	0	0.0896125	0.0933186	0.0670133	0.225636	0.513491	0.0230861	0	0.0261474	0.0687422	0.830934	0.112675	0.0589548	0	0.240647
ZMAT5	0.000760818	0.819325	9.75009	5.92543	6.87779	5.83343	5.47018	7.27158	7.77465	7.77649	6.58183	5.18482	2.22601	7.4556	5.17026	0.167942	9.84382	5.32825	6.91285	8.21576	1.46394	9.98697	17.5411	9.05667	9.9807	10.4015	9.97605	12.3711	7.66736	1.33946	9.28919	9.41684	4.5768	8.7735	3.67255	2.8452	0.559911	7.17042	6.46824	0.570545	10.458	13.5605	10.7204	5.75143	1.05755	14.4365	8.03751	7.14428	0.385035
ZMIZ1	2.23893e-37	0.51415	107.316	80.5203	89.7791	76.422	53.8621	76.3819	83.7619	72.3012	91.496	132.691	191.374	92.8912	47.2234	147.117	145.73	86.2071	54.9589	16.9616	91.7682	86.5538	102.513	109.291	118.082	56.3927	147.453	100.776	34.4905	182.866	127.213	70.1523	81.6992	92.2563	61.9169	23.1424	195.409	100.453	95.2185	125.634	84.9569	63.902	89.3195	74.3791	171.172	122.704	87.2335	29.3235	132.404
ZMIZ2	1.15255e-08	1.76217	287.141	319.037	192.21	229.631	190.785	151.128	395.032	246.468	521.393	167.777	119.187	152.315	46.8906	57.6879	224.455	132.855	103.899	19.8238	38.8572	123.659	282.48	273.227	236.575	162.346	478.763	232.226	35.5027	64.5271	170.139	143.823	250.153	104.259	74.7134	10.0142	61.217	174.637	86.6067	58.595	152.692	129.845	315.259	82.1699	32.8597	238.421	194.079	30.1918	95.3444
ZMPSTE24	0.00699218	0.85978	67.7102	51.5723	71.6835	60.2586	133.3	83.1384	78.0113	101.195	59.1498	64.8354	49.6719	72.0155	85.0277	99.6733	105.131	76.3549	114.767	147.76	171.156	138.808	33.7154	43.3499	49.5389	68.018	26.8653	37.7911	117.44	181.352	57.8374	65.9389	117.426	97.585	69.0325	91.2479	124.487	94.3547	85.4786	154.447	85.4186	71.5666	89.7902	121.261	217.025	84.2249	118.99	156.016	174.132
ZMYM1	0.00355633	1.45549	12.8848	10.5627	12.7258	12.4973	6.83773	14.7552	21.4701	11.9664	5.41269	9.86626	13.9285	9.60943	23.9572	42.4052	10.3647	12.6169	26.9292	49.4182	71.7331	19.1885	0.68342	4.98626	5.97019	12.9509	3.32535	5.64889	31.4792	53.1708	7.6758	18.6651	16.1896	13.9407	14.8623	36.5843	33.688	13.6707	25.3465	57.2257	8.28791	6.6215	11.1126	36.3875	65.1906	9.70418	11.8892	37.1228	45.723
ZMYM2	0.0066858	1.51997	84.3351	120.242	96.5466	83.0859	107.268	70.5343	101.638	114.971	75.8209	67.0503	171.467	132.213	358.13	701.408	71.3286	18.297	81.4066	162.319	268.821	76.1179	12.5294	79.0678	56.1016	57.1065	27.7404	27.9055	118.275	245.296	37.5479	64.0429	130.2	64.5902	51.014	133.881	156.682	178.59	369.705	1066.75	80.5243	50.2055	47.1699	109.254	225.712	60.9434	94.9369	213.095	309.713
ZMYM3	1.08378e-06	1.32725	52.3608	38.6207	46.7469	74.275	31.3816	39.6604	49.5232	61.4745	51.0091	53.8617	71.7412	31.7001	31.7638	25.6111	43.8284	37.6496	44.2285	26.9795	30.4918	35.9082	36.6768	45.0799	48.2173	36.3034	78.7583	61.1774	38.3368	42.1057	37.5968	43.3554	34.0186	30.7342	29.5525	26.7941	41.2468	36.5893	42.9837	26.8727	55.3143	36.9171	57.8119	48.4633	26.6654	71.9151	79.3728	52.432	93.708
ZMYM4	0.0463096	1.16643	54.3714	27.8003	43.0322	40.591	26.919	51.507	67.437	59.5304	58.3704	53.9121	123.13	34.2957	72.5883	144.514	54.5056	18.2468	82.6103	96.6456	179.27	85.9927	5.46736	27.0683	35.3654	35.8955	18.8145	37.2827	88.0355	167.142	34.6633	38.1519	65.9195	62.3295	48.0301	95.0116	154.816	53.0745	105.109	164.602	42.9863	28.7083	34.3577	73.2563	164.374	50.6054	63.7498	102.031	190.544
ZMYM5	0.00248016	1.41849	14.5279	26.6762	24.2378	13.6316	22.6965	10.1802	13.6577	24.4356	9.30982	12.5845	16.7905	25.349	49.0406	95.8107	12.5261	10.1538	9.3547	16.9086	29.0697	11.8946	1.59465	11.2445	7.29184	10.0956	5.86312	4.68858	15.6637	36.049	5.6224	16.3478	24.5234	9.04263	10.4438	18.0345	16.5174	29.3518	42.1564	102.47	12.605	9.75084	6.0139	10.5176	25.6834	8.94362	15.623	23.3674	27.3856
ZMYM6	0.165268	0.916266	16.6249	21.0786	25.9297	13.8544	10.7724	14.1493	16.06	18.268	14.7225	12.0811	27.2846	15.0769	22.9846	40.306	18.4116	10.003	25.0032	27.7392	61.2346	26.8564	4.10052	7.27587	9.75283	16.928	7.43829	9.32066	28.1896	48.1042	12.0759	18.1806	18.922	16.5243	14.9771	23.4785	27.4357	17.5575	24.82	58.4809	16.0218	12.1999	24.3694	35.196	68.6654	12.9718	17.1165	22.3164	44.7604
ZMYM6NB	0.122022	0.916136	19.2408	15.0361	16.4773	10.5326	11.1083	24.9354	23.5699	20.0111	19.1393	21.595	11.0029	23.14	11.1852	15.5346	17.8126	26.3899	34.3235	31.2199	21.6663	39.1998	38.9549	18.673	15.6319	28.7572	14.8766	16.4383	14.3984	18.1119	20.1429	38.1519	28.9636	22.2836	19.6252	16.4887	8.21204	30.7591	16.7723	21.1672	15.9294	23.5381	20.6041	14.1151	36.8633	16.0281	20.7717	19.3002	12.658
ZMYND10	0.087805	2.0181	0.259426	0.585517	0.882712	1.09377	0.23992	1.27253	0.47291	0.335193	1.38565	0.654395	3.37082	0.552266	0.614288	0.671766	0.234377	0.251333	0.412708	0.0176683	0.752884	0.374044	0.911226	0.661443	0.865906	0.611856	0.787583	1.07329	0.379572	0.291187	0.391124	0.758403	0.0683104	0.753552	0.401685	0.873722	0.466593	0.536106	0.338454	0.171164	0.277033	0.0907055	0.261474	0.412453	0.604316	0.338026	0.255471	0.258961	0.721941
ZMYND11	5.05782e-05	0.800118	76.1631	51.6894	66.1666	60.218	56.3093	50.1133	38.3625	97.8765	72.0537	51.2441	78.2285	43.0215	70.5663	137.124	73.0213	33.5781	76.7636	98.2534	166.346	85.2446	23.4641	53.8821	38.0087	51.1919	45.2423	64.4538	114.909	236.677	58.4241	63.748	51.9159	76.7009	54.8587	98.9546	139.698	64.1317	89.6904	176.755	65.7261	65.0358	58.0734	89.594	214.305	73.0841	75.2263	109.495	233.717
ZMYND12	2.91376e-11	0.52875	1.16742	0.538676	0.662034	0.506374	0.503832	0.696859	0.699907	1.0391	0.259809	1.40947	3.37082	1.49112	1.075	0.755737	1.38022	1.25666	0.619061	0.653727	0.836538	1.6832	0	0.508802	0.546888	5.20077	0.875092	0.734355	1.13872	1.04827	1.32004	5.11922	0.614793	2.90656	1.26244	1.36659	0.373274	0.737146	0.601697	1.02698	0.507894	1.95017	0.810569	0.61868	1.05755	0.50704	0.805716	0.868282	0.577553
ZMYND15	7.70213e-05	1.95079	2.39969	6.65147	4.67102	2.12677	1.29557	6.45352	2.98879	1.37429	2.20838	8.80916	6.61444	3.36882	2.84108	2.60309	4.37503	8.49505	0.859807	0.971756	1.38029	2.80533	7.74542	5.3933	3.78264	4.38497	4.7255	5.36644	3.31493	1.16475	6.55132	5.60376	3.55214	3.98306	5.45144	2.8676	1.21314	2.88157	4.43751	1.08404	2.90885	2.4037	4.83727	2.03935	1.28417	3.4366	1.37561	0.868282	0.0481294
ZMYND19	1.63096e-13	2.54667	17.7923	40.9393	22.8402	36.8843	29.6062	33.2069	46.3074	24.8714	57.6343	31.713	16.2817	18.8323	13.5399	3.69471	17.1355	34.885	23.2836	26.7851	9.45288	25.435	94.3119	47.8783	34.7729	35.7936	43.4921	30.391	21.6356	5.24137	23.2719	19.3182	42.6257	29.873	42.7508	22.9184	13.2512	16.0162	12.7861	4.90669	31.5356	28.799	30.7232	19.7978	4.53237	42.7604	31.8553	27.2519	8.71143
ZMYND8	0.000187051	1.43508	150.662	75.8127	69.6974	79.3995	95.8241	30.3285	60.0596	71.1281	193.298	48.1735	144.182	50.919	77.861	108.154	106.563	28.4006	107.098	83.6417	165.885	62.8394	98.4124	88.3789	126.422	116.253	163.905	73.2661	65.3117	76.4658	95.7275	54.289	34.8383	38.8618	27.3146	51.572	44.0464	78.9417	148.281	202.372	143.226	79.9115	170.324	198.619	162.712	49.9434	147.466	106.616	218.845
ZNF10	0.792236	1.03105	8.62591	7.30725	11.7327	5.57012	3.9107	5.57488	6.62075	4.324	1.86196	3.62434	10.0489	6.35106	8.2161	17.4659	4.19274	0.854531	5.57155	6.81996	26.811	1.79541	1.36684	1.42465	2.59772	1.63162	3.32535	2.20307	7.13596	20.2666	3.42233	8.1107	3.89369	8.7735	6.6565	9.83497	11.0116	2.88157	3.57257	15.4618	10.6196	4.39922	8.73323	10.93	37.8453	4.50702	8.45019	9.58156	43.9903
ZNF100	0.634604	1.07946	8.28001	8.87644	6.06864	6.84618	8.82906	6.21114	6.94233	9.92173	3.50742	5.38617	10.0489	7.4556	17.712	38.0388	7.00526	6.63519	9.69863	18.5164	60.0634	5.01219	0.227807	3.40897	4.46625	5.81263	2.10022	3.44582	20.8259	58.2957	3.96013	1.34827	4.16693	9.68853	5.39406	14.8309	22.5831	10.32	27.2644	105.893	14.0594	5.71445	6.45841	23.1203	60.5071	8.91545	12.6163	32.9642	63.1939
ZNF101	1.67326e-05	0.755921	4.15082	6.13622	4.63424	3.66615	6.57381	6.05965	7.15041	5.09494	4.15694	8.10443	11.7661	5.46744	13.9239	7.97722	6.35421	6.53465	6.84407	15.1771	12.2553	6.58317	4.10052	3.45985	2.50657	3.46718	2.97531	3.21987	11.286	6.34789	6.01353	10.8915	6.48949	6.51285	5.33667	11.9185	7.27885	5.22704	11.0938	12.1526	9.88085	5.39698	7.32127	17.2772	15.41	6.99997	5.97409	13.1918	5.87179
ZNF107	0.00122898	1.62762	15.6737	17.6358	11.9534	18.5941	15.9307	9.78633	14.6224	21.7876	4.67656	5.23516	10.1761	8.44967	22.8566	47.2755	5.13024	1.45773	10.3521	14.3643	48.4355	7.36867	0.911226	5.08802	3.96494	6.22053	1.57517	3.50231	18.7762	49.6183	4.79127	1.49574	11.1346	8.66585	9.23876	20.0956	35.3677	7.97458	18.9158	63.2734	13.0898	7.21109	14.4595	29.055	71.5359	10.9014	27.3354	50.2232	107.762
ZNF114	0.00980491	3.33293	0.216188	0.608938	0.404576	0.4051	0.311896	3.90847	0.226997	0.0670387	0.086603	0.402705	1.39921	1.87771	3.22501	2.43515	0.390628	0	0.0687846	0.0176683	0.54375	0.0748088	0	0.254401	0	0.713832	0.262528	0.112978	0.151829	0.524137	0.586686	0.084267	0.0683104	0.322951	0.0573836	0.201628	0	0.737146	1.91791	1.31225	0.646411	0.680291	0.156884	0.206227	1.73741	0.0985911	0.098258	0.228495	0.385035
ZNF117	0.0238016	2.04463	9.25286	19.486	5.7744	9.21601	6.86172	11.8163	39.6677	12.4357	4.24355	4.32907	9.98526	11.3767	29.9209	163.659	7.94276	1.15613	2.54503	4.89412	39.3173	6.20913	0.227807	3.10369	2.18755	4.38497	1.48766	3.10689	18.2448	87.065	3.37344	5.70909	12.1592	5.43634	4.59069	11.6048	29.6753	10.8562	29.0319	154.332	6.02547	7.61926	12.8384	32.4692	126.378	8.1408	16.586	40.0628	124.463
ZNF12	0.00109093	1.32335	51.2799	61.2451	29.8283	41.7658	31.9334	20.3301	64.9779	51.7539	34.6412	24.9173	36.3158	38.493	78.5521	102.78	29.4012	20.8104	40.2734	66.3975	102.267	40.509	6.15078	26.6612	24.2454	20.4972	11.7262	17.5115	59.3145	76.8735	17.6006	23.7844	47.2025	23.6831	22.0353	56.1646	43.6731	59.9769	114.398	202.486	25.2562	25.2161	44.0584	101.418	119.201	36.7322	53.0004	110.927	113.152
ZNF121	0.00668428	3.67018	5.10204	3.11495	7.24559	7.47409	6.9097	6.99889	10.3094	8.21224	4.63326	7.24868	45.3471	5.57789	38.4698	68.2682	3.22919	5.52932	14.995	55.1958	115.484	9.3885	0.68342	5.85122	5.51445	4.99682	5.25055	4.51911	27.9618	55.7333	4.00902	10.6808	2.86904	7.21257	9.06661	63.7817	55.5246	3.75274	30.6489	91.8007	11.3815	2.58511	3.0331	60.8369	99.2588	5.32392	3.30147	59.1041	62.9533
ZNF124	0.646804	1.12542	5.88032	6.41727	8.56966	7.65638	7.8214	4.45384	10.4608	13.9776	4.71986	4.93313	34.7258	5.13608	42.821	66.169	7.3438	3.01599	7.94462	62.1217	54.375	9.05186	2.05026	2.79841	3.64592	3.97706	5.95063	6.15729	135.229	112.631	3.76457	4.97175	3.68876	9.85001	6.82865	103.816	49.2722	6.23224	73.0309	125.862	12.1664	5.94121	3.94826	33.3858	53.4819	5.18307	9.43277	89.5549	107.617
ZNF131	5.79702e-08	1.3363	27.0019	18.2447	18.5369	25.7238	10.7244	19.0879	28.2422	19.0725	21.5208	18.7761	31.4186	20.6548	35.8335	34.6799	23.2033	21.9162	26.0694	31.5556	36.8495	26.9312	16.6299	20.6574	24.5644	16.928	19.1645	19.3192	29.5307	27.4881	20.3873	24.2689	23.0206	18.6235	21.3467	43.0364	40.7802	12.2634	20.6081	32.3499	23.063	24.2637	21.6762	32.4005	38.6762	20.0844	27.9249	32.3854	38.1666
ZNF132	1.70061e-38	0.431326	1.72951	1.26472	2.20678	2.63315	1.29557	2.96923	1.07824	3.25138	1.94857	1.66116	5.27883	1.60157	2.66191	3.4428	2.50002	1.10586	2.51064	1.97885	7.31971	2.35648	0	0.457922	1.82296	1.52964	1.22513	1.86413	3.6692	2.73716	2.88454	2.63334	1.22959	1.39945	1.72151	1.81465	4.0127	0.871173	2.59482	2.68156	2.17009	0.952408	1.28122	2.22266	3.47482	4.63378	2.55471	3.10753	6.25683
ZNF133	3.75395e-05	1.49788	27.0884	35.4121	13.8659	30.4027	32.6052	17.6639	15.4547	45.3852	22.5168	11.8294	21.5605	20.2682	28.7436	16.2903	20.6772	9.39985	17.1618	34.0115	35.762	8.15416	44.6501	21.7767	18.184	20.1912	45.7673	23.4994	18.1183	14.1517	13.836	17.1273	18.5804	9.15028	7.51725	14.0468	5.5058	22.0474	30.9498	35.3738	21.3316	17.9143	15.61	18.1021	9.97121	11.6056	27.6105	41.3881	23.439
ZNF134	3.04095e-18	0.465438	1.81598	4.33283	0.882712	0.445609	5.01433	7.02919	1.43765	5.93292	5.32608	1.86251	3.18002	4.58381	8.95836	9.06884	6.849	1.6588	0.619061	1.04243	4.14086	5.34883	1.36684	1.78081	7.29184	5.30275	0.525055	9.37715	14.8033	9.25976	7.62691	2.19094	7.30921	2.58361	1.95104	2.41954	1.67973	5.29405	9.25109	13.636	1.13122	2.17693	5.25563	11.8007	10.6511	3.14083	0.825367	2.16309	2.9359
ZNF135	5.68127e-23	0.33793	1.51332	0.187365	0.257458	0.465864	0.215928	2.27237	0.453994	0.268155	0.779427	0.503381	2.41682	1.49112	2.45715	3.61074	1.48438	0.201066	0.206354	0.424039	4.60096	0.149618	1.82245	0.305281	1.36722	2.24347	0.875092	2.0336	1.92317	5.99846	2.78676	0.505602	0.409862	5.22104	0.0573836	0.918528	2.33296	0.469093	1.95551	3.82265	0.623325	0.952408	0.70598	1.28319	6.87409	1.60563	0.943277	1.06631	2.06957
ZNF136	0.00618516	0.836469	8.47458	8.85302	5.81118	5.24604	5.68611	6.39293	7.18824	6.93851	3.16101	6.99699	13.2289	5.85402	12.2858	23.5118	6.01567	7.84158	4.64296	8.39244	15.0159	9.57552	0.227807	2.84929	4.28395	3.36521	1.9252	4.01071	15.8914	19.1601	4.25347	8.4267	5.66976	10.4421	9.35352	19.5355	15.0243	6.50029	10.7929	23.7917	9.21136	5.8505	5.15104	13.5422	24.0971	9.1408	11.3586	19.7115	23.3428
ZNF137P	0.631931	0.948434	7.02612	20.1652	7.68695	6.15751	6.98168	3.84788	3.15904	3.38545	2.77129	1.00676	3.18002	6.07493	4.78633	23.5118	1.61459	0.502666	4.19586	3.18029	9.9548	3.3664	0	1.06848	0.68361	2.34545	0	2.93742	5.01035	11.8222	1.85784	2.63334	3.62045	3.17568	3.04133	4.43582	4.85257	3.0156	2.70764	11.7532	5.72535	1.90482	8.65479	6.27846	15.7877	3.81688	6.24921	4.28048	13.4281
ZNF138	0.00075458	1.45375	10.1176	12.858	7.39271	13.8139	9.76475	7.87754	9.34471	14.3798	2.42488	7.34936	7.56845	8.11831	12.6697	25.5271	5.20837	1.30693	6.63771	9.82357	28.4841	6.69539	1.59465	5.1389	3.64592	5.81263	1.9252	2.88093	11.4378	21.3732	4.69349	5.89869	12.1592	8.50438	7.80417	12.2097	28.7421	8.97978	15.4185	50.1509	6.4872	6.39474	9.80527	21.3101	42.3776	6.92954	13.7561	22.8495	50.3434
ZNF14	0.080379	0.871089	7.04774	9.13407	7.09847	6.21828	4.94236	4.99921	4.76694	6.16756	3.33421	6.44327	7.37765	6.35106	12.4393	13.1834	6.90109	4.47372	5.74351	9.29352	10.7913	6.50836	2.96148	3.76513	3.23575	6.73041	0.175018	2.76795	8.98321	8.67739	3.569	7.14163	0.683104	6.02842	4.01685	10.059	6.34566	7.10341	11.5075	21.1672	7.24904	4.85274	4.13129	9.85305	12.3129	8.21123	0.707458	1.78226	1.01072
ZNF140	0.052869	1.14953	32.1256	26.1141	20.6334	15.9407	14.4192	17.3912	16.8734	14.2457	8.14068	13.0879	16.4725	15.2978	22.4471	38.3746	14.323	1.55826	21.0481	30.0361	45.5495	15.7847	9.34007	9.71812	14.5837	21.211	9.53851	15.478	34.8447	45.6	13.1026	32.3164	9.2219	33.9099	21.7484	32.9102	20.81	21.7123	21.8867	43.8749	29.8273	24.1277	20.3688	27.0157	47.7409	16.3239	33.7025	44.9983	83.0714
ZNF141	0.745037	0.922685	2.59426	0.913407	1.9861	1.78244	1.70343	0.575666	3.23471	2.2458	0.519618	0.453043	1.90801	1.27021	14.5893	15.5346	2.50002	0.301599	4.88371	20.2302	34.9255	2.95495	0.227807	0.763203	0.501314	2.03952	0	0.451911	6.02255	17.0636	1.41782	0.948004	2.59579	1.23798	1.14767	9.11807	11.1982	1.80936	15.2305	53.2889	1.10813	1.22452	1.30737	20.3248	30.9712	0.901404	0.157213	1.7518	4.47604
ZNF142	5.87557e-06	1.38289	39.6489	33.515	33.9844	43.4469	42.7298	38.1758	31.912	42.8712	53.2608	19.5815	45.8559	22.0907	23.6501	25.3592	28.4637	31.9193	25.7598	13.4632	34.7581	23.864	34.6266	39.6357	44.8448	27.4315	107.899	61.008	25.9881	24.1103	25.8631	12.9561	24.5234	15.9322	23.4699	16.9592	25.1027	20.8411	30.1224	29.269	38.8077	19.2296	44.2152	41.0391	23.4172	37.8871	30.3224	17.2438	20.07
ZNF143	0.0679041	1.09833	12.3876	12.9751	11.1442	11.201	18.6178	12.9979	16.7789	14.9496	25.7211	15.4538	25.2494	25.4595	36.8317	46.1839	16.797	20.8606	16.0268	22.3857	21.2899	19.3755	25.7421	18.3678	22.149	21.211	42.0919	32.7071	27.8606	32.6712	16.0361	20.6876	14.2769	14.0484	18.994	35.8898	32.9415	18.8977	24.4815	34.0045	19.3462	19.1842	13.3875	21.1039	28.9316	15.5915	16.3894	24.4947	21.7064
ZNF146	1.84893e-08	1.52569	109.305	71.5502	110.118	97.4264	105.757	74.9578	111.229	136.725	64.3027	56.5296	89.3586	89.0806	146.866	215.217	106.433	76.1538	124.947	174.368	187.259	116.028	13.4406	44.7746	66.7659	49.1524	32.4659	35.9834	117.44	189.621	45.2726	88.2908	118.655	78.3694	111.554	217.758	226.671	89.8648	112.856	207.678	100.84	61.6797	83.8808	139.753	189.226	150.872	199.7	277.759	349.227
ZNF148	0.658682	0.950367	39.9948	39.9323	41.9288	42.5557	34.9324	30.177	42.5998	44.7819	35.5072	36.1931	86.1785	35.4003	103.687	235.874	45.9378	30.361	57.0912	120.074	251.463	62.5027	6.37858	30.172	27.2532	26.2078	17.7644	24.0078	109.064	252.867	24.983	36.5298	38.0489	39.5615	46.3086	124.427	181.971	61.6522	152.004	429.849	31.7665	34.7402	36.1618	131.87	335.093	42.0702	48.4412	131.887	255.327
ZNF154	0.121752	0.633508	1.38361	0.70262	0.147119	0.688669	0.647785	1.54521	0.79449	1.0391	0.606221	0.805409	8.58605	1.21499	5.4774	21.4125	0.677088	0.552932	0.550277	1.28979	17.3582	0.561066	0.68342	0.305281	0.68361	0.50988	1.05011	1.58169	2.70762	17.1801	2.00451	1.68534	0.478173	0.699727	0.459069	2.30752	12.2247	0.670133	4.51273	15.69	0.554067	0.408175	0.758274	3.98705	20.4712	1.42253	0.962929	1.7518	44.5197
ZNF155	0.000619335	0.794947	6.29108	10.0241	4.56068	3.74717	5.3982	6.39293	9.38254	5.49717	1.21244	1.30879	4.64283	5.13608	6.62919	11.0841	3.59377	5.73039	3.50801	4.36407	6.0649	5.19921	6.8342	1.62817	5.14986	5.81263	1.57517	4.18018	6.60456	5.41609	3.66679	3.16001	2.32255	6.72815	2.41011	5.15272	5.69243	4.82496	5.15203	8.61523	1.70837	6.84826	6.61529	6.73674	8.76258	2.50703	9.09869	12.75	13.4281
ZNF157	0.000422557	0.421823	0.0432377	0	0.0367796	0	0	0.0302982	0	0	0	0	0.0636004	0	0.127977	0.251912	0.0260418	0	0.309531	0.335698	0.418269	0	0	0.0508802	0	0	0	0	0	0	0	0.0632003	0	0	0	0.0224031	0.746549	0	0.0376061	0.570545	0.0230861	0.0453527	0	0.0229141	0.679855	0.0563377	0.0589548	0.0913981	0
ZNF16	0.0028249	1.2096	11.9768	13.0453	16.9186	16.1027	10.6045	15.3915	21.4701	8.37984	11.0419	7.24868	7.63205	9.83034	11.3899	8.06119	10.9897	10.757	4.64296	4.54075	4.72644	8.22897	8.88445	8.70051	9.06922	10.7075	15.3141	9.99853	9.56522	4.48429	7.82248	10.5755	6.01131	7.37405	12.2801	13.7107	4.94588	12.1964	13.2749	7.0177	5.58684	8.75308	15.61	14.8254	6.57193	18.2816	9.70789	8.74375	2.26208
ZNF160	0.0866924	1.16559	29.9853	36.1615	29.6076	22.3412	18.4259	17.6336	20.6378	26.9831	21.9972	18.9271	64.1728	21.8697	39.9543	96.7343	18.5157	13.572	23.7307	31.3612	73.448	16.7572	2.96148	16.8413	19.4601	18.2537	14.0015	17.3986	35.3761	49.9678	15.6938	35.4553	13.2522	17.3317	17.7889	36.1586	36.3009	18.4957	32.3412	83.4707	22.2088	12.1092	21.8592	37.1208	62.2445	26.7463	47.7141	75.8452	99.1466
ZNF165	0.0216192	1.24348	4.53995	4.66072	9.48915	13.8544	11.5642	7.48366	5.56143	6.63683	2.59809	13.5409	19.6525	7.78695	10.5709	4.78633	6.45838	24.5301	6.91285	8.6928	8.82547	4.15189	2.50587	3.10369	3.69149	4.79287	2.01271	4.74507	10.9317	5.53256	5.23128	7.0363	7.30921	8.01995	7.57463	13.9347	15.7708	8.5777	7.97248	9.75632	4.91734	4.48992	6.87676	9.02814	7.25179	3.56336	5.67931	7.15951	5.96805
ZNF167	0.00259968	0.672366	4.06434	1.21788	0.294237	0.749434	1.15162	1.6967	2.00514	2.64803	1.47225	0.956423	4.00682	3.75541	5.06787	4.11457	3.22919	0.351866	1.75401	2.1732	6.56682	1.7206	1.13903	0.610562	0.410166	0.305928	0	1.35573	2.91005	8.61915	2.00451	1.09547	0.819725	6.72815	0.344302	0.649691	2.42628	1.0052	1.69227	4.50731	0.784928	0.680291	0.470653	1.37484	4.15467	1.69013	3.34077	5.04213	13.2837
ZNF169	0.124465	0.875564	3.69682	7.23699	4.59746	4.15227	4.8224	1.93909	5.65601	2.61451	2.64139	3.02028	14.3101	2.04339	4.14644	11.8399	2.70835	1.6588	4.71174	5.28282	11.7952	4.03967	0	2.39137	1.95968	0.815808	4.90052	2.31604	4.25121	11.5893	2.49341	4.76109	2.39086	3.55246	2.69703	4.59264	13.8112	1.47429	3.91103	9.12872	3.23206	3.71892	2.92851	4.78904	8.08272	1.99999	2.06342	2.84857	12.1286
ZNF17	0.240209	0.907957	4.1292	4.77782	3.93542	3.74717	4.03066	3.57519	4.19944	4.75975	3.55072	3.27197	9.54006	4.69426	9.70063	18.8934	4.34899	3.51866	8.87321	17.6683	24.8033	5.1244	1.13903	2.64577	5.37773	1.01976	4.7255	4.85804	9.08443	14.3847	3.71568	6.13043	3.2789	4.57514	4.30377	9.65575	7.09221	2.34547	8.79982	27.2721	3.97081	4.1271	3.11154	10.9988	13.446	4.81688	7.33005	15.4615	23.1984
ZNF174	0.125596	1.05982	8.79886	14.8019	8.20186	11.0795	8.87705	10.2711	5.84517	12.6703	13.64	10.1683	11.2573	8.56013	8.11372	2.60309	9.76569	10.4052	10.9368	7.42068	6.10673	7.89233	5.23955	10.9392	13.9456	10.0956	13.2139	9.49013	9.13504	5.35785	11.8315	8.9955	7.37752	9.2041	10.5012	10.1486	9.79845	11.1242	9.13827	7.93058	10.3195	13.7872	7.45201	7.19502	5.51438	10.5211	15.7999	9.88622	8.85581
ZNF175	3.91749e-11	0.626148	6.85317	4.37967	3.16305	4.55737	3.35888	5.02951	2.6483	5.53069	6.10551	3.27197	8.77685	6.68242	11.134	18.0537	4.89587	0.703732	5.39959	8.55145	15.7269	5.64806	0.68342	3.45985	4.32953	2.5494	4.02542	5.87484	10.8052	13.3946	3.32455	6.55176	1.91269	4.30601	3.61517	6.56412	7.55881	5.96418	11.0186	17.5157	5.33289	3.40146	3.73908	9.62391	12.464	5.85913	0.628851	1.11201	1.78079
ZNF177	0.0918811	3.18482	0	0	0	0	0.023992	0.0302982	0	0.0335193	0	0.0503381	0.127201	0	0.0511907	0	0	0	0	0.0176683	0.334615	0	0	0	0	0	0	0	0	0.116475	0	0	0	0	0	0	0	0	0.112818	0	0.0461722	0	0	0.0458281	0	0	0	0.060932	0
ZNF18	1.02346e-07	0.778065	10.2041	8.92328	16.8819	7.81842	5.27824	12.5435	7.24499	8.3128	6.40862	6.89631	11.4481	7.28992	11.0572	7.22149	7.81255	5.12719	3.85194	6.32525	7.48701	6.39615	1.59465	4.6301	4.64855	5.60868	3.15033	2.59849	6.90822	6.28965	5.72018	8.5531	7.2409	7.32022	4.82022	8.6252	2.61292	10.5881	12.4852	12.4949	6.32559	5.39698	7.37357	7.72204	7.8561	5.74645	6.58329	10.724	7.46006
ZNF180	0.0011325	0.822948	9.10153	5.76149	6.6939	7.23103	6.11797	4.33265	7.35849	10.0893	4.28685	6.84598	8.07725	5.68834	10.3661	15.6186	6.95317	7.38918	7.49752	14.117	17.4	6.09692	2.27807	3.81601	5.01314	3.97706	3.15033	4.12369	13.1838	17.7042	2.39563	11.1022	4.30355	9.31175	5.10714	11.3808	8.95858	7.23744	9.13827	23.3923	7.66459	4.71669	7.13824	13.5193	13.2949	10.2816	14.1492	25.1192	24.8348
ZNF181	6.91559e-05	0.755432	9.44743	13.3029	7.09847	6.94746	4.55848	5.54458	6.31808	8.88263	6.10551	4.37941	8.20445	4.52858	10.878	17.9697	9.11464	5.02666	9.69863	18.004	24.7197	8.30378	1.13903	3.40897	3.69149	3.77311	1.9252	4.40613	19.0545	27.5463	4.74238	10.6387	10.1099	6.35137	4.30377	9.58854	9.89177	6.90237	9.02545	21.6237	4.94043	5.66909	7.92266	14.2296	25.3813	7.78869	11.2014	19.8943	33.4018
ZNF182	3.44927e-06	1.68712	14.0955	12.0382	9.26847	16.0419	7.36555	8.5744	9.59062	14.2122	4.93637	5.6882	15.4549	8.17354	14.3846	23.6798	11.823	5.07692	7.94462	12.6682	24.5524	5.31142	2.50587	5.85122	4.10166	9.99364	5.60059	7.23058	16.1192	23.2368	7.87137	8.13177	7.10428	5.05957	5.62359	10.5743	13.8112	14.0058	19.668	49.238	10.5273	9.43337	22.6436	25.9387	34.3705	9.46474	27.2371	33.5736	62.9052
ZNF184	0.000345534	1.311	11.3715	10.6798	10.1512	10.2895	13.5075	10.2408	5.16418	8.24576	8.7469	9.61457	15.4549	15.7948	32.9156	24.9393	12.9168	12.2148	12.5532	25.142	20.0769	10.548	2.05026	6.86883	4.19281	6.73041	3.06282	7.34355	30.3405	24.1103	7.1869	5.18242	5.39652	13.9407	11.8784	26.1668	21.6499	13.3356	21.1346	29.0407	12.2587	11.1568	8.0534	17.6209	21.2266	12.8168	15.9571	29.4302	16.1234
ZNF185	0.00273709	1.73877	45.7454	29.6974	77.789	44.0141	15.8827	28.7227	5.0696	18.1004	25.3747	9.76558	13.0381	51.0294	46.6859	24.8554	27.1877	4.87586	37.8659	23.0748	30.9519	30.6342	15.4908	54.7471	64.8062	37.5271	20.3021	178.053	109.064	82.7555	52.6061	162.614	40.1665	50.5957	14.4033	15.0101	14.2777	11.0572	8.7246	3.53738	8.01088	47.7564	9.25618	9.48642	11.7086	6.08448	12.3412	8.51525	16.0271
ZNF187	2.02152e-06	0.7645	12.8848	12.3661	5.00203	7.08924	8.22926	7.08979	5.84517	9.55301	5.9323	11.0744	18.6985	10.0512	10.8268	9.23679	11.797	8.84691	11.3839	10.6893	10.8332	5.9847	1.59465	4.3757	5.83347	9.27981	4.46297	9.37715	11.4378	8.91034	8.94696	12.5137	10.5881	8.45055	7.63202	13.7331	6.81226	13.7377	15.7193	22.7647	9.25753	11.2475	10.1713	9.25728	11.6331	8.71827	12.0464	14.1819	12.3693
ZNF189	0.614865	1.03442	33.4876	25.5988	16.9922	14.7051	17.7301	22.0571	23.8536	22.9943	14.8524	17.8197	36.0614	12.6469	23.7269	25.6111	18.9585	13.773	25.1064	38.3579	58.6413	27.6418	5.23955	10.2778	12.8063	22.7406	6.73821	10.7894	32.1371	39.1938	12.2715	46.389	14.8234	17.2241	21.2319	38.9142	40.0337	15.6141	24.2559	47.07	24.933	15.5106	17.911	40.9704	47.2122	20.3379	27.2764	50.665	71.4722
ZNF19	0.574768	0.964071	5.46956	5.69123	3.01593	3.78768	3.14295	1.7876	2.4213	3.85473	1.64546	2.31555	4.32483	2.20907	2.86668	3.52677	5.05212	2.91546	5.22763	5.83054	10.7913	3.89006	1.13903	1.72993	2.87116	1.83557	2.27524	1.75115	2.88475	6.0567	3.03121	2.59121	1.43452	1.99153	1.60674	2.24031	0.0933186	3.0156	5.52809	11.3538	1.73146	2.99328	4.86342	9.1198	11.8597	2.66196	4.04823	3.83872	4.52417
ZNF192	0.539975	1.10917	20.8406	11.523	16.4037	14.3203	15.5708	15.543	12.674	13.2401	10.8687	12.7859	68.3704	9.94079	44.3823	138.048	20.4689	12.1142	20.8073	20.6012	107.16	9.98697	0.911226	10.176	10.8922	6.93436	7.26327	9.32066	20.5222	131.617	8.2136	11.7552	10.1099	7.697	11.821	27.6006	96.7714	9.11381	44.8264	141.609	14.198	7.4832	14.6425	38.129	124.338	13.4647	16.9397	32.7205	134.089
ZNF193	0.211564	1.08815	12.9064	12.3661	7.50305	8.64887	13.3156	5.60517	7.24499	11.8658	7.31795	7.19834	15.5821	9.99602	13.2584	17.6339	10.0522	6.48439	6.63771	7.61504	9.07643	6.28394	6.60639	6.61443	7.38298	7.44424	8.83843	7.96493	9.38809	10.8904	6.55132	7.2259	6.28456	8.23525	6.71388	7.52745	10.825	11.6603	13.2749	28.6414	9.60382	9.52408	11.9494	10.0822	13.8237	7.53517	13.3434	12.8262	14.1019
ZNF195	8.45446e-09	1.63619	44.8807	44.9443	29.0191	40.4289	59.5722	20.7846	43.0349	43.6757	30.9173	27.4846	56.7316	31.921	42.3603	74.0622	33.0211	16.9398	30.7123	44.6654	72.2769	32.654	12.5294	15.0605	13.3076	24.6782	11.4637	18.9238	51.7231	69.5356	14.7649	25.1958	23.2938	31.3262	32.8808	60.6677	54.0315	20.037	23.7294	66.6397	42.4323	28.2094	43.3524	54.7188	74.5574	27.4365	29.7525	39.3012	61.2206
ZNF197	0.932261	1.00617	21.4891	18.6194	16.6244	14.219	16.2666	14.0584	27.7126	14.715	11.4316	11.0744	23.6593	11.8737	26.2864	31.8249	15.0261	12.1645	20.8761	32.386	51.4471	16.4579	3.6449	7.93731	8.34004	9.27981	6.91323	8.24737	27.3039	50.1425	7.13801	7.87897	9.2219	12.7027	7.6894	21.731	31.8216	10.4541	20.9842	42.2774	11.52	9.61478	16.6036	36.0897	54.6906	17.1548	20.811	39.2859	81.8682
ZNF2	0.997531	1.00012	6.33432	6.41727	4.56068	6.21828	4.17461	5.02951	4.38861	5.66477	5.23948	4.07738	6.99604	4.58381	6.65478	5.12222	4.92191	4.42346	8.08219	11.5551	6.73413	6.58317	4.32832	5.59682	5.65117	3.87509	6.30067	5.14049	6.62986	6.9885	3.569	5.77229	3.68876	4.09071	4.24639	4.83907	2.61292	8.37666	7.40839	8.2729	6.23325	5.7598	4.10514	5.40772	4.91006	6.01405	6.83876	8.91131	9.0002
ZNF20	4.50375e-06	0.327816	0.0216188	0	0	0	0	0	0	0	0	0	0.0636004	0	0	0	0	0.0502666	0	0	0	0	0	0	0	0	0	0	0	0	0	0.0210668	0	0	0	0	0	0	0.0376061	0.0570545	0	0	0	0	0	0	0	0.015233	0
ZNF200	6.35006e-17	1.74	12.0849	14.474	11.4385	12.9632	11.6121	8.39261	10.4797	12.8379	11.1285	10.3696	10.1125	14.9112	18.1727	24.7714	9.14069	13.9741	18.847	22.6154	21.3735	19.7869	5.69516	12.5165	11.986	13.0529	9.01345	7.06111	14.9298	16.0735	8.55583	13.7777	8.5388	10.173	21.691	25.0243	16.8907	17.6245	17.7124	25.2181	15.6524	16.3723	10.9296	13.336	14.8057	17.0985	20.1232	25.0888	28.5889
ZNF202	1.0147e-13	1.57414	26.829	26.278	17.3968	24.8529	19.7934	16.3307	14.5656	23.5641	12.3842	9.36288	20.2249	10.2722	21.2953	24.5195	19.1668	15.1302	17.093	22.8981	25.0961	21.9564	12.7572	12.4656	8.43119	10.8094	18.2019	19.2062	27.6582	21.2567	10.4626	13.0403	14.2086	15.9322	14.0016	23.6801	16.2374	8.84575	12.0715	18.9421	16.9683	13.2884	21.6239	24.7701	23.4928	12.3661	19.0424	26.2617	18.6261
ZNF204P	0.121184	0.828119	7.93411	15.7621	7.79729	3.94972	4.03066	8.93798	2.44022	6.70387	1.29904	5.88955	13.7377	9.38853	12.4137	23.092	3.75003	13.773	10.8336	11.8024	20.4115	0.93511	0.227807	0.610562	1.64066	3.16125	1.13762	2.93742	9.05913	18.9854	1.71117	0.526669	2.32255	6.4052	5.16452	9.43172	10.1717	7.84056	9.40151	30.353	4.52488	6.34938	3.71293	4.26202	11.6331	4.98589	6.1313	6.62636	23.3909
ZNF205	0.000154652	1.50329	17.4032	29.2056	14.8958	18.8574	23.0803	22.3601	9.95004	17.2625	34.1649	18.7258	8.84046	11.708	7.75538	3.94663	16.4064	25.3846	7.18799	12.6858	3.8899	11.2961	80.4157	23.8119	22.8781	14.4806	78.8458	33.4979	14.2466	1.04827	25.8142	14.1358	12.1592	15.2863	16.756	4.12217	2.70624	16.4853	16.3962	1.54047	14.5904	23.0845	13.4659	9.39477	0.906474	18.4929	14.8959	15.7814	1.29949
ZNF207	1.02363e-06	1.31563	125.735	101.622	135.276	128.66	143.28	110.649	134.95	116.915	213.216	151.719	142.592	178.272	132.686	172.14	116.068	209.561	208.52	147.566	184.708	134.319	191.357	197.568	187.856	167.343	343.299	187.656	108.279	175.703	145.254	150.606	156.294	167.342	239.003	217.512	191.956	153.125	132.9	201.117	166.728	159.914	121.481	146.238	228.96	141.732	127.107	101.467	132.741
ZNF208	0.0873118	0.622988	0.907991	0.163945	0.110339	0.222805	0.0959681	0.757456	0.189164	0.402232	0.259809	0.25169	1.46281	1.98816	7.83217	19.8171	0.572921	0	0.103177	1.53714	12.6317	0.149618	0	0.457922	0.22787	0.611856	0	0.338933	7.31309	11.2981	0.733357	0.358135	0.478173	0.538252	0.114767	2.8676	3.35947	0.60312	3.83582	9.92748	0.623325	0.589586	0.4968	2.29141	13.5216	1.35211	0.589548	2.45251	3.46532
ZNF211	1.265e-09	0.689737	8.64753	11.2185	6.80423	4.051	4.39054	7.96844	4.52102	4.42455	4.50335	1.4598	3.24362	8.67058	11.7738	14.8628	6.58859	0.753998	8.77004	12.4915	13.4264	3.59082	2.96148	4.07042	7.61085	4.28299	3.06282	6.38324	10.9317	8.15325	5.28017	13.3985	3.14228	5.43634	1.83627	5.80241	6.5323	6.36626	7.97248	15.9182	2.10084	4.26316	4.73268	6.3472	8.91366	7.70419	8.86287	16.0708	10.5885
ZNF212	0.0786999	0.921828	23.5645	28.1282	17.36	21.9361	18.6898	17.4821	12.3524	21.8546	18.2299	11.6784	15.3277	13.6962	10.2125	6.8856	18.1772	14.2254	12.5532	10.7247	8.36538	12.3435	25.9699	16.129	18.9588	16.0102	23.1899	15.9864	11.2606	4.30957	12.8582	20.0134	8.74373	10.3883	11.821	7.50505	7.09221	13.9388	11.8835	8.38701	16.6913	13.243	23.3235	14.8941	9.29135	19.8591	23.8374	12.4758	11.5511
ZNF213	0.244703	0.884234	19.9542	31.899	21.9574	22.7666	19.7214	15.8763	10.1392	29.4635	63.3501	32.317	10.6213	22.9743	4.63275	5.96193	31.094	24.2285	11.7966	3.65734	3.63894	19.8243	59.4575	48.2853	63.3023	17.6418	193.395	50.953	5.7948	11.9969	54.0729	11.9659	21.791	17.6547	15.0345	0.985737	7.65212	29.4858	13.651	4.56436	21.9087	24.7172	22.4868	7.19502	2.79496	22.8309	25.9991	5.33155	9.67402
ZNF214	0.153783	1.16298	2.37807	1.52234	1.21373	2.49136	1.63146	1.99968	1.3809	1.9106	2.12177	1.10744	2.60762	1.98816	3.96728	9.65664	2.83856	1.9604	2.57942	5.00013	10.624	3.21678	0	0.661443	0.91148	2.5494	0.962602	1.41222	3.59328	7.97854	1.46671	1.34827	1.09297	1.77623	1.31982	3.36047	4.47929	1.47429	2.82045	6.90359	2.44713	2.31299	1.9872	6.59925	10.5755	2.04224	2.86913	5.95611	4.62043
ZNF215	0.00304737	1.41975	7.60983	7.68198	8.93745	7.85893	9.86072	9.18037	10.7256	5.22902	8.92011	4.6311	11.3845	9.44375	21.3465	35.8555	5.83337	7.94212	7.11921	13.1629	23.0048	9.65033	0.227807	3.96866	3.73707	7.75017	2.18773	3.33284	10.628	19.2766	2.20007	0.568802	5.32821	6.13607	8.95184	20.3644	21.2766	1.60832	3.42215	10.7262	4.61722	7.70997	8.07954	14.9629	19.1115	7.8732	6.52433	10.6174	25.4605
ZNF217	0.00471785	0.812839	76.8766	114.738	38.4715	51.873	120.56	47.6288	59.0192	97.3402	83.9183	57.2847	130.317	48.5994	114.718	211.858	100.574	37.9512	71.4672	75.2493	155.471	71.8912	46.9281	84.6138	58.3803	44.3595	46.905	37.2262	101.852	167.491	46.6904	68.8251	41.5327	54.6325	57.3836	117.93	253.173	116	214.618	358.873	109.013	53.3802	73.2127	160.169	250.791	61.6758	111.798	153.016	354.666
ZNF219	1.96335e-10	0.601741	60.2084	49.7221	39.5013	35.9931	40.7145	39.3271	16.8734	30.8043	45.4233	42.2336	13.8013	34.4614	10.8268	7.80928	21.9272	77.6618	33.5325	14.2406	8.53269	22.8541	172.677	80.8995	74.6046	43.8497	55.2183	148.566	32.0612	9.55095	56.7129	26.0596	31.3545	79.4459	25.1914	1.20977	3.17283	48.9867	26.061	5.13491	22.2088	63.4938	19.4537	11.7091	3.02158	61.0983	22.3046	12.3844	7.17128
ZNF22	0.928333	1.00628	37.3357	31.3135	37.3313	29.8761	38.5552	19.5424	23.5699	33.3182	18.7495	31.2096	18.9529	31.8658	36.2174	50.0466	35.0263	17.9954	38.8289	48.8352	49.6067	86.0675	8.88445	13.0762	13.4443	28.4513	10.6761	20.5619	55.7465	63.3624	13.6893	54.6261	25.5481	59.1	36.7829	43.1036	41.3401	33.2386	25.9858	37.3707	44.2561	32.79	20.0289	22.662	43.133	30.9858	51.8606	59.165	52.4611
ZNF221	0.899364	1.02647	0.994466	0.538676	0.845932	0.526629	0.767745	0.605965	0.586409	0.938542	0.216507	0.604057	4.70643	0.441813	3.45537	4.87031	0.494795	0.251333	0.928592	2.86226	5.01923	0.261831	0	0.508802	0.273444	0.101976	0.525055	0.112978	2.20152	2.3295	0.537795	0.147467	0.341552	0.484427	0.0573836	1.4562	0.466593	0.20104	2.93327	7.30298	0.715669	0.136058	0.366064	2.70386	6.49639	0.492955	0.11791	0.929214	1.39575
ZNF222	0.0812618	0.887557	2.78883	2.69338	2.17	1.64065	1.27158	2.18147	2.02406	1.70949	1.51555	2.56724	2.54402	2.09861	3.22501	3.94663	2.05731	1.00533	2.30428	4.32873	2.88606	1.60839	0	0.864963	1.27607	1.73359	0.700074	1.58169	3.31493	2.15479	2.00451	6.57283	1.57114	2.42213	0.975521	3.04682	2.33296	2.34547	2.29397	3.82265	2.3317	1.85946	1.56884	2.84134	2.94604	3.05632	4.16614	7.44894	5.3905
ZNF223	0.0157689	0.845543	5.90194	6.25332	10.1144	3.15978	2.61513	4.15086	4.42644	5.59773	2.55479	1.81217	4.77003	4.19722	6.83395	12.5116	3.59377	0.201066	6.15622	6.09556	6.23221	4.71295	4.55613	3.05281	3.46362	2.9573	3.93792	4.12369	6.65517	7.74559	2.68898	11.987	1.981	5.43634	1.60674	2.37473	5.41248	3.14962	5.64091	12.0956	4.17859	4.94345	4.05285	7.24085	7.62949	4.39434	9.72754	13.268	16.4121
ZNF224	0.135038	0.88746	3.7833	3.88783	4.89169	2.53187	2.73509	1.6361	1.83489	3.35193	1.29904	1.66116	6.80524	1.32544	5.06787	4.45045	2.26564	1.91013	2.40746	4.84111	6.31586	1.57098	1.36684	1.11936	2.14198	0.50988	2.71279	2.76795	3.46676	3.7272	1.95562	3.81308	1.43452	0.915028	1.20506	3.76372	1.58642	0.938186	4.3247	6.96065	2.37787	1.17917	2.37941	5.84309	2.79496	2.30985	2.57436	8.22583	2.98402
ZNF225	2.52731e-05	0.752838	3.80491	2.52943	3.86186	1.37734	1.87138	2.33296	1.66464	2.54747	1.38565	1.66116	4.45203	2.15384	5.55419	6.71766	2.76044	1.40746	2.40746	4.3464	6.85961	2.35648	0.68342	0.915844	1.82296	1.93754	1.83769	1.63818	4.32712	5.82375	1.27115	2.44374	1.22959	2.42213	1.26244	3.40527	3.73274	1.80936	3.45976	9.07167	2.56256	1.58735	1.62114	4.0787	8.46042	3.56336	5.46315	10.4955	9.57776
ZNF226	0.120555	0.91618	16.4519	22.1325	12.7625	9.9857	13.8194	7.60486	11.8417	11.4636	5.67249	7.8024	12.4021	10.9901	13.3608	9.32076	7.94276	7.28865	11.7966	16.8909	17.2327	8.71522	1.36684	8.08995	5.51445	10.4015	6.73821	6.6092	13.9683	12.2299	8.11582	18.623	7.51414	12.8642	6.19743	10.3726	4.19934	8.51069	12.222	24.7046	9.67308	8.11814	13.4921	16.3836	16.7698	9.56333	18.7476	21.6156	20.84
ZNF227	0.271539	1.0759	14.3549	11.6167	12.2476	9.54009	12.044	10.968	8.94747	13.2066	8.7902	10.1683	20.8609	10.2169	16.8929	20.237	10.9115	12.064	18.1591	25.7604	24.3014	10.3984	1.82245	6.56355	10.0718	6.93436	6.6507	9.43364	18.9027	15.2	7.62691	27.8924	6.35287	11.1956	8.66492	15.3909	14.931	10.253	14.3655	25.3893	14.5673	9.61478	9.33462	17.3689	14.1259	12.6901	29.6739	48.6085	35.8083
ZNF229	4.72859e-32	0.235328	0.540471	0.0468414	0.294237	0.263315	0.0719761	1.51491	0.567493	0.134077	0.086603	0.201352	0.636004	0.49704	1.68929	3.35883	0.729172	0.351866	0.275138	0.141346	2.13317	0.33664	0	0.0508802	0.501314	0	0.175018	0.5084	1.18933	1.80536	1.12448	0.316001	0.0683104	0.645902	0.172151	0.537675	0.746549	0.134027	0.300848	1.93985	0.323206	0.181411	0.183032	0.824907	4.45683	0.690137	0.412684	0.670252	1.01072
ZNF23	0.00029528	1.29595	12.5605	23.5144	11.7695	13.7936	10.8444	9.30156	8.89072	11.0614	7.10144	5.38617	12.7837	8.00786	12.2858	23.092	12.0834	8.34425	14.8919	18.7461	28.1495	14.3259	4.32832	7.58115	7.74758	11.4213	6.47568	7.51302	11.9186	12.9287	8.26249	9.0587	9.15359	8.5582	6.59911	9.23009	5.78575	9.51589	10.7177	34.575	7.94162	8.02744	22.6436	23.0516	30.8201	10.507	18.9834	22.3164	35.7602
ZNF230	0.089152	0.896885	4.04272	5.59754	4.00898	2.55213	2.83106	3.60549	3.02663	3.85473	2.9012	3.37265	6.86884	4.25245	5.37502	8.64899	3.12502	3.97106	5.64034	8.46311	7.48701	3.14197	0.68342	2.34049	3.82821	4.58892	4.37546	4.23667	7.28779	8.44444	2.29785	10.2595	2.52748	2.96038	2.98395	5.64559	8.49199	5.36106	6.05457	12.6661	4.50179	3.44681	2.71933	5.84309	10.8021	5.22533	6.72085	10.6022	14.8239
ZNF232	0.371862	1.08186	12.1498	9.43853	14.859	7.65638	6.23793	11.7557	5.35335	5.22902	10.7821	17.1149	16.0273	4.58381	5.14466	2.93898	5.93754	21.9162	7.53191	11.4667	4.60096	4.2641	4.32832	3.71425	3.87379	8.66795	3.50037	8.47333	8.14815	5.24137	5.42684	21.8462	5.73807	14.6404	19.5678	27.0854	7.55881	10.3871	9.25109	6.96065	10.6889	9.47872	4.68038	4.44533	3.2482	8.60559	10.887	10.8459	3.80222
ZNF233	0.0899044	0.742794	2.11865	1.61603	1.43441	0.870964	1.24759	0.51507	1.85381	1.77653	0.562919	0.704733	5.85124	1.60157	2.55953	16.7942	1.35418	0.301599	3.98951	6.41359	15.1832	0.860301	0.227807	0.864963	0.729184	1.12174	0.962602	0.903822	3.31493	12.6958	1.36893	2.31734	0.478173	3.44481	0.229534	0.784109	2.33296	1.07221	2.36918	11.9814	1.6622	1.17917	2.71933	6.43885	10.3489	1.12675	4.55917	7.60127	34.22
ZNF234	0.313389	1.09918	12.0633	16.4179	8.97423	6.17777	7.86938	8.69559	7.77465	11.9664	4.84977	2.56724	6.74164	5.02562	14.487	20.5728	8.41151	0.552932	11.0055	18.0393	24.8033	8.41599	1.13903	5.34242	5.24101	5.0988	4.20044	5.42293	13.5128	23.1203	5.47573	1.83281	6.28456	5.43634	2.98395	6.54171	6.71894	6.43328	13.5382	26.131	9.41913	5.48768	10.1975	20.279	20.3957	8.54925	13.4417	28.8818	54.29
ZNF235	0.0603366	0.809704	3.69682	3.18521	3.7883	2.06601	2.61513	2.72684	2.93204	3.31842	2.25168	2.71826	13.6741	2.54043	8.88158	19.4812	3.64586	1.3572	4.29904	8.88715	19.7423	2.69312	0.455613	1.83169	1.82296	0.611856	1.83769	2.31604	7.92041	15.7241	1.85784	3.32855	2.86904	2.20683	1.0329	3.65171	5.0392	2.88157	6.31782	17.2305	2.77033	2.94793	3.00695	11.7091	13.8993	2.56337	5.60071	10.4041	31.7173
ZNF236	0.610287	1.05839	12.1714	8.00987	10.5558	11.282	9.35689	12.8465	19.692	15.4189	10.0459	10.873	71.4232	6.90333	23.2406	54.9169	9.0886	12.4158	6.80967	17.5093	36.473	8.64042	10.4791	11.906	8.56791	5.20077	15.2266	9.09471	17.9158	45.4252	6.74688	6.06722	7.78738	6.67432	9.81259	31.2524	55.1513	8.37666	23.4662	55.6281	10.2964	5.71445	7.26898	21.1497	43.964	9.47883	10.1599	17.914	39.1292
ZNF238	5.12098e-08	1.7618	67.3643	95.4159	92.1698	52.7642	73.7515	19.7242	51.5283	96.0665	51.4855	49.3816	63.664	26.0117	41.1573	87.8334	53.6722	19.2018	28.0297	37.3154	68.4288	64.934	76.0874	76.8291	51.3619	23.3525	105.886	54.0598	64.2996	142.449	45.1259	24.6902	42.7623	41.1763	36.209	51.9977	155.562	77.0653	100.258	241.854	62.5864	50.8858	41.9404	41.8411	92.0826	46.9434	75.9338	93.9877	206.331
ZNF239	6.46479e-12	3.45519	10.3987	21.992	4.78135	10.5326	11.1323	5.1204	12.3146	16.5921	6.92824	4.12772	7.88645	7.23469	10.4941	7.97722	6.82296	11.0084	15.7861	27.9512	28.6096	8.00454	4.78394	3.76513	5.19543	10.6055	12.1638	14.0657	11.3366	9.55095	5.28017	8.91124	4.91835	16.309	9.29614	16.6007	16.0508	2.74755	3.61018	8.21585	9.48839	5.80515	6.71988	8.61569	6.42085	7.18306	22.8352	29.5063	30.9472
ZNF24	0.00010762	0.745721	55.8631	38.4802	44.6137	45.0471	44.1453	51.5676	74.4739	65.2957	32.5627	64.5334	93.3654	58.4298	121.552	199.431	60.6514	64.3412	51.3821	85.2849	153.086	71.8538	15.9465	32.2072	32.5398	23.6584	11.9013	24.1772	81.5321	196.319	34.4678	43.4607	47.1342	92.4716	91.9859	179.427	258.026	59.5748	94.6544	254.292	59.7238	42.6769	40.3454	86.661	226.241	38.9857	50.6029	109.221	209.844
ZNF248	0.217107	0.883588	13.0145	19.7202	10.8868	11.1605	14.0833	9.05917	8.36106	14.4133	7.40455	8.30578	22.9597	12.2051	25.6465	51.5581	7.16151	8.14318	12.8627	21.414	64.3298	10.6977	3.6449	6.46178	3.69149	9.38179	4.55048	7.51302	18.5484	44.7846	8.11582	7.83683	10.4515	11.5186	6.59911	15.0773	26.0359	10.119	18.2389	70.5764	8.84198	10.3858	13.5966	26.4428	50.9891	7.22532	9.33451	17.4266	64.0603
ZNF25	1.21025e-05	0.616918	8.34487	5.57412	4.5239	3.66615	3.14295	5.87786	5.4101	8.17872	4.11364	5.99023	16.9177	9.71989	12.9768	28.9699	6.17192	3.66946	3.50801	4.59376	25.5144	5.27402	2.96148	4.22306	2.55214	4.69089	1.48766	6.1008	15.6637	47.7547	8.50694	9.0587	3.75707	7.42787	3.55778	7.61706	19.037	9.71693	10.6049	40.5087	6.27942	6.80291	6.35382	10.93	53.1798	6.83095	5.62036	10.6631	22.7652
ZNF250	1.95891e-05	1.42868	15.5656	18.6429	17.5807	15.6774	13.4835	13.9069	15.3412	8.78207	19.4424	8.05409	19.9705	9.38853	18.2751	23.8477	14.7918	6.43412	5.91547	10.6716	16.1034	9.3885	12.3016	8.59875	11.7581	11.2174	25.2027	15.9299	20.4716	24.7509	11.3915	10.9126	6.83104	6.88962	6.54173	10.1934	10.9183	10.5881	20.1192	28.9266	8.65729	12.9709	16.8389	37.3041	52.7265	17.9999	12.7342	21.6766	24.1128
ZNF251	1.41352e-10	2.00722	23.3267	29.4164	25.0837	25.3187	15.8347	21.7238	56.579	21.2848	27.6263	8.8595	22.0693	22.3668	26.6703	34.596	16.5366	10.8073	7.29117	6.87297	11.5442	15.261	3.87271	13.9412	8.61348	14.0727	15.4891	11.6367	14.7274	12.2881	12.2715	12.1555	15.3698	7.697	9.29614	10.1038	8.86527	26.3362	28.9567	47.6976	12.7435	13.6058	38.8812	36.4334	32.5575	13.8027	14.1885	14.3495	13.4762
ZNF252	0.114824	0.899694	30.3528	22.6478	39.0232	42.2316	24.5918	46.3563	46.4966	23.363	28.1027	17.0143	37.5878	19.6055	43.64	50.1306	40.8596	17.8446	20.7729	34.1882	43.2072	41.8929	3.87271	19.945	21.7388	26.4118	16.2767	16.6642	47.1176	57.131	19.8984	21.3617	15.7797	21.9607	19.3383	49.3989	46.286	22.2484	36.9667	67.7237	21.2854	26.8488	35.9527	87.4859	84.6042	43.3096	26.9423	61.2824	100.157
ZNF253	0.795716	1.02771	8.8421	9.32143	8.93745	5.46884	7.62946	2.15117	4.10486	7.54185	3.94043	0.302028	2.03521	4.85994	7.90896	15.3667	8.51568	1.91013	11.7622	18.216	22.2937	7.14424	0.911226	3.30721	3.91936	4.48694	1.75018	4.63209	20.2186	33.8942	3.52011	4.69789	1.91269	6.56667	4.36115	12.9266	18.3838	6.96938	14.9672	40.3946	12.4896	6.39474	6.58914	14.7796	26.2122	8.61968	14.2081	25.5305	60.1137
ZNF254	0.820149	1.03853	17.5545	13.8182	10.4454	9.78315	14.899	10.8771	14.49	20.3798	4.11364	0.855747	4.38843	12.2603	30.1513	93.8793	13.8282	2.36253	16.5427	27.7039	64.5389	7.33126	0	6.05474	4.28395	7.6482	0.437546	4.18018	27.2027	99.9355	5.52462	5.22455	9.56345	14.8557	8.0337	18.2585	31.635	24.7949	45.4657	185.712	21.9087	11.3835	12.9168	30.8882	111.421	8.91545	23.6802	44.1757	103.478
ZNF256	1.80525e-06	0.580944	3.84815	3.79415	0.220678	0.12153	2.7111	2.66624	4.9561	4.22344	3.68063	0.855747	1.90801	0.828399	2.09882	0.923679	2.44793	0.1508	0.137569	0.318029	2.21683	2.13205	0.227807	0.254401	0.638036	4.07904	0.0875092	4.91453	8.67955	7.62911	1.22226	0.84267	2.52748	5.92077	0.286918	1.03054	2.14633	1.87637	3.64779	7.36003	2.93194	3.71892	4.73268	8.06575	11.0288	1.25351	0.49129	1.02061	0.86633
ZNF257	0.0253306	0.510621	1.77274	0.0468414	0.0367796	0.28357	0.0959681	0.848351	0.170248	0.134077	0	0.302028	0.127201	0.607493	2.15001	6.71766	0.182293	0.0502666	0.206354	0.159015	1.54759	0.224426	0	0.0508802	0.22787	0	0	0.338933	1.13872	5.00842	0.146671	0.273868	0.273242	4.62896	0.459069	1.83706	0.279956	1.87637	5.86654	18.6568	0.230861	0.136058	2.64089	8.59278	18.4316	0.197182	0.235819	0.350359	1.54014
ZNF259	3.66712e-16	1.68899	53.6363	53.3757	45.9746	86.4887	81.8608	50.2042	58.7355	78.4018	44.1675	47.7205	33.7082	44.347	54.5692	25.863	74.7401	40.9672	52.2763	70.0018	34.2144	58.6127	98.1846	55.1033	51.3619	71.4851	54.5183	64.4538	56.9105	16.2483	56.6641	66.8869	82.5873	44.1366	57.8427	90.0606	27.9956	33.9087	33.7702	20.1402	53.3289	56.6002	51.981	52.3357	21.9064	46.3378	57.4809	61.9527	21.3695
ZNF26	1.07824e-08	1.62261	12.9064	16.7692	13.6085	14.3608	11.4442	11.0286	19.238	14.0781	5.06627	10.873	23.9137	14.6903	17.0977	29.3058	7.0313	8.94745	13.6537	18.2867	33.7125	8.04194	4.10052	7.58115	7.01839	7.54622	5.33806	8.02142	14.1201	18.8689	6.94245	13.6513	9.2219	9.2041	10.1569	16.3991	8.21204	5.29405	9.36391	21.5095	12.2587	10.2044	10.7727	24.0598	30.669	9.85911	14.1492	21.2196	27.9151
ZNF260	0.0590601	1.3286	25.7264	17.9637	15.5578	13.1252	16.6265	15.6339	15.5871	26.0445	10.1758	5.83922	16.5361	14.1932	29.665	88.4212	17.8907	5.17746	27.617	35.902	81.4788	17.206	0.911226	7.27587	9.66168	10.2996	5.25055	8.47333	29.8597	105.759	6.69799	3.20215	34.4284	25.0287	5.79574	14.7861	20.2501	18.4957	32.454	114.109	32.3898	16.4177	14.4857	30.132	96.8416	24.1689	45.1004	73.2251	224.524
ZNF263	1.44608e-15	1.53352	46.5237	54.4999	38.1037	49.9083	47.6721	32.0858	22.8889	55.2734	60.0159	20.4876	42.0399	29.2149	42.693	23.4278	34.4534	39.6603	34.014	55.7965	41.9524	33.5517	31.6651	45.1307	45.4373	29.3691	41.3919	25.8719	32.3649	20.6743	43.757	38.9103	23.3622	26.6973	37.8158	51.9528	21.09	30.357	40.3889	29.4401	37.6996	35.6926	40.4239	53.7335	15.3345	47.9293	72.9075	97.5522	46.3005
ZNF264	0.0727669	0.741835	25.5535	25.0133	2.31712	15.7989	27.9987	21.2391	25.8777	28.8266	14.6359	23.5079	45.4743	15.2426	25.2626	87.9174	17.8647	13.6725	9.69863	20.1242	70.5201	42.0425	14.124	3.05281	5.19543	16.6221	0.787583	17.794	44.4859	247.276	15.645	39.5212	18.0339	28.5273	10.9603	28.6088	112.542	29.2178	60.3953	195.868	27.5417	11.8371	20.3427	52.5649	180.086	11.2394	3.30147	11.4095	33.3056
ZNF266	0.145051	1.1194	42.2432	63.0016	34.058	27.0404	28.5265	34.3279	29.3394	28.8937	13.5967	38.1059	71.0416	28.276	33.8626	54.581	18.5939	19.805	27.2731	37.4745	46.6788	20.8717	10.0235	7.63203	21.5565	14.4806	10.8511	31.0689	50.1035	45.8329	18.5295	60.8197	10.8614	30.6265	17.7889	33.2238	16.7973	18.8307	26.061	53.403	34.6522	18.6853	14.0934	17.9188	33.6151	25.9858	33.1916	44.6937	34.7976
ZNF267	0.000735262	1.67367	10.5068	17.4952	16.2566	14.4823	25.7194	19.1182	17.9138	16.1898	10.2625	16.0578	27.7298	35.4003	83.4664	154.926	16.6928	14.5773	16.8866	29.0997	61.6947	16.1587	2.27807	7.02147	8.20332	12.1351	3.58788	9.03822	30.7454	78.0965	20.974	27.134	17.2142	19.0003	25.6505	57.9121	98.2645	23.5217	29.1823	87.3504	17.7532	16.9619	11.6879	27.5885	95.4819	17.3943	29.7329	55.2349	86.4886
ZNF268	0.650043	0.9604	26.0507	13.6777	16.2934	13.6113	14.5632	14.1796	18.6705	11.4636	9.61293	1.96318	5.02443	14.0276	34.3233	39.2983	14.8178	5.98172	24.2466	47.3334	64.5389	15.8595	2.27807	8.64963	8.97807	13.8687	7.43829	13.0489	40.6649	53.9279	10.267	6.38323	8.26556	19.9691	2.29534	4.88388	6.34566	8.97978	20.3073	49.6945	16.9452	13.5605	13.3875	39.8705	46.6078	14.4225	17.883	44.4347	67.9106
ZNF271	4.60254e-13	0.665647	13.4685	12.9516	10.188	15.0494	11.7321	17.6942	23.7969	17.2625	7.75097	16.6116	29.3198	17.5068	28.0525	46.4358	17.7085	17.9954	17.0586	21.9794	41.7851	15.7847	8.20103	9.20932	9.47939	9.68771	3.41286	9.99853	24.0902	50.1425	9.58253	12.935	12.3642	19.8615	11.1324	21.3502	33.7813	17.8925	22.1876	56.7692	13.413	13.6512	13.0475	18.9728	44.115	12.4225	19.3568	27.1452	42.9315
ZNF273	0.000687653	1.70205	7.84764	7.61172	4.08254	7.23103	5.4222	4.78712	6.39375	9.75413	1.55885	2.86927	5.40603	4.08677	11.0316	29.5577	3.85419	1.55826	6.80967	11.5727	27.062	4.15189	0.911226	2.90017	2.00526	5.9146	0.962602	2.25955	10.5521	23.4115	2.20007	0.800537	5.32821	2.31448	4.87761	15.4133	21.4633	3.0156	7.18276	24.5905	5.79461	3.58287	3.81752	10.1509	33.3884	4.7042	8.90218	19.6963	34.5088
ZNF274	4.20829e-13	0.662678	12.6903	18.0105	10.519	14.8469	21.7608	13.7554	14.6791	9.05022	17.1474	11.6784	15.5821	20.5995	27.131	30.0615	14.6616	8.29398	9.8362	11.7317	11.0841	9.61293	14.3518	15.5185	26.205	17.6418	22.1398	13.5008	17.0555	8.91034	14.0316	25.6804	17.829	5.32869	10.2717	15.5702	3.26615	21.4443	26.5499	25.6745	10.3657	14.6489	20.6041	24.8847	15.0324	11.3802	1.37561	2.34588	0.86633
ZNF275	0.000782078	1.41902	41.9838	28.5967	24.9734	47.7815	16.2426	28.1471	22.0944	41.4299	27.1067	17.1149	33.1358	29.3806	28.8715	60.7948	29.4273	19.5034	18.5374	10.7423	47.1389	26.7815	24.6031	31.0878	45.6196	24.4742	64.6693	28.5269	19.839	105.352	27.1342	41.6279	23.772	15.7169	17.9611	16.892	69.429	25.4651	34.7856	70.2911	38.6461	16.7805	52.5824	47.5696	89.2121	45.042	71.9052	54.5494	248.492
ZNF276	0.0523649	1.15966	28.8611	55.6475	35.4556	26.9796	35.5322	24.6628	35.3737	29.0613	19.7888	27.7866	55.6503	14.6903	21.2185	15.8705	24.3752	15.6329	24.4185	30.9195	36.2639	10.2488	42.8276	29.4596	21.3286	11.9312	51.5429	21.0703	19.9402	9.02681	22.6852	12.1555	30.808	13.0257	13.1408	10.9999	8.21204	10.7891	18.1261	15.4047	15.5139	13.6965	38.5413	30.7736	10.5755	21.4083	16.7825	17.0914	7.65258
ZNF277	0.00797081	1.21202	36.5358	22.8117	24.6424	38.7275	23.3442	25.2687	21.1486	31.24	20.3084	19.5815	15.2005	26.6192	38.4442	35.1838	31.0419	23.8766	31.7785	44.4534	36.5149	21.3579	20.2748	20.9626	22.149	28.7572	14.7016	16.8902	36.7426	38.4367	31.7788	43.6924	28.0073	28.1506	28.6918	50.7431	30.4219	36.5222	42.6453	47.2411	18.0995	45.9877	24.4478	34.5086	49.1762	30.5632	37.6525	56.0879	38.7442
ZNF28	0.301213	1.08337	16.279	23.1162	21.6264	21.0652	18.9537	13.1797	16.0033	22.8267	12.644	8.70849	13.2289	20.5995	42.3603	45.932	20.9116	27.7974	39.5167	67.2102	66.212	30.7838	10.0235	24.5243	22.2401	21.4149	0.787583	25.9284	51.9508	47.1724	14.1782	25.1958	17.0093	22.8757	25.7078	60.018	43.3931	19.1658	39.4864	72.5733	27.1031	26.5314	16.4206	38.0832	39.5071	9.60559	7.21214	15.888	35.8083
ZNF280A	5.11127e-05	26.5152	0.799897	0.0234207	0.588474	0.182295	0.143952	0.0605965	0.245913	0.435752	0.086603	0	0.127201	0.220907	0.127977	0.335883	0.364586	0	0.481492	0.459376	0.920192	0	0	0.305281	0.045574	0	0	0	0.0253048	0.116475	0.293343	1.0744	0.204931	0.10765	0	0.112016	0.0933186	0.60312	1.20339	1.08404	0.253947	0.226764	0.0261474	0	1.66187	0.140844	0.098258	0.0761651	0
ZNF280B	6.938e-05	1.96766	4.66967	2.5997	3.45729	5.63088	2.92703	1.48461	3.34821	7.2737	1.90527	1.15778	3.49802	2.42997	2.7131	10.7483	4.63545	2.96573	6.46575	1.97885	9.41105	5.9473	0.911226	1.72993	1.95968	2.03952	2.10022	2.542	3.11249	17.5295	2.29785	4.38188	2.93735	2.47596	2.86918	2.89	9.79845	2.47949	4.06145	12.4949	2.23935	0.725644	3.11154	3.4142	6.42085	4.78871	6.89771	5.66668	31.4285
ZNF280C	7.87979e-06	2.57893	9.9879	3.63021	5.55373	13.4493	5.56615	7.02919	5.16418	9.85469	3.11771	5.63786	18.5077	10.3274	14.9989	34.428	8.33339	5.88119	6.74089	8.09208	33.2524	5.87249	0.68342	3.10369	2.91673	5.81263	2.8003	3.84124	14.4491	46.6482	3.37344	11.1232	3.82538	5.38252	8.89446	13.2178	32.0083	7.0364	12.8613	36.686	10.8736	3.44681	9.047	17.2772	52.9532	8.18306	19.9071	25.8047	91.3497
ZNF280D	0.632598	0.954933	29.4232	11.6869	29.8651	14.1582	18.7858	19.6939	19.3137	19.1731	8.7036	20.9406	50.2443	18.6666	37.1132	107.735	18.672	24.0777	18.2623	27.2975	80.4749	26.5571	10.7069	14.3991	7.8843	16.1122	9.10096	15.478	50.0782	133.597	13.8849	26.0806	16.3262	20.5612	18.9366	41.3562	69.8956	21.3102	38.3958	143.549	21.6317	17.2794	11.8186	28.7342	110.137	17.676	24.0929	40.4893	92.6973
ZNF281	0.0375889	1.36059	9.92304	5.6678	10.4822	8.87168	9.28491	13.2706	12.8632	13.4077	7.66436	16.2592	46.6827	19.6607	73.6378	127.3	19.5835	11.8629	11.8997	22.8981	46.0514	14.4007	5.46736	11.448	13.7178	7.6482	6.38817	5.93133	27.9365	56.9563	12.1248	12.3451	12.5691	11.3571	13.5999	40.9753	58.5108	15.6141	47.7973	84.5548	17.8686	8.75308	7.97496	28.9863	64.133	17.0703	13.8151	33.3146	37.3484
ZNF282	8.83316e-06	1.30522	72.8987	52.3452	47.8871	63.8032	55.0857	42.2054	46.2696	54.9717	69.0226	47.9722	32.8814	30.3194	24.9554	20.8248	47.6305	45.0891	44.1597	43.5877	17.6509	46.7929	76.3152	69.9603	78.3417	51.8038	76.8331	50.727	28.6198	10.0168	53.2417	61.5149	47.4074	41.0148	37.701	15.3909	10.0784	42.2184	37.8693	12.0385	47.996	49.888	62.2047	52.6794	15.1834	72.9715	62.4331	53.6964	14.7276
ZNF283	0.104594	1.25288	3.7833	3.79415	3.67796	2.85595	3.28691	2.36326	4.06703	3.9888	2.51149	3.07062	6.04204	2.20907	8.16491	15.2827	2.47397	2.96573	3.95511	10.707	15.9779	3.74044	0	1.72993	1.95968	1.12174	1.48766	1.80764	10.0713	13.744	1.27115	4.12908	2.52748	2.26066	2.92656	8.22195	8.39867	2.68053	8.19812	19.4556	2.14701	1.85946	3.81752	14.0463	17.9784	3.90139	4.65743	15.8271	30.129
ZNF284	0.278921	1.15563	3.84815	2.74022	2.42746	1.13428	1.5115	1.90879	1.70248	2.78211	0.909331	0.553719	3.43442	2.4852	5.11907	12.8475	1.17188	0.201066	2.85456	4.80578	7.31971	1.38396	0.227807	1.47553	2.05083	1.12174	2.45026	1.92062	3.97286	8.8521	0.977809	0.526669	1.36621	2.20683	0.401685	1.72504	1.77305	1.80936	5.75373	12.0956	1.91615	1.81411	1.33352	3.48294	6.26978	2.19717	2.84948	9.49017	15.4495
ZNF285	0.0728515	0.74676	2.6375	4.0752	0.220678	0.992494	3.45485	0.575666	2.02406	4.82679	2.12177	0.201352	0.445203	0.552266	0.563097	1.4275	1.4323	0.0502666	4.67735	5.84821	5.93942	0	3.4171	0.0508802	0.136722	0.917783	0	2.37253	4.32712	4.659	1.32004	0.147467	0.204931	0.215301	0	0.156822	0.466593	0.60312	0.714515	2.85273	1.68529	0.362822	2.74548	3.98705	5.13668	1.33802	0.098258	0.45699	0.625683
ZNF286A	0.00911239	1.37956	6.85317	3.09153	7.42949	6.13726	3.98268	8.15023	5.01285	4.69271	6.27871	5.58753	16.2817	5.13608	13.6167	29.4737	4.24482	5.27799	5.70912	12.0144	20.9134	2.76793	6.15078	2.13697	2.00526	2.44742	1.75018	2.0336	8.9073	22.1302	1.85784	12.2398	4.50849	7.9123	7.91894	20.006	30.7951	8.17562	20.7209	43.989	7.71076	3.99104	3.42531	9.2802	20.2446	5.1549	5.85618	14.3647	24.7867
ZNF286B	0.0229924	1.31895	3.30768	1.61603	2.68491	2.4306	1.60747	4.87802	2.79963	2.14524	4.20024	2.21487	7.25045	2.04339	4.12085	9.23679	2.13543	2.41279	0.8942	2.61491	5.98125	0.822897	1.36684	1.37377	1.0482	1.32569	1.05011	0.903822	2.12561	7.39616	1.12448	3.09681	0.751414	1.77623	3.78732	6.18326	13.9978	3.88677	5.5657	17.5157	3.67069	1.81411	1.41196	2.65803	7.78056	2.26759	3.39973	5.97134	8.32639
ZNF287	3.76163e-10	0.549179	3.3293	1.89708	0.99305	0.688669	0.407864	2.30267	1.4944	1.57541	2.07847	0.654395	0.954006	2.04339	2.1756	6.21384	2.83856	0.502666	3.1297	3.16262	7.94711	1.87022	0.227807	0.457922	1.50394	0.203952	0.612565	1.0168	3.6692	6.34789	2.39563	0.990137	2.04931	5.70547	0.573836	0.649691	2.5196	4.35586	6.8067	11.9814	0.646411	1.31523	0.287621	0.61868	7.78056	2.14083	0.6092	1.46237	2.55086
ZNF292	0.511228	1.13271	43.0431	37.4028	26.3342	38.768	30.134	27.3896	30.1339	37.0054	16.5412	23.5079	120.459	28.7731	163.298	391.22	56.2504	30.361	41.202	99.8259	265.099	22.3678	0.455613	12.9744	13.262	15.3984	9.10096	13.2184	113.695	273.25	20.1429	27.9345	21.6544	29.3885	42.5786	180.614	224.618	45.9041	200.327	554.798	36.3606	17.6876	44.8951	171.993	365.007	28.2675	49.8758	157.768	288.536
ZNF295	0.644711	1.04724	20.4514	13.5372	21.5529	24.9946	16.0027	16.6034	23.4185	23.2289	14.5926	21.0916	44.5839	9.55421	19.9899	66.085	21.8231	33.3267	28.752	32.4213	89.4259	19.4877	2.50587	19.6398	17.3637	17.7438	11.2012	9.03822	23.3564	86.9486	15.5961	26.2281	21.2445	21.7992	25.0766	41.9386	104.983	22.1814	42.5324	100.473	25.1639	16.1002	21.5716	35.7918	136.575	25.9294	27.2568	37.5341	113.2
ZNF295-AS1	0.333127	1.72392	0	0	0	0	0	0	0.0189164	0.100558	0.086603	0	0	0	0	0.335883	0	0	0.0343923	0.0530049	0.0836538	0	0	0	0	0	0	0.0564889	0.151829	0.174712	0	0	0	0.269126	0	0	0	0.0670133	0	0.456436	0.0230861	0	0.183032	0.0229141	0.906474	0	0.0196516	0	0
ZNF296	0.174273	1.15337	4.4751	14.7784	12.5419	12.0315	19.7694	6.30203	7.96381	6.87147	13.6833	11.1751	2.22601	5.30176	0.870241	0.671766	6.90109	11.7624	6.29379	1.14844	1.12933	5.1244	33.4876	10.8884	15.8142	6.93436	25.8152	13.5573	2.1003	0.757087	7.43135	11.1022	14.1402	5.86694	12.1653	0.313644	1.77305	7.84056	1.8803	0.342327	8.91124	7.21109	9.15159	1.39776	0.906474	9.97178	5.46315	0.868282	1.34762
ZNF3	1.03907e-08	1.43256	99.9655	50.7526	48.4388	57.909	61.3716	31.2678	46.4587	74.8822	44.3407	34.4816	71.5504	33.1912	44.9198	27.7943	58.1254	25.1333	52.0699	57.793	46.9716	54.9097	48.7506	41.213	51.1796	48.5405	28.9656	40.8415	61.0099	47.0559	46.5926	64.7803	28.2805	32.3489	29.8968	51.7512	37.5141	40.7441	53.4006	40.851	66.0032	68.1652	65.7345	72.0877	47.3632	52.9575	91.4389	109.602	95.2
ZNF30	3.22383e-05	1.3876	6.11813	6.58121	3.38373	5.28655	3.43086	4.57503	5.10743	7.30722	5.10957	0.956423	2.60762	3.92109	4.96549	8.81693	4.94795	2.66413	4.29904	7.244	8.4072	3.21678	1.82245	3.66337	5.97019	1.32569	7.00074	2.88093	4.22591	7.27969	2.49341	7.3523	4.44017	3.44481	2.69703	5.44396	4.66593	3.28365	5.22724	15.747	3.41674	2.53975	3.79137	5.43063	7.17625	5.88729	5.81687	7.20521	10.5403
ZNF300	0.347542	1.27369	16.0412	5.64438	7.24559	0.4051	0.23992	4.21145	0.926904	7.67593	0.30311	0.654395	2.16241	1.60157	3.8137	10.0765	1.4323	3.92079	5.57155	7.36768	11.2096	1.38396	0.68342	0.508802	0.729184	1.12174	1.13762	5.30995	14.2213	19.3348	2.88454	0.737336	5.46483	19.1079	0.80337	0.851319	1.58642	2.21144	4.21188	14.5489	11.1737	0.725644	0.653685	1.03113	5.89208	5.28166	10.1795	16.9543	34.7013
ZNF300P1	1.14238e-12	0.350528	0.410758	0.0468414	0.0735593	0.0810199	0	1.18163	0.208081	0.134077	0.259809	0.553719	1.84441	0.607493	0.998218	4.53442	0.98959	0	0.0343923	0.335698	1.42211	0.261831	0	0.10176	0.364592	0.305928	0	0.451911	1.23994	3.08659	0.831138	0.400268	0.341552	0.915028	0.172151	0.672094	1.67973	0.335066	0.263242	1.2552	0.184689	0.907055	0.339916	0.687422	6.1187	0.338026	0.275122	0.335126	0.625683
ZNF302	0.235043	0.913537	19.7164	28.8543	18.5369	13.8544	12.4039	18.9364	19.7109	16.6256	9.69953	6.89631	9.79446	16.2366	22.4727	42.2373	19.0105	14.7281	24.9344	36.1847	49.6067	18.8892	0.455613	7.58115	3.78264	12.849	4.7255	8.47333	21.9899	43.2705	9.53364	6.21469	26.5044	16.632	5.22191	11.672	16.3308	15.4131	20.1568	47.2411	16.5527	11.2928	21.3886	27.3594	42.6043	14.5211	18.5118	26.932	53.5199
ZNF304	1.68972e-22	0.379204	2.22674	0.32789	0.441356	0.445609	3.33489	12.2708	8.77722	0.636868	1.55885	2.26521	4.77003	3.92109	6.21966	4.70236	3.22919	0.904798	0.687846	1.66082	5.27019	1.57098	2.05026	0.915844	2.36985	3.26323	0.787583	3.72827	4.65609	5.94022	7.62691	8.1107	2.39086	3.60629	1.14767	2.46434	2.98619	3.35066	6.73148	13.2366	4.01698	2.44905	1.0459	2.24558	10.4244	3.95773	1.39526	2.33065	1.97331
ZNF311	0.00393606	1.31368	6.29108	4.66072	2.39068	4.98272	4.2226	1.96939	4.61561	4.42455	2.68469	1.71149	2.98922	4.47336	6.29645	6.29781	3.30731	3.36786	5.22763	6.94364	8.8673	3.59082	1.82245	1.83169	2.32427	1.83557	2.45026	2.25955	3.1631	4.48429	2.44452	3.26535	3.21059	2.47596	1.66412	2.59876	0.839867	3.81976	4.47512	9.29988	2.35478	3.85498	2.71933	3.78082	5.3633	1.73239	4.24475	5.71238	7.94136
ZNF317	2.26854e-06	1.18568	51.4961	44.6632	53.8454	43.3862	45.3449	36.9638	40.1785	40.0221	51.139	32.6694	55.1415	30.3746	44.6894	44.0847	47.0836	33.0251	45.2603	43.7997	41.2831	44.4738	29.387	37.2952	56.8763	31.2046	62.2191	34.9666	39.096	35.2337	28.8943	41.0802	20.4931	32.0798	29.3804	41.8938	33.5014	35.048	43.3598	45.8148	47.996	25.8511	34.776	40.535	37.8453	56.8166	46.1027	43.3074	42.017
ZNF318	0.00136127	1.2533	40.9244	39.2531	44.9079	54.7087	39.107	51.2949	29.5096	43.6422	32.1297	61.1607	158.81	30.4851	46.865	73.4744	51.667	67.8096	49.9376	28.5873	75.4557	36.7311	21.4138	43.3499	33.4969	20.9051	36.7539	24.9116	34.8954	59.9846	28.2587	20.9825	26.1629	21.3686	36.8976	44.2686	82.4003	39.2028	78.3334	124.094	32.436	25.9418	33.4164	44.9803	59.9783	39.4505	48.0285	37.397	88.8469
ZNF319	0.695556	0.974974	15.2845	13.0922	6.95135	10.7149	6.14196	13.3918	5.71276	13.7429	13.3369	16.0075	11.5117	10.8244	8.88158	6.63369	15.8595	14.2254	13.2066	7.15566	7.90528	11.9694	27.109	14.8061	24.7922	9.17783	47.1675	22.5391	6.47803	5.06666	17.405	8.59524	13.5255	10.1191	12.4522	6.22807	4.47929	12.7995	12.5228	6.276	13.5515	11.6103	9.33462	6.94296	6.49639	17.9717	18.2563	10.4803	5.00546
ZNF32	0.185729	1.12869	27.2181	39.3936	18.7576	26.6961	20.1053	22.451	19.011	18.7708	25.2881	4.68144	4.38843	18.998	14.9477	8.73296	18.3595	35.5887	30.2652	35.7606	14.3884	23.864	44.6501	16.8922	16.2243	40.0765	30.1907	34.8536	35.9075	10.2498	27.7698	34.7601	19.4685	37.9467	38.5044	45.1199	13.4379	40.543	27.6404	18.0292	25.0715	48.346	25.729	20.4623	9.59351	23.8027	34.9602	37.6712	18.1448
ZNF32-AS3	0.333109	3.24289	0.0216188	0.070262	0.0367796	0	0	0	0	0.0335193	0.0433015	0.0503381	0.508803	0	0.0255953	1.09162	0	0	0	0	0.376442	0	0	0	0.136722	0	0	0	0.253048	0.0582375	0	0.0421335	0	0	0	0	0	0	0	0.741709	0	0	0	0.0229141	1.51079	0	0.0196516	0.060932	0.192518
ZNF320	0.0578768	1.18888	48.2748	64.3132	41.2668	31.4965	44.2173	20.9664	22.6997	19.0055	15.7617	17.6687	29.7014	29.7672	40.6454	78.4287	24.245	23.4745	41.821	49.7009	81.6043	41.5189	16.8577	18.5204	19.8703	19.6814	13.4764	19.8276	33.4783	67.8467	17.405	30.6521	13.1156	32.4566	33.6842	65.5515	58.884	17.0214	26.8507	73.5433	41.6473	21.4065	23.951	34.5315	43.0575	27.9576	54.3367	76.4849	146.554
ZNF321P	2.83158e-05	0.619582	0.475614	0.936827	0.404576	0.28357	0.287904	0.121193	0.26483	0.134077	0	0.201352	0.699604	0	0.665478	0.419854	0.312502	0.201066	0.103177	1.34279	0.376442	0.112213	0	0.203521	0.045574	0	0	0.0564889	1.08811	0.116475	0.0977809	0.526669	0	0.161476	0.114767	0.156822	0	0.0670133	0.150424	0.285273	0.507894	0.0907055	0.235327	0.801992	0.151079	0.492955	0.314426	1.23387	0.0962589
ZNF322	0.388585	1.08544	6.78831	8.40802	4.81813	5.16502	5.32623	4.57503	4.63452	6.63683	1.99187	3.97671	11.1937	6.73765	17.2257	28.8859	6.25004	3.26733	6.22501	16.3255	20.8716	4.56334	0.455613	1.52641	2.55214	3.05928	0.787583	1.46871	10.7039	18.636	2.59119	4.46615	4.03031	4.89809	6.6565	15.7494	12.9713	8.17562	20.7585	33.8904	6.53337	5.30627	5.25563	11.8237	19.2626	4.90138	10.7101	19.3307	31.9579
ZNF323	8.11666e-07	0.691927	9.44743	6.74516	5.00203	2.99774	5.06232	8.42291	2.74288	4.39103	9.39642	8.80916	12.7837	4.74949	7.24348	9.15282	8.41151	3.61919	6.46575	8.42778	9.16009	4.56334	3.4171	4.73186	5.33216	8.15808	2.27524	8.6428	16.0433	17.1801	6.55132	3.26535	6.01131	15.7708	7.23033	12.1425	2.70624	10.32	14.704	18.7709	4.91734	9.56943	5.72628	10.9988	13.8237	7.08447	10.7298	17.4113	14.5351
ZNF324	0.0286622	0.886866	9.44743	10.9609	15.0061	10.3503	9.23693	12.3617	8.17189	10.6256	16.368	7.60105	21.3697	5.57789	11.9018	12.8475	11.8751	8.24371	7.66948	9.04617	15.6433	13.1289	6.8342	14.0938	16.6345	7.6482	31.8534	17.1161	12.0451	7.16321	9.09363	11.1022	10.5881	6.8358	7.74678	9.56613	4.85257	7.0364	15.4185	8.84345	7.36447	7.16573	11.1126	16.2919	7.8561	19.4647	11.28	16.345	10.4922
ZNF324B	0.0604569	1.15214	5.77223	4.21572	8.38576	5.28655	4.77441	6.75651	5.88301	7.91057	10.6955	4.6311	9.22206	3.75541	6.578	5.29016	5.70316	6.13252	4.57418	7.43835	4.72644	8.5282	7.97323	7.12323	11.7125	4.58892	21.7898	8.30386	6.09846	3.55249	5.1335	7.43656	3.962	3.60629	2.75441	3.87574	1.39978	4.15482	8.53657	4.50731	4.96351	3.99104	4.10514	7.90535	3.2482	10.7042	7.13353	12.3997	4.04287
ZNF326	0.814057	1.01765	34.3956	17.4484	32.4396	26.2302	27.135	23.4205	32.9335	34.4244	20.2218	23.2058	33.6446	22.3668	29.8953	93.1236	36.5888	18.5986	28.9583	19.1348	108.708	29.8113	8.88445	15.6202	19.7335	23.3525	9.10096	14.0657	19.3835	87.298	11.6848	39.4791	32.0376	26.2129	34.0859	38.6902	95.185	23.4547	24.8952	101.272	34.86	16.5538	32.3443	40.1913	142.77	28.9435	52.234	21.1587	93.5155
ZNF329	0.016751	0.833197	10.5284	9.60248	7.13525	6.40057	6.40587	9.99842	9.07988	11.2625	5.62919	9.9166	18.8893	8.67058	15.2548	12.9315	8.07297	4.12186	17.4025	23.9582	17.0654	8.75263	9.11226	5.08802	7.24626	6.93436	3.58788	7.73898	16.4228	7.68735	6.94245	9.48004	4.37186	21.4762	2.35273	6.16086	0.839867	8.97978	11.9211	14.7201	13.7593	8.48096	7.0075	13.2902	9.74459	11.5211	1.33631	2.81811	0.625683
ZNF330	0.663374	1.01697	31.4554	17.87	28.5778	23.7388	33.8287	37.4789	27.5801	27.1507	55.729	31.2599	16.5997	25.6804	27.5918	18.6415	23.0731	28.6017	39.9982	47.9341	27.6894	56.4432	34.3988	28.7473	46.8956	38.9548	32.6409	30.4475	26.4182	22.072	33.49	40.3007	36.8193	36.5473	34.3728	42.2523	32.4749	32.0994	27.0764	33.3769	30.4506	36.1461	33.8086	29.3529	30.2158	29.2393	51.5462	50.9849	58.0441
ZNF331	3.30283e-05	0.626946	3.19959	10.0241	0.809152	1.88371	16.8664	19.3	25.9155	17.5977	15.6751	18.172	31.1006	9.49898	13.4887	19.985	8.7761	7.48972	1.13495	1.59015	12.799	4.33891	5.69516	2.90017	11.2568	5.9146	0.962602	4.63209	7.41431	16.9471	17.6983	14.9785	21.1079	17.0088	12.8539	21.0813	25.8492	15.6141	21.3602	33.3769	7.61842	2.99328	5.59554	10.655	32.1043	4.87322	4.71639	6.91579	13.3319
ZNF333	0.00339576	0.799047	10.6365	9.39169	4.67102	6.62338	4.55848	4.57503	3.04554	8.17872	7.23135	5.08414	14.6917	11.708	21.0394	38.2907	7.78651	3.26733	4.43661	8.00374	15.5178	4.33891	3.87271	4.68098	4.87642	2.65137	10.5011	5.42293	9.13504	14.8506	4.88905	7.5419	4.91835	5.32869	2.06581	5.30954	6.81226	6.23224	12.0715	19.2274	7.91853	5.21557	5.59554	9.71557	16.3921	8.12672	4.77534	10.069	11.0698
ZNF334	0.446181	0.770696	0.389139	0.0468414	0.110339	13.5911	3.21493	2.87833	5.78842	0.167597	0.173206	0.201352	1.46281	0.717946	1.12619	9.74061	0.520837	0.0502666	0	0.0176683	2.76057	3.74044	0	0.10176	2.0964	0.611856	0	1.07329	2.83414	9.25976	5.67129	0.379202	0.273242	0.322951	0.172151	0.336047	1.4931	0.60312	1.05297	3.65149	0.138517	0	0.339916	0.527024	9.74459	0.549293	0.235819	0.198029	1.34762
ZNF335	3.8237e-05	1.42542	39.9516	44.2885	29.718	44.5204	48.9917	35.1157	36.6411	52.9941	45.0768	25.32	40.3227	31.6449	35.5007	23.6798	34.5836	36.6443	20.1539	22.3327	20.7043	14.8869	61.7356	47.1659	49.7212	34.9777	117.437	57.3362	30.0874	16.2483	31.8277	22.8785	24.3185	17.547	21.2319	13.0834	8.39867	25.4651	37.3052	22.3083	53.8137	23.5381	53.9159	51.3275	16.9208	25.4787	34.9012	31.0144	17.6635
ZNF337	1.37579e-05	1.82025	44.751	87.1718	19.9346	48.3689	47.6721	19.9362	25.8209	96.1335	24.0323	11.6281	47.3823	24.0236	33.6834	38.6266	41.1722	14.0746	27.9609	30.7428	88.2966	11.2587	29.1592	20.3012	24.6555	20.3952	31.1533	14.6871	15.6637	20.7908	13.9827	19.1075	22.884	8.5582	10.1569	17.8105	25.2893	25.6661	40.6897	80.0475	35.4603	16.463	41.9404	36.3417	35.8057	16.9999	43.5087	52.3254	98.906
ZNF33A	0.64101	1.06348	46.8912	66.6084	64.9161	41.1379	45.3689	35.7519	44.6238	47.9327	28.4924	23.8602	106.531	29.5462	70.9758	190.026	37.943	29.9589	39.6199	56.7329	205.328	48.5509	7.28981	20.81	16.9535	23.7604	12.8639	23.1039	66.4252	272.493	20.1429	24.5849	25.3432	28.2044	33.1677	85.8712	202.875	36.5222	74.1591	336.222	30.1735	28.4815	53.2884	101.624	333.884	31.1689	40.6002	72.5244	316.114
ZNF33B	0.0334841	1.28733	35.1738	66.8426	46.2688	45.6142	34.8364	23.4811	26.2182	22.8602	21.8239	24.867	74.8577	15.6291	40.543	120.666	25.8075	24.9322	40.3766	60.991	159.277	34.9731	5.69516	19.8433	12.2594	16.5201	11.4637	22.2001	59.188	169.238	13.5427	12.8929	27.1875	22.768	30.6428	68.1951	102.65	34.3778	59.2295	162.662	12.6743	24.1277	45.1827	77.3121	174.043	18.4084	27.4926	52.4777	221.01
ZNF34	0.794558	0.980732	6.09651	6.39385	6.91457	6.46134	4.75042	4.36295	6.73424	3.48601	5.889	3.37265	6.55084	6.0197	7.29467	3.61074	6.224	2.91546	3.37045	2.26154	3.38798	2.61831	4.32832	5.69858	6.28921	5.9146	7.78832	4.97102	4.50426	3.90191	8.50694	5.54056	3.14228	3.49864	1.54936	2.10589	2.33296	4.75794	5.41527	5.99072	4.08624	7.43785	4.41891	5.82017	5.06114	7.09856	5.12907	6.26077	3.17654
ZNF341	0.000804147	0.80237	7.82602	9.69616	5.18593	5.95496	9.52483	7.99873	8.15298	8.4804	11.7347	6.49361	6.93244	7.56605	4.19763	2.68706	8.72402	8.19345	7.80705	4.69977	3.13702	6.35875	22.5528	10.7866	11.4846	7.85215	22.3149	12.71	4.12469	2.44597	11.1959	5.83549	6.28456	6.18989	6.88603	2.82279	4.47929	7.37146	4.58794	3.138	10.5504	8.07279	8.68093	4.53699	4.15467	6.47884	7.01562	3.89965	1.92518
ZNF343	7.14268e-08	1.72558	26.375	19.2284	16.4037	20.7006	12.4998	18.8152	22.2079	47.1282	25.1582	7.8024	24.7406	15.7396	33.9394	27.7943	17.448	9.19878	22.4582	29.5944	49.2721	12.306	20.7304	21.7258	22.1945	18.3557	27.8279	15.8734	16.853	17.1801	9.97366	11.6078	15.3015	8.50438	8.49277	17.6537	16.6107	18.2276	26.4371	35.3738	11.1044	12.472	20.7872	27.7948	18.3561	15.7182	44.3537	53.8182	61.0762
ZNF345	0.3119	0.844559	3.93463	10.2583	4.08254	2.55213	3.23892	2.39356	1.79706	3.48601	1.68876	0.604057	2.41682	4.91517	5.27264	26.0309	3.28127	0.301599	4.09268	4.36407	21.1226	1.08473	0	2.18785	0.957054	2.9573	1.13762	2.88093	4.30182	17.646	2.00451	0.674136	3.21059	2.58361	0.459069	0.828916	4.0127	3.48469	3.61018	20.8249	1.8238	2.44905	5.41251	6.3472	23.8705	2.26759	2.81018	3.50359	16.9416
ZNF346	0.0262594	1.10915	13.0362	7.51804	8.23864	8.7704	13.0517	8.02903	11.4444	10.6592	7.49116	10.4703	26.585	7.17946	6.45002	10.8322	8.4636	9.55065	10.2833	10.4773	18.6548	5.90989	9.11226	9.10756	12.3505	7.6482	14.0015	14.2917	11.1847	15.0253	12.956	8.3003	8.81204	10.2806	8.72231	10.0366	13.5312	9.24783	12.598	13.636	6.53337	8.66237	7.87037	10.5176	12.5396	11.4647	6.93702	8.91131	12.7543
ZNF347	4.00621e-06	0.552359	2.72397	3.11495	0.514915	0.303825	2.56715	2.06028	3.48062	8.24576	2.68469	1.10744	3.81602	3.92109	12.5929	25.947	4.16669	0.452399	2.09793	2.91527	15.0577	3.70304	0	2.34049	0.957054	3.46718	0.0875092	1.75115	5.08627	9.20152	2.34674	1.0744	3.89369	2.04536	7.91894	25.8084	17.5439	2.88157	8.64939	25.9027	8.58803	1.40593	5.67398	19.3853	31.651	1.49295	1.61143	4.46327	7.3638
ZNF35	0.000385425	1.31579	5.83708	7.79909	6.21576	5.20553	9.47685	7.24128	10.5932	4.75975	8.35719	8.35612	12.3385	6.6272	15.9203	13.0155	5.54691	6.58492	7.70387	11.6787	19.3658	9.65033	5.23955	6.36002	5.87904	5.20077	3.67539	6.15729	16.3216	16.9471	5.23128	5.16135	7.10428	10.1191	9.46829	17.0264	9.5185	6.70133	10.1536	13.3508	6.85657	6.75756	4.75883	15.3753	15.4856	7.88728	9.47207	18.7671	15.1126
ZNF350	3.4861e-14	0.55834	8.62591	16.7926	6.1422	5.81318	4.41453	6.7868	2.70505	7.54185	3.63732	3.37265	4.89723	5.35698	8.13931	9.90855	7.08338	0.854531	8.83882	12.8272	10.2476	2.13205	5.92297	1.47553	7.47413	7.24029	4.81301	8.30386	14.8033	16.423	6.94245	1.58001	4.23524	9.58088	1.95104	2.57636	1.58642	8.0416	10.7929	27.7855	7.82619	8.57167	6.90291	10.2655	13.7482	2.07041	22.7762	27.9069	31.8617
ZNF354A	0.00185096	1.32755	13.3821	16.7692	8.01796	8.20327	10.3166	10.059	7.90706	10.7262	4.28685	10.9234	10.8121	8.89149	8.13931	15.7025	8.30735	9.95278	10.9368	12.5975	18.6548	7.96714	4.10052	3.35809	2.87116	5.20077	3.32535	5.14049	11.6402	28.8858	6.69799	5.79336	9.35852	10.3883	11.5341	18.1689	27.4357	12.1964	11.9211	28.4131	7.45681	6.71221	11.531	12.3736	28.4028	9.3239	11.6337	13.2984	30.5141
ZNF354B	4.51152e-05	1.72801	7.84764	12.0382	5.92152	5.36757	8.01333	5.42338	5.05068	8.81559	1.64546	5.88955	10.8121	3.09269	9.67503	19.8171	4.2969	4.47372	5.3652	9.89425	25.5144	3.85265	0.911226	2.69665	1.18492	3.05928	1.75018	2.20307	11.0076	20.849	3.47122	3.47601	6.01131	3.06803	5.22191	13.1954	5.41248	6.0312	13.0493	30.8094	4.29402	3.53751	8.0534	14.3442	33.3129	4.19716	5.34524	10.6479	18.0004
ZNF354C	0.029846	0.607381	2.11865	0.32789	0.0735593	0.0810199	0.023992	0.454474	0.510743	0.871503	0.476316	0.302028	1.90801	0.49704	2.7131	8.98487	1.30209	0.0502666	1.47887	4.48775	11.9207	0.261831	0.455613	0	0.501314	0.50988	0	0.282444	4.55487	5.82375	0.537795	0.442402	0.341552	1.93771	0.0573836	0.806512	0.65323	0.40208	3.87342	7.58825	0.277033	0.136058	1.20278	7.19502	14.1259	0.661969	2.3975	10.2823	10.3478
ZNF358	0.129276	0.871947	66.132	101.974	61.3485	43.3254	61.7795	47.9015	59.7191	47.9997	138.825	60.607	14.2465	51.2503	26.5679	9.06884	51.8753	13.0693	53.7896	18.2513	11.5024	38.3395	265.85	64.3634	105.504	67.61	103.523	41.5758	26.6713	14.7341	73.5313	45.2725	83.202	67.9274	42.7508	9.56613	10.825	139.053	110.487	8.55818	44.9487	40.2732	65.2116	26.9469	5.96762	99.7037	46.6922	19.3612	20.6957
ZNF362	0.000367001	0.779942	25.921	6.06596	11.7695	10.9174	6.88571	17.9063	22.7375	11.6312	36.0268	14.4974	15.0097	17.5621	8.24169	17.298	23.3335	18.5484	11.0055	4.22272	11.7115	12.5305	33.4876	19.2836	24.3821	22.5367	26.2528	31.3513	11.1341	44.7264	28.5031	15.5683	13.3888	25.567	7.63202	2.08349	13.9978	21.5783	14.9672	16.0894	18.238	15.8281	14.4072	8.61569	20.018	24.4928	21.4399	8.16489	28.8777
ZNF365	0.341677	1.70091	0.302664	0.0234207	0	1.90397	0.023992	0.818052	0.435078	0.0670387	0.086603	0.201352	0.826805	0.994079	1.71489	4.36648	0.546879	0.100533	0.103177	0.10601	1.33846	0.149618	0	0	0.68361	0.101976	0.0875092	0.5084	0.936278	5.76551	0.880028	0.442402	0.478173	0.484427	0.172151	0.179225	1.67973	1.07221	1.50424	1.76869	0.253947	0.0907055	0.0261474	0.297883	4.45683	0.295773	0.412684	0.624553	1.39575
ZNF366	5.84813e-11	0.470827	0.972847	0.163945	0.257458	0.28357	0.143952	1.48461	1.43765	0.402232	1.16914	1.10744	2.73482	0.66272	2.22679	2.09927	1.56251	0.753998	0.4471	0.777405	1.75673	0.635875	0	2.13697	1.27607	0.407904	1.22513	1.80764	1.82195	2.03831	2.0534	1.0112	0.273242	0.484427	0.286918	0.582481	0.746549	0.20104	1.42903	1.76869	1.22356	0.634938	0.156884	0.801992	2.4928	1.47887	0.746761	1.00538	0.721941
ZNF367	1.95976e-10	2.08851	8.58268	8.97012	10.5558	14.5836	21.3529	15.5733	9.76087	17.9329	16.801	13.5409	18.5713	7.62128	10.3661	27.8783	7.05734	28.0487	30.6091	29.1173	48.1427	31.7189	1.82245	12.4148	7.74758	8.36203	6.47568	9.82906	25.5073	44.9593	8.55583	11.9448	9.35852	15.8784	28.4623	26.1444	74.3749	7.43848	10.8305	26.4162	19.2538	9.8869	10.8512	17.0481	33.6151	18.5351	18.5708	20.5798	59.3436
ZNF37A	0.0929326	1.26206	21.4026	20.9381	31.042	24.6098	19.1936	19.3909	20.1649	25.3406	21.3909	12.0308	51.7707	12.426	44.0496	97.658	16.6668	16.6885	21.4952	37.8102	106.659	17.2808	2.50587	10.5322	7.33741	5.30275	12.7763	8.41684	30.0621	96.7325	6.60021	11.3339	13.3205	10.8727	16.8134	47.3378	94.5317	12.9336	34.1463	126.433	16.5527	9.16125	18.9046	50.2506	85.5862	18.4365	20.8504	42.2107	137.073
ZNF37BP	0.00094362	2.12947	18.8084	46.9116	29.5708	22.3817	16.1946	12.5435	25.5939	15.62	12.0378	11.5778	76.7657	12.1499	27.4638	84.7265	9.47923	9.65118	16.13	26.9618	100.134	7.85492	2.73368	8.54787	4.5574	4.18101	13.3889	4.97102	15.2082	66.3325	5.76908	6.57283	12.0909	6.29754	7.63202	18.8634	64.7631	10.7221	25.7978	149.369	11.9817	3.71892	26.8795	42.2535	108.021	11.5774	9.138	17.8683	118.495
ZNF382	0.00543605	0.600422	1.23227	0.515255	0.220678	0.24306	0.11996	0.51507	1.70248	0.53631	0.519618	0.755071	0.890406	0.66272	1.89405	6.38178	0.364586	0.201066	0.103177	0.247356	2.71875	0.112213	1.59465	0.254401	0.501314	0.305928	0	0.169467	2.04969	8.26972	0.928919	0.337068	0.819725	0.322951	0.344302	0.739303	1.0265	0.871173	2.82045	7.93058	0.877272	0.453527	0.418358	1.28319	3.47482	0.422533	0.216168	0.761651	1.05885
ZNF383	0.18564	0.836	4.0211	4.59045	4.19288	3.68641	4.10264	2.84803	4.10486	5.76533	1.64546	2.81893	3.56162	2.81656	5.19585	10.0765	4.42711	1.60853	6.74089	10.3183	13.1336	4.2267	1.13903	1.93345	3.37247	4.28299	2.45026	2.71147	7.8445	6.63907	3.66679	7.2891	3.68876	3.87541	2.52488	3.98776	4.66593	3.21664	6.8067	13.5219	3.80921	3.31075	3.11154	7.12628	11.4065	3.8873	5.42384	9.91669	11.6473
ZNF384	0.989265	1.00062	72.5744	70.5665	60.2818	61.3523	73.7035	63.596	69.5935	58.4242	66.5977	67.755	67.2892	50.1458	22.3703	35.2677	56.4848	54.9413	46.1545	15.9898	30.45	53.6005	76.0874	72.4025	36.5503	41.9121	114.2	66.4309	20.5475	37.4467	51.1394	68.3195	33.7453	42.1451	73.8527	35.1057	54.5914	53.0075	27.2268	42.962	69.4892	54.2419	71.7484	31.4839	33.2374	55.718	54.2384	15.1416	31.1397
ZNF385A	0.0177798	0.7281	27.0235	4.84808	15.8152	7.04873	6.81373	22.2692	7.24499	10.5586	20.0053	30.8069	12.8473	21.3175	3.58335	16.5422	16.3282	20.8606	6.36257	1.13077	2.50961	5.68547	12.985	19.6398	17.4093	18.6616	3.85041	19.6581	1.5942	7.39616	27.5742	36.3191	13.9353	24.2752	23.7568	1.4114	24.2628	19.97	5.30245	2.28218	15.4446	9.93225	5.41251	2.29141	4.00359	8.90136	5.18802	0.898748	4.9092
ZNF385B	0.00797873	0.288974	0.605327	0.0234207	0.294237	0.04051	0.287904	1.84819	0.0189164	0.0335193	0.216507	0.201352	0.318002	0.16568	0.153572	1.17559	0.651046	0.0502666	2.6826	1.07777	1.38029	0.112213	0	0	0.410166	0.305928	0	0.451911	0.632621	3.37777	1.41782	1.28507	0.819725	1.13033	0.114767	0	0.373274	0.536106	0.639303	1.99691	0.0923444	0.181411	0.0784422	0.160398	5.21222	0.774644	0.275122	0.15233	0.8182
ZNF385C	0.0254717	1.46091	3.50225	10.2348	2.57458	4.80043	0.719761	0.545368	2.7618	3.45249	2.20838	0.604057	2.03521	1.15976	0.537502	2.0153	2.91669	0	4.471	1.67849	4.5173	1.04732	1.82245	1.52641	1.32165	0.407904	4.20044	1.41222	0.632621	0.990037	0.635576	3.05468	3.2789	0.753552	0.573836	0.291241	0.466593	6.0312	3.34694	4.33614	0.461722	1.76876	3.66064	1.37484	2.8705	1.15492	2.14202	0.517922	1.6364
ZNF385D	0.0373886	0.534932	0.194569	0.0468414	0.0735593	0.04051	0.11996	0.908947	0.26483	0.201116	0.476316	0.855747	0.763205	1.10453	1.02381	0.503825	0.833339	0.552932	0.0687846	0.0883415	1.92404	0.187022	1.36684	0.864963	1.18492	0.203952	0	0.5084	1.29055	2.27126	1.90673	0.568802	0.0683104	1.39945	0	0.268837	0.839867	0.268053	0.18803	2.16807	0.369378	0.136058	0.0522948	0.343711	2.4928	0.732391	0.37338	0.350359	0.385035
ZNF391	0.00170409	1.65604	2.89692	1.63945	1.47119	1.76218	1.41553	2.81774	2.08081	3.31842	1.42895	0.100676	0.699604	0.828399	2.89227	5.79398	4.01044	1.55826	3.88633	4.11671	8.32355	1.19694	1.13903	0.814083	0.865906	1.63162	1.22513	1.63818	2.22682	6.75555	0.391124	1.15867	1.50283	2.09918	0.401685	1.54582	0.186637	1.40728	3.83582	8.21585	1.86997	1.08847	2.43171	4.42242	9.51797	2.3521	5.97409	6.44356	14.487
ZNF394	0.0312554	0.906237	30.115	32.4611	27.6951	24.7921	27.5428	21.1785	20.3162	28.9272	15.5885	16.9639	22.9597	19.1636	23.9316	11.9239	20.5731	12.064	15.958	26.2551	14.0538	19.0762	38.0437	23.0996	27.5267	24.0663	16.0142	20.9574	26.5448	6.93026	24.9341	31.9372	17.6241	12.6489	14.1164	28.0039	13.2512	18.1606	24.2935	13.1796	16.9914	21.0437	32.3705	35.4252	13.0683	28.4224	23.975	36.7573	16.5565
ZNF395	8.26447e-05	0.784844	87.1887	68.0605	93.972	77.6981	37.6195	24.8446	28.8854	88.6252	56.6816	61.0601	78.8645	49.0965	58.2806	85.9861	55.0264	51.1714	190.533	202.337	188.472	70.8065	80.6435	58.5631	58.3347	95.1436	102.386	170.992	138.569	94.9853	66.9311	77.8838	33.9503	71.426	62.6055	69.2257	58.6041	70.1629	82.282	51.292	76.4843	112.52	64.4533	79.6722	40.9424	60.2532	58.267	59.1041	67.5256
ZNF396	1.92478e-22	0.469099	1.38361	0.866565	1.8022	0.708924	0.743753	0.757456	1.74031	0.703906	0.476316	1.0571	1.27201	0.938853	2.15001	2.43515	1.61459	0.904798	1.68522	2.8976	2.50961	1.15954	0.227807	0.712323	1.0482	1.73359	0	0.564889	0.708535	1.57241	1.27115	1.2008	1.981	1.2918	0.459069	1.36659	0.746549	1.40728	2.44439	2.68156	0.646411	0.907055	1.20278	1.19153	1.20863	0.619715	0.550245	0.776884	1.87705
ZNF397	0.0548773	0.797136	14.0955	6.18306	10.2983	11.201	8.97302	12.6041	12.3713	19.039	3.89713	10.873	41.8491	8.78103	21.0394	63.0621	12.0313	9.04798	9.25153	11.9968	43.7091	10.174	2.27807	6.05474	3.91936	6.01658	5.51308	5.64889	14.6009	41.4069	7.28468	6.21469	6.14793	10.2806	7.3451	21.1485	64.9497	5.49509	15.5689	53.346	8.44952	4.03639	4.88956	13.9088	30.0647	6.88729	8.48949	17	50.1509
ZNF398	5.87133e-06	1.23634	28.9476	19.0176	27.9893	35.0209	20.5852	19.8453	17.8193	28.1563	20.2651	23.1555	51.8979	19.0532	26.7983	38.6266	21.6147	17.9954	26.3445	22.1384	47.4317	27.8663	19.1357	25.1348	27.2532	20.1912	23.0149	22.765	24.0902	35.059	19.654	28.2926	20.4931	14.2098	20.945	34.0976	38.7272	15.078	24.3311	28.299	20.8006	20.318	19.3229	35.3335	43.4352	31.8027	33.3291	34.3047	44.8566
ZNF404	0.00694662	0.693354	1.57817	1.31156	0.662034	1.80269	0.623793	0.545368	4.97502	2.88266	0.216507	0.352366	0.890406	1.93293	1.89405	5.79398	0.963548	0.402132	1.65083	1.07777	8.99278	0.822897	0	0.203521	0.364592	0.407904	0.0875092	0.5084	2.47987	6.17317	0.733357	0.463469	0.136621	1.99153	0.80337	0.694497	2.5196	0.938186	0.827333	8.55818	2.19318	1.31523	1.5427	2.01644	6.42085	0.661969	0.668155	1.00538	9.09646
ZNF407	0.00805329	0.754632	12.8632	7.7054	7.42949	7.19052	8.32523	10.1802	13.0523	12.972	11.4749	14.2457	107.039	8.61535	49.7317	82.2074	9.14069	10.7068	6.12183	14.4703	49.2302	7.78011	21.4138	13.4833	15.3129	6.01658	11.9013	10.5634	26.5195	45.7747	8.40916	4.78215	7.58245	8.1276	11.0176	33.2014	49.8321	6.36626	27.8285	89.3473	9.51148	6.84826	8.18413	35.2648	62.6222	13.1689	10.1795	26.4445	33.2093
ZNF408	0.156672	1.10556	17.1005	25.2943	14.859	18.2295	19.9614	13.3918	16.4573	14.2457	47.6316	18.2727	5.85124	16.5128	11.953	4.0306	20.547	17.543	14.5823	12.7212	4.26634	19.6373	77.4542	27.2209	29.0762	22.6387	39.5542	29.7696	13.3356	2.03831	18.3828	18.7283	21.7227	12.5951	17.5594	5.89202	1.21314	13.4027	10.2288	2.11102	20.2465	21.9054	10.0145	5.75143	0.906474	18.352	14.5422	10.3584	1.82892
ZNF41	0.175492	0.908749	14.182	12.2022	15.4475	20.1132	11.7081	8.42291	8.26647	16.1563	11.9512	8.70849	19.5253	9.60943	18.9405	21.2446	19.0366	6.93678	14.204	18.4104	31.3283	16.7198	5.01174	13.2289	11.3479	12.4411	15.6642	13.3314	29.3789	43.3287	13.0049	8.82697	9.76838	9.68853	6.42696	13.5987	17.2639	9.91797	22.9397	59.8502	14.6828	12.472	15.3485	31.8276	40.4136	16.7746	32.5234	47.7555	70.5096
ZNF410	0.158932	0.922681	41.5514	31.3135	40.8622	48.9158	29.8221	49.5376	28.6773	38.983	35.5938	55.1202	54.1875	67.3765	72.7163	42.993	51.2503	55.0921	55.5092	73.6768	46.8043	40.509	21.4138	39.5848	34.0438	71.0772	32.9035	65.0752	81.4056	34.1854	52.7528	112.581	37.9123	53.3946	64.7287	95.5717	21.4633	54.5488	49.9032	37.2566	54.3909	66.6232	26.1212	33.2254	21.982	55.9293	56.9503	74.2762	27.9632
ZNF414	0.0863281	1.24252	15.5223	15.4342	12.5419	13.9557	12.2359	8.33201	10.6878	7.57537	31.3936	17.4673	2.54402	12.8126	1.79167	1.59544	10.0261	21.6649	10.3177	1.71382	1.29663	7.81752	60.3687	26.9156	35.2743	19.0695	43.9296	21.7482	3.08719	1.3977	15.6938	9.33257	10.2466	14.479	9.35352	0.224031	0.933186	11.3923	4.92639	0.969927	12.8128	14.8757	8.18413	2.49763	0.830934	16.8591	6.01339	1.23387	1.34762
ZNF415	2.74603e-20	0.365208	1.36199	6.72174	0.441356	0.4051	3.16695	2.51475	2.5348	5.06142	3.76723	1.10744	1.01761	2.54043	3.8393	8.39708	3.3594	0.251333	0.412708	1.1131	4.18269	1.00992	0.227807	1.22112	1.27607	1.01976	0.525055	8.07791	10.375	13.8605	5.6224	1.62214	3.55214	1.99153	1.09029	1.59062	2.70624	4.5569	4.88879	10.8404	1.45442	1.90482	3.66064	4.81195	9.82013	1.63379	1.15944	1.6147	3.32093
ZNF416	0.16623	1.10521	4.7129	6.20648	5.62729	5.32706	2.92703	4.57503	3.72653	3.35193	3.16101	2.5169	5.66044	4.47336	4.96549	6.38178	3.6719	0.552932	7.94462	10.972	6.77596	6.95722	2.96148	4.01954	5.7879	5.60868	5.77561	6.66569	8.83138	3.96015	3.569	9.85924	4.09862	5.27487	4.47592	8.13233	2.70624	4.0208	5.67851	5.7625	6.27942	4.94345	3.94826	6.1868	6.1187	7.95771	11.1818	15.5072	7.12316
ZNF417	0.286468	1.25188	8.90696	10.6798	8.86389	5.34731	8.18128	5.69607	5.52359	9.28486	6.97154	4.58076	34.7894	8.67058	25.109	77.9249	7.00526	2.61386	16.1988	28.3929	69.8927	10.6603	5.46736	5.69858	5.83347	7.13832	8.31338	5.87484	15.5119	55.5003	5.08461	9.31151	4.44017	11.1418	5.45144	15.5478	26.7824	6.76834	19.1415	67.6096	12.4665	5.89586	8.62864	29.6737	60.8848	6.54926	33.9187	79.8667	167.298
ZNF418	2.57516e-10	0.396125	0.951228	0.210786	0.257458	0.16204	0.143952	2.33296	0.680991	0.368713	0.346412	0.503381	1.39921	0.938853	2.55953	4.53442	0.807297	0.100533	0.206354	0.742068	3.59711	0.299235	0	0.203521	0.410166	0.815808	0.0875092	0.734355	1.64481	4.48429	1.17337	0.442402	0.0683104	1.13033	0.172151	0.313644	2.89288	0.536106	1.8427	5.59134	0.300119	0.453527	0.287621	1.55816	6.34531	0.816897	0.294774	0.944447	1.05885
ZNF419	0.232467	1.11457	8.97181	9.6259	3.7883	6.78542	5.56615	9.30156	7.22607	6.46923	3.33421	0.453043	2.35321	4.03154	4.30001	10.4124	4.24482	1.00533	4.71174	8.21576	7.86345	3.96487	0	2.18785	3.64592	4.07904	0.437546	4.80155	8.19876	5.29961	3.569	7.3523	3.07397	5.16722	2.46749	2.8676	1.58642	5.09301	6.16739	13.4649	3.34749	5.35162	5.70013	7.83661	7.40287	2.83097	1.33631	1.50807	4.18726
ZNF420	0.888088	1.02087	5.46956	4.68414	5.03881	4.80043	4.60647	4.99921	3.23471	7.54185	3.59402	3.574	4.64283	5.30176	10.9548	11.588	6.5365	0.804265	12.2437	19.2584	16.9817	6.54577	0.455613	2.49313	5.46888	4.48694	4.37546	5.36644	14.2466	11.1816	4.74238	1.83281	2.80073	6.35137	2.41011	5.30954	1.95969	5.42808	9.28869	14.9483	8.26483	5.94121	4.00055	9.05106	14.5036	4.2535	16.9397	30.6945	37.0597
ZNF423	3.65835e-06	0.558446	9.188	5.48044	0.257458	2.67366	5.44619	4.78712	6.54508	2.0782	7.10144	3.1713	5.97844	6.57197	5.17026	5.62604	6.74484	1.10586	4.26464	2.36755	7.27788	1.38396	27.5646	34.4968	12.0315	4.69089	23.9775	10.281	2.30274	6.11494	13.5427	2.08561	5.46483	5.49017	2.06581	1.20977	3.63942	8.30965	10.0784	7.70236	3.69378	18.5493	1.64729	2.91009	8.00718	14.2253	2.16168	1.05108	3.17654
ZNF425	2.17706e-06	0.665382	2.5294	1.31156	2.50102	1.09377	0.431856	0.878649	2.1943	1.00558	3.63732	1.15778	1.46281	1.60157	1.48453	3.27486	2.60418	0.804265	0.997377	1.50181	1.00385	1.45877	6.60639	1.17024	3.69149	1.52964	3.15033	1.29924	1.54359	0.69885	1.85784	1.17974	0.819725	0.753552	0.401685	0.918528	0.466593	1.67533	2.25636	1.59753	1.70837	1.45129	2.37941	2.58929	2.19064	2.95773	2.22063	2.66578	1.97331
ZNF426	0.148875	0.859192	5.94518	1.45208	2.97915	3.15978	2.49517	5.02951	2.66721	4.05584	1.86196	1.51014	3.37082	1.82248	19.4524	11.6719	3.77607	0.552932	5.57155	12.1028	17.0235	3.17937	3.6449	3.30721	2.64329	2.75335	0.437546	3.78475	16.7012	15.7824	4.1068	3.45495	0.751414	5.49017	3.27086	12.0305	6.43898	1.20624	4.92639	7.75941	6.972	3.17469	3.50375	21.0122	17.9029	6.47884	1.23805	4.32617	5.43863
ZNF428	0.375286	1.51215	24.1915	18.6663	20.1185	17.399	13.8194	18.9061	12.9956	16.9608	37.9754	20.4876	5.02443	14.5246	43.4097	318.585	9.11464	32.2711	6.36257	190.252	47.9754	11.8946	77.682	17.5537	25.248	28.7572	20.3897	26.8322	125.917	229.514	19.1162	36.9722	21.5861	38.9694	14.1737	4.65985	40.3136	19.7019	1201.85	3.59443	15.9987	22.2682	15.5577	95.8954	7.32733	27.521	18.9245	141.271	71.5203
ZNF429	5.57339e-06	0.636752	4.90747	3.11495	4.92847	2.71417	1.22359	1.36342	2.78071	2.0782	1.08254	0.302028	0.890406	2.15384	4.4024	12.0918	3.12502	0.201066	6.05304	9.3642	11.2514	1.45877	0.455613	2.39137	2.50657	2.65137	1.05011	2.25955	6.85761	14.2099	2.49341	0.653069	1.02466	3.12186	0.573836	1.92667	6.06571	1.67533	6.58106	22.3654	2.03158	3.71892	3.29457	7.90535	21.8309	3.32393	5.79722	14.6999	33.7869
ZNF43	0.0217537	0.635308	12.1714	18.9942	0.625254	0.425354	6.45385	3.78728	3.06446	11.6312	2.46818	1.15778	4.51563	2.98224	7.1411	15.7025	8.17714	0.653465	14.8231	25.2303	58.6831	3.25418	0.455613	7.12323	0.68361	1.63162	0.175018	1.5252	11.4378	48.9195	3.52011	1.91707	1.16128	14.6943	0.918137	4.03256	15.7708	17.2894	34.6728	134.649	13.1591	0.99776	12.0278	30.934	77.7301	2.29576	1.13979	2.97044	8.85581
ZNF430	0.102261	1.18033	9.33933	9.48538	8.97423	7.12975	7.86938	9.08947	8.94747	9.92173	3.24761	4.73178	9.22206	8.22877	27.1822	45.848	8.67193	7.89185	9.42349	17.2619	26.4764	7.36867	0.227807	2.64577	5.24101	3.77311	1.75018	4.0672	21.2561	31.7394	4.54681	2.25414	3.07397	6.72815	10.4438	26.0548	24.0762	9.44887	18.5022	43.7037	11.3584	5.26092	6.563	15.2608	29.1582	11.0704	15.8785	29.156	39.803
ZNF431	0.0290785	1.38661	8.9502	12.7409	7.06169	7.45383	7.70144	6.45352	12.1254	10.4245	1.90527	5.99023	14.4373	7.23469	20.9114	52.6497	6.45838	5.83092	6.60332	14.3113	36.0966	3.55342	0	2.13697	3.3269	2.9573	2.45026	2.37253	19.4088	39.0191	2.73787	2.31734	5.19159	5.65164	8.14847	22.2015	24.4495	6.43328	18.3141	58.3668	9.1421	4.76204	4.88956	16.9564	45.3237	7.04222	8.76462	19.7877	45.0491
ZNF432	0.0671268	1.36914	6.48565	10.0943	7.61339	5.52961	8.39721	3.4237	7.2639	6.60331	4.33015	7.09767	18.9529	4.85994	14.9989	27.8783	3.56773	6.88652	12.9659	21.6083	20.2442	4.89998	0.455613	3.15457	4.3751	3.16125	4.28795	5.81835	12.3488	13.1617	4.44903	13.4827	4.37186	5.97459	4.87761	13.3523	2.61292	5.16002	12.1091	31.6652	16.5066	8.52632	7.76578	16.8648	29.1582	6.16898	30.9513	63.5826	90.9646
ZNF433	0.588395	1.07334	2.35645	6.30016	2.61135	1.37734	1.96735	1.27253	2.49697	1.77653	1.34235	2.31555	9.98526	3.97632	5.81014	12.7636	1.19792	0.1508	2.06354	3.44532	11.6279	0.710683	1.59465	1.52641	1.27607	2.5494	1.66268	1.29924	2.6317	21.082	1.32004	2.12774	2.59579	3.71394	2.29534	3.42768	9.23854	3.28365	5.11442	14.0354	2.47021	1.54199	1.93491	3.89539	15.259	3.95773	3.24251	5.05736	11.2142
ZNF434	0.0449777	1.08575	16.1493	21.3128	15.4842	17.7636	15.8587	12.6041	9.76087	16.8938	12.3409	10.6213	23.9137	11.7633	13.1304	12.5956	15.5991	13.773	13.7569	13.8343	15.8524	16.3457	4.78394	14.1447	15.9965	10.2996	11.5512	10.7329	13.285	13.8023	14.8627	18.7915	9.29021	11.7877	13.4278	24.285	9.33186	12.4645	14.2903	19.1133	18.3304	12.9255	12.9168	15.9711	12.2374	18.0562	24.2304	20.4122	24.2091
ZNF436	1.53499e-08	0.691618	17.3383	7.75225	15.521	8.04123	4.00667	17.9669	10.2905	11.1955	15.4586	12.1818	26.4578	11.4319	21.0138	21.3286	21.797	14.1752	14.2384	16.2725	31.9557	18.6274	3.18929	10.4304	15.1306	6.42448	5.95063	21.5787	34.3639	69.1861	16.2805	19.0865	16.0529	16.2014	12.3949	23.9265	28.5555	15.145	24.1055	31.8364	10.7581	16.8712	10.8512	19.5686	45.3992	18.5351	16.5467	31.2124	49.814
ZNF438	0.228186	0.920722	7.39364	15.0595	10.6293	7.87919	7.34156	8.96828	5.05068	9.68709	8.18398	10.7723	24.4226	11.8737	14.1542	24.1836	9.92194	10.5057	8.97639	5.05313	15.6433	8.07935	8.65665	8.14083	7.97545	6.22053	6.38817	7.96493	8.95791	21.082	12.3204	13.4617	7.924	6.4052	10.616	11.7392	22.2098	9.04679	11.9211	18.3715	7.89545	9.20661	7.11209	7.53873	15.1079	5.60561	8.5681	5.36202	16.1715
ZNF439	2.65837e-11	0.485859	8.10706	9.32143	0.735593	1.31657	3.88671	4.78712	3.5752	3.68713	0.649522	0.654395	1.65361	5.85402	9.13753	19.0614	3.56773	1.2064	6.32818	10.1593	13.6356	2.84273	0	1.06848	0.319018	1.42766	0.437546	0.5084	2.75823	5.47432	2.15118	1.55894	2.59579	3.39099	0.688603	1.38899	1.21314	9.5829	11.0186	26.4162	6.32559	2.17693	8.68093	12.534	20.169	1.99999	0.727109	1.7975	1.82892
ZNF44	1.76535e-13	0.66197	11.8039	19.3923	15.7049	7.5146	12.5238	6.30203	11.5768	10.5251	3.72393	5.6882	16.5997	10.9349	20.0155	29.5577	7.55213	0.904798	10.4209	20.5482	26.0163	12.6053	1.36684	4.42658	4.32953	7.13832	3.7629	8.52982	18.3713	20.9655	4.44903	9.71177	7.17259	9.31175	6.54173	17.6537	8.39867	5.89717	11.5451	31.4941	9.99628	8.29955	12.603	20.6456	26.5899	9.52108	7.44796	13.1004	14.8239
ZNF440	8.83479e-08	0.715903	16.3438	30.5171	35.0142	15.0697	16.7224	20.0271	16.2303	8.78207	12.8605	16.5109	29.5106	11.708	24.29	33.5883	19.7658	22.1173	33.3261	53.7116	48.812	22.5174	8.20103	7.88643	12.5784	10.6055	6.6507	10.2245	32.8457	30.167	12.1248	15.5051	9.35852	18.462	21.0598	48.6372	26.4092	17.1554	30.3105	58.652	20.8006	15.6013	22.6698	45.8511	47.8165	22.1267	20.7717	39.6363	31.5729
ZNF441	0.0155761	0.801969	6.98288	7.77567	5.9583	3.52437	4.5105	3.15102	4.19944	5.63125	3.94043	3.87603	6.36004	3.70018	15.4596	21.5805	4.84378	2.41279	4.98688	10.9367	18.1947	8.00454	5.69516	3.40897	4.01051	4.58892	2.36275	2.88093	13.7152	17.8207	3.27566	4.95069	3.68876	3.60629	2.12319	9.25249	6.90558	6.76834	12.9741	32.5211	5.88696	3.49216	8.15799	18.0334	27.8741	8.74644	8.39124	20.4884	24.4016
ZNF442	0.0032727	0.755104	0.92961	1.4755	1.06661	0.32408	1.22359	0.757456	0.453994	1.00558	0.606221	1.71149	3.94322	1.21499	3.14823	4.28251	0.963548	0.201066	0.515884	1.14844	2.92788	0.785492	0.227807	0.661443	1.0482	1.52964	0.962602	0.338933	1.64481	2.62069	0.928919	0.358135	0.683104	0.753552	0.459069	1.88186	1.95969	1.07221	2.55721	5.87661	1.22356	0.589586	0.967454	3.07049	6.42085	1.81689	1.43457	3.70162	3.7541
ZNF443	4.21117e-05	1.55115	10.831	13.1624	8.97423	6.64363	7.79741	4.84772	6.09109	11.5642	7.36125	4.27874	9.47646	6.18538	15.306	28.634	5.67712	1.00533	11.0399	25.9547	31.7884	10.8473	0.455613	4.68098	5.74232	5.60868	5.33806	4.91453	20.0161	27.2551	3.27566	4.38188	6.28456	6.08224	5.73836	15.0325	11.8515	6.29925	9.928	25.3322	10.0194	9.34266	7.63504	22.937	25.3813	8.15489	10.9656	19.9095	25.7974
ZNF444	0.00357299	1.38718	40.9244	41.478	28.6513	28.357	48.9197	17.6639	42.0134	43.374	52.7845	20.2359	6.04204	29.1597	6.29645	6.12987	25.1825	15.8842	14.4104	6.5196	4.64278	29.9983	67.4307	30.3755	60.7501	30.4908	49.7052	24.9681	4.45365	6.23141	36.5212	33.5593	31.8326	42.5757	12.0506	1.74744	9.5185	40.0739	20.6457	2.62451	45.0179	32.8807	33.2333	8.34072	0.755395	45.9153	42.5654	13.7554	13.38
ZNF445	0.0756364	1.15094	33.5957	24.8025	32.6235	25.3997	29.918	23.3902	25.4047	32.1451	23.556	18.3734	81.3449	16.4575	43.64	52.2298	21.6408	17.4425	33.223	44.1354	96.6201	23.8266	11.6181	19.5889	14.4925	13.4608	16.1892	18.5283	37.7548	85.3179	13.1515	8.21603	11.6811	22.2836	17.6168	40.6169	74.6549	15.4131	36.3651	75.5972	18.9999	12.4267	23.7941	54.1459	57.7877	24.7182	26.117	47.6032	106.655
ZNF446	0.497621	1.04413	17.3815	15.2469	11.2546	9.78315	14.4432	8.96828	12.4848	16.5921	14.7225	11.7288	12.0205	7.62128	8.49765	5.96193	12.474	8.09292	9.04517	9.31119	11.5024	9.08927	14.8074	12.6183	16.5889	8.66795	26.7778	14.4612	8.07224	2.62069	13.9827	13.567	7.51414	8.66585	4.5333	3.67411	1.58642	11.6603	10.9058	2.68156	12.6743	12.4267	14.9302	11.1133	1.73741	13.0563	10.1599	9.91669	5.77553
ZNF449	0.0241389	1.42765	8.06382	6.20648	5.40661	7.65638	4.10264	4.48414	3.63195	7.30722	3.42082	2.16454	8.33165	8.56013	13.4887	27.2065	5.93754	2.06093	3.61119	7.54436	23.5485	4.75036	2.96148	2.28961	1.91411	4.18101	2.53777	2.42902	10.9064	32.8459	4.49792	7.64723	5.19159	4.19836	2.75441	5.13032	20.2501	6.43328	9.47672	30.4671	6.972	3.2654	9.23003	15.3524	31.9532	4.64786	11.0639	24.9821	59.2955
ZNF45	0.000325815	0.822029	13.274	7.04962	11.5488	8.60836	6.42986	8.48351	9.77979	10.7597	6.71173	10.0676	18.3805	8.94671	14.0006	15.1987	10.0261	10.003	12.6908	23.1808	20.9971	10.4358	3.6449	6.10562	9.66168	4.18101	7.96334	10.5069	16.9795	13.1617	6.6491	16.2003	4.64511	7.32022	7.97632	18.953	14.931	6.83536	14.4407	17.9151	11.5892	8.07279	6.71988	15.1462	15.7877	13.3943	19.1407	33.3603	23.8722
ZNF451	0.207548	1.12401	25.013	32.625	26.371	23.354	32.989	26.3292	23.8347	27.4188	17.667	16.1585	45.5379	26.3431	76.1973	111.765	25.6512	22.0168	32.26	65.4257	108.373	31.2327	9.56787	21.0135	14.447	23.2505	10.7636	13.9528	58.8843	73.4375	18.8228	29.0511	24.1819	26.482	26.2243	76.3274	55.3379	36.5893	75.701	181.662	28.5113	21.089	34.9068	78.4807	142.996	25.2816	33.5453	79.1203	93.9005
ZNF454	9.78896e-09	0.423432	0.475614	0.117103	0.0367796	0.16204	0.0719761	0.484772	0.340496	0.234635	0.173206	0.25169	1.39921	0.33136	1.25417	2.43515	0.468753	0	0.0343923	0.21202	1.63125	0.0374044	0	0.0508802	0.091148	0.305928	0.175018	0.169467	0.860364	4.07662	0.831138	0.294935	0.273242	0.161476	0.0573836	0.425659	0	0.268053	0.827333	1.99691	0.300119	0.226764	0.261474	0.389539	3.17266	0.38028	0.216168	0.274194	1.54014
ZNF460	0.186993	6.47612	1.1458	0.374731	0.99305	2.18754	2.06331	2.02998	1.64573	3.72065	1.47225	8.05409	83.3165	3.20314	108.575	319.257	1.32813	3.56893	4.40221	81.8042	248.745	4.97478	0	0.661443	0.820332	2.44742	3.85041	1.24276	64.6538	220.778	1.80895	12.4294	2.04931	2.20683	2.86918	89.0524	174.972	2.34547	82.4701	213.441	1.63911	1.76876	0.70598	121.238	238.705	1.60563	1.96516	137.63	298.98
ZNF461	0.172406	0.787314	5.12366	4.21572	1.91254	1.68116	2.7111	3.09042	3.66979	4.22344	1.60215	0.553719	2.09881	2.65088	4.47918	8.06119	2.29168	0.351866	6.46575	5.90121	11.2096	1.23435	0.911226	1.62817	2.23313	2.5494	0.962602	2.20307	4.07408	7.68735	3.91124	4.10802	3.89369	5.22104	0.286918	1.27698	2.23965	5.026	5.30245	15.9182	5.40215	4.80739	2.5363	5.13275	13.0683	2.60562	2.53506	2.17832	19.9737
ZNF462	0.938703	1.00851	18.2679	11.7338	7.79729	13.186	17.3222	12.1496	17.4031	14.8156	26.6304	15.8062	100.87	9.3333	44.3311	66.4209	15.8855	18.5484	23.0428	31.6793	80.7677	9.72514	8.20103	21.4714	24.2454	11.0134	30.7157	14.0092	22.0911	49.3854	13.0538	13.4406	15.5065	9.36558	5.56621	21.8206	24.5428	10.7221	61.1474	108.575	13.3899	12.2906	10.1713	59.7828	59.6006	26.1407	15.1121	49.5377	79.7505
ZNF467	1.59031e-05	0.587801	2.61588	0.983669	0.331017	1.37734	1.31956	4.90831	2.55372	0.938542	2.77129	3.32231	1.39921	8.67058	1.79167	2.09927	2.10939	2.21173	0.791023	0.0706732	0.962018	1.00992	5.01174	3.00193	5.65117	2.65137	2.53777	4.23667	1.01219	1.74712	4.40014	3.18108	3.48383	7.4817	3.09871	0.35845	1.39978	4.08781	1.99312	1.02698	2.53947	3.49216	0.470653	0.61868	0.755395	4.66195	0.805716	0.45699	0.0481294
ZNF468	0.128926	1.11762	20.8406	26.1141	24.201	20.7208	14.3232	14.6037	11.0472	29.2624	15.6318	19.0278	23.1505	22.422	43.4609	49.2069	25.3908	38.0015	42.8872	65.3904	44.1692	30.6342	5.92297	24.9822	27.6178	28.6552	10.4136	21.9177	47.2441	32.613	16.0361	46.073	20.9713	27.9891	38.3322	76.8427	39.1005	21.9133	33.2061	41.9351	39.6619	33.561	27.4025	57.056	44.2661	44.6618	59.1317	114.918	68.2475
ZNF469	0.000148409	3.714	3.69682	0.796303	1.17695	3.54462	2.15928	17.876	4.86152	3.62009	18.8361	16.5109	34.4078	25.9013	24.0852	31.573	27.4481	6.63519	0.791023	1.32512	8.44903	6.13432	4.32832	8.34435	19.0499	6.01658	2.53777	15.7604	14.5756	21.7808	17.5517	4.67682	11.886	10.4421	8.89446	1.81465	21.37	17.8925	38.0949	11.525	14.9136	4.08175	3.21613	12.0528	10.0467	25.859	3.41938	4.53944	5.10172
ZNF470	0.429169	1.20258	8.90696	11.6635	8.3122	4.41558	5.92603	3.02982	2.7618	11.9664	6.45192	0.855747	2.35321	2.59565	6.75717	18.1377	7.29172	0.552932	14.0664	20.7249	27.4803	7.81752	3.6449	5.85122	8.38561	4.89485	5.60059	6.66569	16.5494	41.2904	4.40014	0.632003	5.05497	14.479	1.49197	4.18938	12.1314	5.83016	10.7929	33.6622	11.7739	5.7598	9.38691	21.5163	36.7122	8.80277	32.4055	68.0763	153.822
ZNF471	1.15797e-17	0.31214	1.29713	0.468414	1.91254	0.263315	0.143952	1.48461	0.851239	0.368713	0.389713	0.352366	1.84441	1.10453	3.07144	9.4887	2.73439	0.452399	0.206354	0.406371	6.0649	0.710683	0	0.356161	0.546888	0.815808	0.175018	2.37253	6.73108	20.7325	1.66228	0.71627	0.409862	2.85273	0.229534	0.672094	0.279956	1.34027	2.89567	10.8974	0.669497	0.136058	3.26842	4.81195	16.6942	0.845066	0.550245	1.14248	2.35834
ZNF473	1.19123e-19	1.94184	12.5389	17.4952	14.4544	18.0877	18.5698	10.6953	15.2088	31.4076	22.6467	11.0744	19.8433	8.11831	18.531	15.7865	16.3022	17.4928	19.5692	22.0677	16.8144	14.5129	9.79568	13.3815	20.3716	13.4608	23.8025	11.6932	16.7012	9.20152	9.43586	53.0882	11.9543	7.42787	14.8623	26.8837	13.9045	13.0676	20.3073	16.3746	20.0157	9.84154	14.6687	21.0122	13.5216	24.8168	19.3961	24.1748	10.1553
ZNF474	0.571556	0.887772	0.151332	0.070262	0.0367796	0.04051	0.0959681	0.242386	0.0567493	0.636868	0.0433015	0.151014	0.318002	0.110453	0.409525	0.251912	0.208335	0.100533	0.206354	0.194351	0.54375	0.224426	0	0.10176	0.319018	0	0	0.0564889	0.379572	0.757087	0.391124	0.168534	0.136621	0.0538252	0.229534	0.224031	0.0933186	0.134027	0.338454	0.912872	0.115431	0.226764	0.156884	0.252055	1.88849	0.239435	0.235819	0.198029	0.0962589
ZNF479	0.493299	4.61211	0	0	0	0	0.023992	0.0302982	0.0189164	0	0	0	0.127201	0.0552266	0.076786	1.17559	0	0	0.550277	0.282693	0.0836538	0	0	0	0	0	0	0	0.0253048	0.116475	0	0	0	0	0	0.0224031	0.0933186	0	0.376061	0.912872	0.161603	0	0	0.0458281	1.05755	0.0281689	1.15944	1.32527	2.55086
ZNF48	2.3105e-05	1.35086	17.3383	20.9849	18.353	23.0299	23.3202	21.7238	10.4797	19.6088	50.8359	22.9038	14.4373	10.3826	12.2346	2.51912	22.4741	18.7997	19.81	30.6898	9.41105	13.2412	43.511	32.3598	26.9342	13.7668	44.1047	24.6856	16.8024	2.50421	30.9966	14.9153	16.8044	17.0626	18.0758	8.19954	6.34566	19.2328	20.4577	4.56436	21.8395	20.0006	14.4857	14.2755	2.8705	24.2816	22.8941	26.2008	6.30496
ZNF480	0.0576146	1.21514	18.1166	32.6016	5.84796	21.8349	23.2003	16.1793	13.1847	32.0445	17.1474	8.00375	15.3277	14.1932	29.1275	63.314	21.0418	17.7944	29.7837	41.3615	62.4475	32.0556	7.28981	14.3991	19.1866	18.2537	3.06282	17.0031	41.0444	95.7424	12.6626	2.27521	15.9846	21.2609	24.7897	59.077	71.5754	19.2328	29.1071	82.8431	3.92464	29.4339	29.0236	45.7823	87.3992	21.2534	34.3707	47.4508	91.4459
ZNF483	0.99488	1.0036	0.453995	0.117103	0	0.0810199	0.0719761	0.424175	0.340496	0.100558	0.173206	0.100676	2.48042	0.0552266	1.99644	7.55737	0.234377	0	0.343923	1.48414	10.7077	0.0748088	0	0.10176	0	0	0	0.282444	3.36554	12.6375	0.342233	0.589869	0.0683104	0.215301	0.172151	3.5621	8.58531	0.40208	2.63242	8.04468	0.0923444	0.0907055	0.0784422	2.97883	13.6726	0.197182	0.098258	3.77779	7.21941
ZNF484	0.210883	1.24493	3.28606	1.82681	2.3539	2.91672	1.65545	2.66624	2.55372	2.41339	1.42895	3.77535	13.5469	3.09269	14.1542	21.0767	2.29168	4.02132	6.46575	16.0075	34.8418	5.57325	0.227807	2.54401	2.0964	5.30275	0.525055	3.67178	17.764	23.2368	2.73787	8.1739	2.80073	3.71394	4.13162	17.116	15.3976	2.07741	12.1844	34.2898	3.07045	4.39922	1.88261	20.7143	37.0143	3.2535	3.41938	16.9543	21.8508
ZNF485	4.36732e-12	2.1817	7.39364	11.0077	5.62729	6.46134	5.87804	3.3934	5.80734	6.77091	4.46005	2.71826	7.75925	4.47336	8.13931	6.46575	5.52087	3.11653	9.04517	20.4776	13.761	5.72287	2.73368	2.23873	2.59772	3.46718	3.41286	4.85804	10.8811	7.62911	2.93343	3.91842	2.73242	6.08224	4.47592	9.67815	8.77195	3.61872	7.22036	11.5821	4.38636	4.35386	5.59554	10.678	12.9172	3.87322	9.49172	17.1524	21.5139
ZNF486	0.0151706	1.62618	9.49067	16.4179	20.2656	11.4846	16.5305	4.12056	1.02149	11.7988	7.05814	9.21187	8.58605	7.34514	14.7941	22.7561	5.83337	0.251333	12.8283	22.4211	20.537	9.68774	1.13903	4.22306	5.28658	6.01658	0.0875092	5.084	17.0555	23.7027	3.37344	11.0811	6.83104	32.4566	0.745987	2.95721	3.91938	17.0884	31.1002	47.5835	35.1832	14.3315	10.9558	24.7243	37.6942	1.67605	42.3099	72.829	88.2694
ZNF487P	0.287807	0.917309	1.36199	2.06102	2.90559	2.49136	1.10363	0.908947	1.2674	1.13966	1.77536	1.56048	2.22601	0.773173	1.22858	2.68706	1.32813	1.75933	1.47887	1.43113	2.92788	1.87022	0	1.52641	0.865906	0.917783	0.262528	1.12978	2.17621	1.45594	1.61339	2.00134	2.45917	1.39945	1.0329	2.1507	1.30646	1.87637	3.38454	5.42018	1.06196	1.6327	2.09179	4.42242	6.04316	1.23943	1.27735	2.31542	2.31021
ZNF488	0.822538	1.05766	3.3293	0.163945	0.809152	1.66091	5.01433	18.997	3.8022	0.737426	1.29904	4.17806	4.83363	2.59565	0.844646	0.671766	0.729172	3.71973	3.74876	0.918751	2.59327	1.6832	0	1.98433	3.96494	6.62844	2.8878	1.92062	0.480792	0.640612	0.684467	3.28641	0.478173	3.98306	0.516452	0.156822	3.07951	1.20624	0.488879	0.6276	1.15431	5.07951	1.0459	0.389539	0.528776	2.22534	0.334077	0.213262	0.0481294
ZNF490	0.0560802	1.16546	9.46905	13.584	6.58356	6.64363	7.07765	9.87722	8.85288	5.79885	12.211	7.90308	18.0625	8.44967	14.6661	21.5805	8.54172	6.13252	11.2119	13.3572	28.6514	9.91216	4.32832	7.42851	13.4899	5.9146	9.80103	8.81226	11.5643	21.0237	6.69799	7.0995	3.962	8.23525	5.50882	11.9633	15.6775	12.9336	24.8952	34.9744	6.87966	7.02967	8.10569	21.608	22.5863	9.36615	7.389	19.1022	33.3537
ZNF491	2.78885e-17	0.495351	0.843134	2.01418	1.14017	0.587394	0.167944	1.15133	0.662075	0.50279	0.649522	0.805409	3.05282	1.43589	1.89405	3.02295	1.19792	0.100533	0.859807	1.66082	1.7149	0.187022	3.18929	0.508802	0.729184	0.917783	1.05011	1.24276	2.75823	6.75555	1.36893	0.526669	0.546483	1.0765	1.09029	1.36659	0.466593	1.0052	2.67003	4.10792	1.5006	0.544233	0.627537	1.1457	3.70143	0.816897	0.825367	1.4776	2.21395
ZNF492	0.000130827	0.442629	0.129713	0.0468414	0.0367796	0.0607649	0.0719761	0.454474	0.0945821	0.0670387	0	0.151014	0.254402	0.0552266	1.17738	3.4428	0.234377	0.0502666	0.0343923	0.0530049	0.418269	0.0748088	0.455613	0	0.045574	0.101976	0	0.112978	0.227743	0.4659	0.0488905	0.168534	0.0683104	1.39945	0.229534	0.156822	0.839867	0	0.413667	1.65458	0.115431	0.0453527	0	0.481195	1.66187	0.0845066	0.0786064	0.30466	0.8182
ZNF493	0.21562	0.788044	9.05829	17.1439	7.39271	2.73442	8.18128	4.42354	4.61561	6.2346	1.90527	2.1142	4.19763	4.80472	10.5197	38.3746	6.35421	1.30693	7.91023	10.707	50.1504	4.52593	0	1.78081	1.77739	2.9573	1.48766	2.0336	10.6533	43.9693	1.90673	1.05334	2.6641	6.8358	1.54936	3.13644	9.98509	4.75794	17.0731	114.565	8.72655	3.22004	10.7727	25.2284	86.8704	4.90138	10.1795	20.5646	86.5848
ZNF496	0.670913	1.02828	18.7868	9.34485	10.2247	13.2873	11.924	13.1191	13.6009	22.1563	19.0527	16.0075	19.0801	9.44375	15.2548	7.97722	13.8543	15.08	12.9659	15.0181	8.90913	13.2038	21.186	15.6202	23.0149	9.17783	22.4899	19.0932	16.271	4.48429	13.396	21.5724	12.5691	13.7792	7.97632	5.48877	3.35947	12.7995	25.3089	6.90359	15.4446	9.79619	5.36022	8.01992	3.17266	17.507	12.7932	14.1362	1.92518
ZNF497	7.35758e-05	1.72998	3.28606	4.94176	3.89864	3.18003	1.43952	3.06012	1.21065	2.31284	3.76723	4.2284	5.08803	1.10453	1.20298	1.4275	1.66668	3.61919	2.99213	3.25097	1.54759	2.28167	11.6181	3.35809	4.23838	2.5494	10.3261	2.65498	0.936278	0.640612	2.64009	1.74854	1.2979	2.52978	0.688603	0.403256	0.373274	1.80936	1.61706	0.855818	1.77763	2.63046	1.41196	1.05405	0.604316	4.99998	2.59401	3.42743	1.39575
ZNF498	0.84136	0.990641	28.6233	23.327	18.5002	23.4148	17.5862	15.7854	16.079	24.7038	21.3909	14.9504	26.7122	12.426	20.2203	19.985	21.771	14.0244	20.8417	29.4	28.9024	19.5625	19.3636	23.8628	27.2077	13.1549	25.3777	21.0703	21.1295	31.7394	14.4716	16.3689	13.9353	11.5186	11.1898	15.6598	26.5025	13.5367	21.285	18.5427	19.2538	16.1909	30.2787	37.8082	36.1834	26.4506	29.2023	37.3818	36.8671
ZNF500	0.628469	1.02373	12.193	12.8345	8.20186	12.1327	13.0757	10.9377	7.4909	14.6144	16.6278	12.4838	15.5185	8.06309	9.44468	8.9009	13.672	13.7228	10.6272	12.4031	10.3312	10.2488	15.9465	12.5674	15.404	9.48376	23.715	14.2352	10.8052	5.94022	15.645	9.43791	7.17259	6.94345	8.60754	5.93683	3.91938	10.119	14.0647	7.18887	10.4349	12.3813	11.6879	12.4653	4.00359	12.2675	13.5793	16.2079	6.97877
ZNF501	0.515959	0.937682	4.51834	3.09153	2.79525	3.18003	1.58347	1.81789	1.91056	3.58657	2.46818	0.553719	0.318002	3.5345	4.73514	8.14517	3.77607	2.1112	7.84144	12.3148	13.8447	4.11448	1.36684	0.763203	1.50394	2.44742	1.9252	1.69467	5.11157	9.55095	3.66679	0.71627	1.09297	5.38252	0.860754	2.01628	2.33296	1.87637	2.78285	7.13181	2.95502	3.67357	2.87621	6.3472	8.6115	3.67604	7.88029	12.4911	24.9792
ZNF502	0.0298482	1.26928	8.60429	13.9587	8.16508	9.45907	8.27725	6.30203	10.177	6.67035	3.98374	0.402705	1.27201	7.28992	10.2381	10.4963	6.14587	3.82026	14.6167	19.2408	22.1264	4.37631	2.27807	3.86689	4.51182	5.71065	1.66268	6.27026	12.2728	13.5693	5.1335	7.90003	3.68876	10.3344	6.31219	10.6863	8.21204	3.08261	3.27173	10.0986	9.34987	5.12486	12.7599	14.5046	17.8273	5.94363	16.6842	23.2303	30.0809
ZNF503	0.000608754	1.76288	75.7091	17.261	12.3947	22.1589	28.8384	10.665	20.6946	27.6535	33.6019	14.7994	4.13403	60.2523	17.8911	50.6344	24.9741	24.7311	13.7225	8.3041	12.7154	23.864	54.2179	20.7082	44.4802	43.6457	59.4188	72.1928	23.4829	49.4436	13.7382	11.5656	69.54	50.811	18.3054	4.3238	13.9045	74.1837	34.2215	43.1332	43.6097	34.5588	39.1426	19.6374	42.9064	32.0562	30.9513	15.8728	27.0969
ZNF503-AS1	0.654667	1.09612	4.25891	14.9424	6.73068	1.66091	2.37521	1.42402	0.699907	1.24022	0.476316	0.604057	0.763205	0.66272	0.716669	1.25956	8.41151	0.603199	6.22501	4.98246	9.9548	15.074	0.911226	3.81601	1.36722	15.7043	1.22513	7.17409	9.16035	9.318	1.17337	0.231734	3.75707	3.33716	0.114767	0.403256	0.279956	1.34027	0.940151	1.19814	1.84689	2.58511	5.93546	4.90361	4.45683	0.25352	11.2997	8.51525	20.6475
ZNF503-AS2	0.00723442	1.39576	5.31823	2.50601	1.69186	1.55963	2.30323	1.42402	1.89164	2.27932	1.94857	1.25845	2.16241	4.63904	3.32739	2.09927	1.79689	2.96573	1.30691	1.18378	1.00385	1.38396	4.32832	1.72993	3.09903	2.85533	2.53777	4.68858	2.85944	1.68889	1.07559	1.68534	3.962	6.72815	1.49197	0.35845	1.11982	7.0364	5.15203	4.90669	4.57105	4.80739	3.55605	3.84956	1.96403	2.64787	2.84948	2.36112	3.46532
ZNF506	0.956928	0.992043	14.5927	22.6478	14.8958	10.4111	19.7454	9.27126	5.25876	13.4077	7.18805	5.58753	15.2641	11.8185	30.1769	81.1158	14.8178	4.82559	17.8496	32.5097	80.3076	10.9969	9.11226	5.6477	3.46362	9.17783	4.28795	6.32675	32.0359	83.9785	6.11131	2.65441	6.89935	19.4309	6.19743	15.5254	34.3412	12.1964	30.7241	132.366	16.9683	9.0252	11.5571	43.3534	105	12.6197	21.0665	53.3612	126.484
ZNF507	0.0104937	1.25654	33.3146	31.7116	26.6652	29.5925	31.0217	17.6336	29.1502	47.3964	25.8943	20.1352	67.162	22.422	63.3996	117.811	29.9221	19.9558	35.4241	45.5135	121.507	32.8411	9.79568	15.9764	22.2857	16.826	13.5639	15.3085	48.9395	90.3263	13.4449	35.4343	43.5137	21.0995	21.0598	44.3806	60.0038	25.5991	53.4382	144.405	25.6948	16.7805	23.0881	57.0102	113.914	28.9858	29.6346	47.0852	102.034
ZNF510	0.333792	1.09657	13.4901	10.6798	10.0408	9.39831	8.32523	8.33201	8.77722	10.1228	8.01077	6.3426	30.8462	5.35698	16.6882	22.924	9.24485	7.48972	15.7517	28.6403	53.1201	12.0442	3.87271	7.12323	9.52496	6.11856	6.03814	7.17409	23.8878	52.0061	6.84467	10.3227	5.60145	9.09645	8.83707	19.7596	25.0094	7.23744	18.1261	45.1872	13.5746	7.61926	8.26258	21.4017	34.6726	12.3943	16.1733	32.4158	63.3383
ZNF511	3.78688e-10	1.98538	45.6157	37.4262	77.2005	75.7536	67.5615	29.7226	36.6033	45.3852	45.4233	93.4274	41.0859	38.0511	28.5388	5.37413	43.1774	53.6847	34.2203	46.662	7.61249	32.28	145.568	65.3811	71.4144	88.3112	148.678	88.1226	63.3127	7.22145	59.2552	72.0272	42.2841	73.7943	107.02	77.6492	9.89177	44.5638	29.4831	6.276	85.0723	110.026	73.1081	48.0508	5.21222	50.1265	49.4238	47.786	8.71143
ZNF512	0.64414	0.957137	42.7837	16.2071	18.3898	24.8731	17.4902	41.9025	14.8494	40.3908	10.7821	31.6123	64.1092	18.5009	20.5786	47.4435	17.6043	22.3184	31.7441	26.0961	54.1658	51.9921	3.87271	6.81795	17.0447	18.5596	0.700074	11.9192	19.7378	80.426	17.9428	20.0134	31.0129	23.1448	19.8547	25.2931	76.8012	18.6297	15.4937	33.0346	26.0642	17.4608	29.9911	31.6902	54.9927	18.4929	18.5511	15.0654	83.1195
ZNF512B	5.61575e-06	0.598752	10.55	3.20863	1.50797	6.48159	4.05465	23.1176	10.5932	3.45249	7.49116	6.54395	8.01365	7.34514	8.83039	4.87031	8.75006	2.21173	2.06354	2.19087	5.89759	2.31907	8.20103	7.27587	9.88955	2.44742	4.90052	11.7497	7.56614	5.64904	26.792	5.26669	4.5768	7.15875	2.92656	1.18737	3.91938	5.69613	7.55882	4.22203	5.84079	5.44233	2.87621	5.31606	5.66546	11.9013	3.81241	3.42743	2.88777
ZNF513	0.849371	1.01312	36.8169	40.7754	19.6771	33.3802	31.0937	13.9978	24.5913	26.2121	25.3314	15.7558	13.9921	21.9802	16.1507	7.64134	20.547	4.67479	9.62984	13.6753	6.27403	11.2213	49.2062	26.5595	27.8457	33.2442	64.1443	32.3681	18.4472	7.74559	25.5208	28.9457	20.0149	18.9465	13.4278	6.29528	4.57261	23.3876	18.8406	7.30298	30.843	26.7128	25.4676	14.1838	5.3633	14.3661	27.8856	19.6354	9.14459
ZNF514	4.7415e-06	1.83063	26.4614	32.3674	14.859	18.2902	17.3702	9.81663	14.49	25.8099	15.6318	7.24868	35.1074	10.1065	23.5733	35.9395	9.53131	4.92612	22.0455	35.4249	57.5956	23.0411	13.8962	10.1252	4.69412	4.18101	10.2386	6.77866	18.017	25.8574	6.1602	4.95069	10.1782	7.0511	8.26324	15.5254	14.651	18.8977	39.3735	85.2965	7.06435	9.34266	27.8731	33.1337	32.2553	8.78869	15.8392	24.7232	55.8301
ZNF516	0.0475798	0.855285	22.2458	14.755	15.2268	12.5378	22.2406	14.7855	34.7873	19.9105	21.1311	18.6754	58.1944	21.3175	36.5245	87.8334	12.0834	17.8949	12.5876	18.322	39.4846	14.4381	14.124	23.8628	16.2243	9.68771	18.0269	13.7268	19.2823	53.7532	14.5694	5.32989	18.717	22.6066	17.502	18.9306	57.0177	19.9029	48.4366	60.5919	14.221	10.7486	13.2044	28.276	53.3309	16.2534	11.0639	21.0368	38.5998
ZNF517	0.0099679	1.3716	9.59876	8.47829	7.28237	9.25652	5.73409	6.8777	18.1976	5.46365	18.7928	4.48009	5.21523	7.23469	3.68573	1.59544	8.12505	5.32825	2.64821	3.40998	1.84038	4.71295	11.8459	8.49699	8.7502	11.6253	23.1899	10.055	4.52956	2.27126	10.3648	4.17122	4.23524	4.03689	2.69703	0.985737	1.0265	6.50029	5.71612	1.59753	5.03277	5.98656	12.4462	8.27198	1.51079	11.183	5.36489	5.86471	2.16582
ZNF518A	0.81165	0.958396	39.8435	37.4497	57.1556	33.3802	21.5208	27.3593	31.4202	32.6814	9.30982	26.3771	97.6266	18.0039	86.9729	239.317	40.2086	11.1089	48.046	144.474	398.317	34.6365	3.6449	14.8061	12.624	10.5035	7.6133	10.1115	105.395	283.966	14.4227	29.5777	30.808	16.2014	28.2327	106.46	159.575	22.5165	98.7159	430.362	38.8308	21.2704	55.0141	195.549	392.503	20.2534	36.9647	152.361	308.125
ZNF518B	0.0378858	0.733278	4.1292	8.17382	0.99305	12.396	25.3596	18.4819	11.5958	2.58099	20.395	1.76183	6.48724	7.12424	18.7102	36.1914	10.1563	1.15613	11.1087	18.9051	53.2875	17.6175	0.455613	2.79841	21.1008	8.36203	6.56319	7.51302	30.9731	80.1348	8.36027	3.30748	25.2748	8.50438	3.1561	7.48264	25.476	17.8925	46.293	87.921	4.77882	2.04087	18.5646	58.8204	100.392	4.30984	1.35596	6.53496	9.77027
ZNF519	0.229432	1.28808	2.22674	2.76364	1.72864	3.0585	3.83872	5.1204	5.12635	3.75417	1.42895	2.26521	11.0665	2.4852	5.57978	29.6417	0.911464	0.552932	2.33868	2.24387	18.9894	1.94503	0.68342	1.11936	0.501314	0.407904	0.700074	0.903822	4.63078	22.5379	1.41782	3.18108	3.89369	3.33716	2.46749	8.22195	20.3435	3.61872	5.97936	45.7577	3.3244	1.22452	2.51015	5.68269	30.8201	2.70421	1.55248	2.63531	22.9577
ZNF521	0.00657079	0.678827	6.52889	0.796303	0.662034	1.39759	1.27158	8.05933	5.14527	2.9497	6.23541	5.78888	16.1545	8.00786	15.9715	25.779	11.5886	1.75933	1.92597	1.8375	21.1226	4.71295	0.227807	5.29154	5.6056	4.28299	1.13762	6.66569	10.957	29.1187	11.8804	4.17122	6.07962	6.56667	3.44302	5.08551	5.5058	7.30445	13.0493	29.0407	4.27093	3.62822	1.75188	6.41594	42.2266	8.78869	3.57659	6.4588	7.12316
ZNF524	0.384136	1.08894	24.0618	46.9585	32.0719	27.8708	28.3346	17.27	14.7548	27.6199	43.2582	31.9647	7.31405	22.4772	6.39883	3.94663	20.1303	31.2658	15.8892	12.8449	2.13317	28.764	117.776	41.213	43.0218	37.6291	93.1973	39.0338	12.6271	0.69885	36.5701	41.7122	36.4094	25.9437	20.0269	1.23217	1.21314	42.6205	17.7124	1.14109	21.5163	52.4278	25.1015	8.9594	1.28417	35.8308	19.2782	9.21597	3.17654
ZNF525	0.000929688	1.68911	15.0467	30.845	15.19	14.6038	14.3472	13.0888	9.06096	16.9608	16.1948	2.1142	2.79842	11.0453	32.8388	44.3366	10.8855	9.95278	23.3524	45.3015	51.9072	16.5327	4.10052	3.45985	3.19018	7.54622	0.962602	9.20769	34.1615	31.5065	6.74688	35.0761	8.60711	15.1787	19.9121	58.5618	45.1662	9.11381	24.1431	44.5596	18.1226	7.57391	12.5246	37.327	34.2949	6.66194	30.4207	72.0217	86.8736
ZNF526	5.40547e-05	1.28636	17.7707	18.0105	20.0817	16.5686	22.0007	17.1791	15.9465	24.8043	27.0634	14.7491	22.0057	12.1499	15.3316	12.3437	22.5783	15.6832	19.5004	22.5624	20.3697	17.2808	37.8159	26.2033	32.8133	12.0332	58.0186	32.1987	16.7518	8.8521	16.0361	27.0286	17.1459	11.088	12.6244	12.949	11.4782	14.0728	20.5329	8.67228	23.317	17.3247	13.3613	18.9041	4.91006	29.69	22.5993	29.1103	12.8024
ZNF527	0.288781	0.870517	4.23729	6.18306	5.11237	3.56488	4.5105	3.54489	2.72396	5.66477	1.77536	3.12096	6.74164	2.98224	6.0149	12.4277	3.77607	0.251333	5.8123	10.1063	14.8904	2.65571	0.911226	1.98433	2.68886	1.42766	3.50037	3.16338	8.22407	10.0751	2.73787	3.85522	3.21059	5.65164	1.31982	4.72706	2.89288	3.68573	4.43751	16.717	5.84079	3.99104	2.95466	6.16388	15.41	3.6197	8.5288	13.923	22.2839
ZNF528	3.87496e-17	0.393175	2.42131	0.562096	0.367796	0.688669	0.407864	3.24191	9.36363	2.71507	0.692824	1.30879	2.73482	6.46152	10.2637	20.9087	3.43752	0.653465	0.791023	2.27921	8.19807	1.12213	0.68342	1.32289	2.00526	6.83239	0.350037	5.19698	8.22407	15.4912	5.1335	2.02241	2.39086	5.27487	0.401685	2.35233	3.35947	2.41248	3.64779	13.4078	2.05466	5.48768	6.95521	9.2802	15.6367	2.42252	1.13979	1.76703	4.37978
ZNF529	0.448176	1.14007	15.6953	22.1794	12.7993	4.69915	11.7081	11.7254	18.784	21.2513	4.46005	4.12772	10.9393	12.9783	21.0138	76.2455	8.93235	0.955065	5.60594	8.56912	29.1952	4.48853	5.92297	7.53027	4.60297	4.28299	0.612565	6.55271	14.2213	81.7654	5.18239	2.99148	19.81	11.0342	1.20506	3.87574	9.61181	11.4593	16.5843	93.7405	12.9744	5.57839	17.6756	25.5721	102.356	7.01405	1.65073	3.61022	9.57776
ZNF530	0.393035	0.906646	2.55102	3.02127	1.39763	0.101275	3.45485	4.24175	3.82112	2.84914	1.60215	0.503381	0.699604	1.15976	2.43156	4.36648	1.71876	0.351866	5.19324	6.27224	5.52115	2.28167	1.36684	1.11936	2.0964	2.85533	0.262528	4.51911	7.03474	4.01839	2.00451	3.43388	2.52748	3.44481	0.344302	0.873722	0.933186	1.80936	3.00848	5.24901	3.60143	0.544233	0.732127	1.58107	1.81295	0.718306	0.235819	0.411291	0.144388
ZNF532	0.497874	0.91573	25.5535	4.56703	5.62729	18.4928	9.40487	32.4797	31.6472	17.7988	17.6237	21.0916	84.2069	23.0847	47.94	101.101	35.0784	10.7068	7.6007	8.85182	52.4927	16.9442	6.60639	11.6007	19.5057	12.9509	10.6761	31.2948	42.5121	132.723	26.792	14.1779	12.1592	19.0003	8.32062	15.6374	22.3965	20.8411	44.7888	68.6936	16.345	16.2816	9.20388	21.1497	72.5179	30.7886	15.6427	19.6506	37.7335
ZNF534	0.163166	0.669227	0.0432377	0.0234207	0	0	0.023992	0.0605965	0	0	0	0	0.127201	0	0	0.251912	0.0260418	0	0.0343923	0.0353366	0.209134	0	0	0	0	0	0	0	0.0253048	0.23295	0.0488905	0.0421335	0	0.592077	0.0573836	0.0224031	0.933186	0	0	0.399382	0.0230861	0.0453527	0.0261474	0.0229141	0.982013	0.0422533	0.0393032	0.045699	0.144388
ZNF536	2.52719e-53	0.124498	1.29713	0.491834	0.183898	0.182295	0.23992	0.0908947	0.79449	0.636868	0.30311	0.0503381	0.127201	0	0.204763	1.00765	0.572921	0	0.206354	0.159015	1.50577	0.0374044	0.227807	1.06848	0.410166	0	0.0875092	0.395422	1.0375	0.9318	0.880028	0.189601	0.204931	0.10765	0	0.0672094	0.746549	0	0.112818	0.741709	0.115431	0.589586	0.10459	0.137484	1.66187	0.323942	0.314426	0.746417	0.385035
ZNF540	3.82155e-11	0.408211	1.18904	1.00709	0.551695	0.24306	0.335888	0.848351	0.302663	0.435752	0.129904	0.201352	0.636004	0.552266	0.844646	6.38178	0.625004	0	0.687846	1.23678	7.57067	0.374044	0.68342	0.0508802	0.546888	0.407904	0.612565	0.790844	2.58109	11.1816	1.12448	0.632003	0.204931	0.861203	0.172151	0.604884	2.33296	1.34027	2.06833	7.93058	0.507894	0.907055	0.209179	0.893649	6.87409	0.704222	0.648503	1.11201	8.80769
ZNF541	0.127932	2.05416	1.98893	0.117103	0.0367796	0.141785	1.22359	0.181789	0.302663	5.49717	0.909331	0.0503381	0.0636004	0.16568	0.076786	0.755737	0.833339	0.100533	0	0.0883415	0.125481	0.448853	3.6449	1.22112	0.273444	1.01976	4.20044	0.225955	0.379572	0.291187	3.86235	0.189601	0.273242	0.430601	0	0.0224031	0.279956	0.469093	0.300848	0.741709	1.70837	2.17693	3.26842	1.90187	1.58633	0.267604	15.1121	13.7402	6.88251
ZNF542	3.64687e-24	0.351988	3.13473	0.538676	0.882712	0.810199	0.743753	4.42354	2.06189	1.24022	2.77129	1.71149	2.67122	8.61535	5.42621	14.6949	4.32295	1.30693	0.997377	1.07777	5.98125	2.05724	2.05026	0.814083	1.54952	4.99682	0.175018	1.18627	4.58017	15.6659	3.76457	3.87628	1.70776	4.09071	1.95104	2.62117	3.82606	5.42808	5.45288	11.9244	2.93194	2.99328	0.967454	2.08518	14.5036	3.90139	1.55248	1.98029	5.29424
ZNF543	0.72367	0.948579	0.907991	1.68629	0.882712	0.648159	4.43852	5.96875	5.71276	2.21228	1.21244	6.09091	12.0205	3.14792	9.8542	12.8475	2.31772	4.07159	6.32818	16.7495	14.7231	7.29386	0.911226	0.305281	0.820332	0.815808	0.525055	3.38933	9.86888	13.5693	1.85784	12.4715	1.91269	1.0765	4.47592	12.1873	13.5312	3.88677	11.6203	31.7223	7.52607	1.54199	1.77802	11.6174	19.8669	1.5352	0.530593	2.07169	3.17654
ZNF544	0.027165	1.24641	15.2197	2.1547	28.3571	24.2655	18.4499	29.6014	33.9928	34.1562	30.8307	24.4643	60.8656	20.9861	46.5579	72.2988	21.9533	19.051	32.9478	58.7117	58.9341	40.0227	29.8427	11.6516	13.4899	17.9478	0.525055	19.6581	35.2243	27.3134	10.1203	40.8063	13.3205	33.6407	25.5931	60.0852	27.9023	17.4905	35.989	54.2588	35.668	11.2021	22.6959	41.3599	29.0072	4.28167	1.55248	3.65592	8.03761
ZNF546	0.0868269	0.742763	2.24836	1.73313	0.845932	1.19504	0.647785	2.39356	2.04297	2.68155	0.909331	0.402705	3.43442	1.93293	5.57978	12.9315	1.97918	0.502666	1.71961	3.16262	15.8524	1.38396	0.227807	0.814083	0.957054	1.63162	0.437546	1.18627	4.1753	18.6942	1.46671	0.653069	0.409862	1.34563	0.573836	2.08349	6.34566	1.13923	3.38454	16.8881	1.80072	0.544233	1.46425	4.74321	16.8453	1.7183	2.31889	6.74822	18.7705
ZNF547	0.942533	0.991426	2.05379	2.97443	0.404576	1.37734	1.24759	2.45416	1.55115	0.905022	0.606221	0.402705	0.763205	0.552266	0.921432	4.0306	0.937506	0.100533	1.54765	1.20144	3.38798	1.75801	0.455613	0.814083	0.865906	1.12174	0.0875092	2.88093	3.77042	5.29961	1.80895	2.40161	0.751414	1.83006	0.860754	1.23217	0.279956	1.40728	2.40679	8.38701	3.04737	0.99776	2.90236	3.55168	5.06114	0.845066	0.157213	0.441757	0.144388
ZNF548	0.0608911	0.839655	4.53995	5.57412	2.39068	6.64363	11.8041	9.05917	7.01799	8.71503	4.24355	3.42299	8.39525	7.51082	14.2054	29.5577	7.70839	4.62452	11.5558	19.2231	35.2182	12.4557	0.227807	5.03714	5.87904	3.05928	0.350037	5.64889	13.0826	34.1854	6.35576	22.7521	6.69442	11.088	6.31219	13.4419	21.09	8.0416	12.1844	34.4039	10.0886	1.36058	6.69373	13.3818	30.9712	4.77462	1.37561	3.1837	4.33165
ZNF549	1.0618e-11	0.449502	1.47008	4.52019	1.65508	0.20255	5.68611	6.9383	0.756657	1.57541	6.10551	0.805409	3.87962	2.09861	4.27442	6.8856	2.18751	0.301599	0.275138	1.28979	5.47932	4.41372	3.18929	2.59489	0.638036	0.407904	0.262528	3.5588	6.62986	12.1134	2.64009	5.32989	3.2789	2.96038	0.516452	2.50915	0.373274	4.0208	9.55194	19.0562	0.854186	1.22452	3.05925	6.98879	13.6726	2.45069	0.825367	1.5233	0.914459
ZNF550	0.226499	1.15772	4.49672	2.66996	1.02983	3.15978	2.59114	2.02998	4.10486	4.45807	2.77129	0.906085	4.19763	1.15976	6.70598	3.4428	3.56773	1.00533	3.54241	7.43835	6.65048	1.64579	0.227807	1.72993	2.96231	0.713832	0.0875092	3.27635	6.47803	1.80536	1.32004	7.2259	1.50283	0.915028	0.80337	4.25659	1.21314	0.737146	4.47512	6.90359	2.53947	0.816349	4.31432	9.32603	5.3633	0.746475	0.314426	0.639786	0.86633
ZNF551	0.121571	1.22873	6.13975	5.29307	6.1422	6.15751	7.84539	4.51444	7.33957	7.17314	7.01484	2.56724	10.8121	3.5345	18.1215	49.3748	5.57295	6.53465	12.3812	28.817	35.2601	15.1114	1.59465	7.58115	7.42856	4.99682	4.55048	7.90844	23.6853	22.7126	4.05791	10.2595	5.73807	6.78197	8.14847	21.9551	15.8642	1.74235	10.6425	24.8187	12.0509	5.53303	4.83727	22.9141	29.2338	8.36616	13.7954	37.2447	70.9428
ZNF552	2.0173e-05	0.73529	11.4147	22.2028	18.2059	5.46884	10.1486	6.24144	9.49604	9.11726	8.05408	11.1247	20.7337	6.13016	12.4905	49.0389	13.8022	4.72506	21.0137	29.4884	34.0889	28.6144	8.42884	11.3463	8.97807	11.8292	6.38817	13.2749	19.5606	28.7693	7.77358	8.2371	12.2959	16.7935	8.26324	15.9062	23.7029	7.23744	12.3348	31.437	11.0582	14.8757	10.825	16.8418	25.4568	6.30983	12.6163	19.6506	42.017
ZNF554	0.00467999	0.847963	5.92356	3.91125	9.52593	9.54009	4.2226	3.57519	4.8426	3.92176	7.53446	5.48685	12.6565	4.47336	5.29823	5.87795	6.06775	2.36253	5.50277	8.49845	7.82163	3.47861	4.78394	5.34242	8.52233	3.36521	7.35078	4.68858	6.85761	3.61072	3.03121	12.7665	3.14228	3.87541	3.90208	7.48264	3.07951	6.70133	9.21348	11.468	3.04737	3.3561	4.88956	7.35542	7.62949	9.29573	6.07235	9.6425	8.61517
ZNF555	0.215901	0.898635	4.75614	3.2789	4.5239	3.88896	3.04699	3.96907	2.09972	4.59215	4.76316	5.63786	11.2573	3.86586	8.44646	20.6568	4.60941	2.21173	4.50539	8.46311	14.8485	5.04959	1.36684	3.71425	4.46625	4.69089	3.50037	3.44582	10.8558	19.6843	4.20458	5.73016	2.32255	5.22104	4.07423	11.0671	12.7846	6.23224	13.5758	28.6414	5.93313	3.40146	3.66064	10.3342	20.3201	5.49293	6.07235	14.5323	17.7598
ZNF556	0.04153	7.93822	0.0216188	0.0234207	0	0	0.911697	0.0302982	0.0378328	0	1.38565	0	0	0	0.0511907	1.4275	0	0	0.0343923	0.0706732	0.376442	0.0374044	0	0	0	0	0	0.112978	0.0759145	0.349425	0	1.64321	0	0	0	0	0	0.335066	0.376061	0.0570545	3.37057	0.0453527	0	0.0458281	0.302158	0.492955	2.55471	4.28048	1.34762
ZNF557	0.242257	1.1165	10.0311	10.1412	11.9902	8.36531	5.7101	10.5438	6.43158	4.25696	10.912	9.61457	23.8501	6.13016	24.3667	36.9471	8.90631	10.1036	13.4474	33.5168	36.2221	13.9892	7.28981	9.87076	16.2243	7.24029	9.01345	11.6932	30.9225	42.8046	9.53364	12.8086	4.5768	5.70547	8.26324	25.562	25.3827	9.85095	28.6558	39.5388	12.3511	8.66237	7.5566	29.1925	32.5575	13.3098	6.42607	23.2303	28.2038
ZNF558	0.000629713	1.29567	22.8295	22.0154	16.4773	14.6646	14.4672	12.695	20.7891	19.2401	16.1082	10.269	19.3981	18.8323	31.0215	43.077	18.9324	0.753998	16.9554	23.4988	43.5836	13.69	5.46736	9.2602	11.8492	15.8063	7.87583	8.58631	22.5719	25.3333	10.707	19.8659	10.3832	13.1872	8.83707	20.9693	8.67863	20.305	28.0165	60.9342	20.0387	12.0185	23.1143	30.3611	37.9208	15.8168	16.468	27.1605	26.9044
ZNF559	0.000585318	0.763134	5.42633	12.4364	8.01796	5.10425	6.81373	7.99873	10.1203	3.01674	1.94857	1.40947	3.49802	10.3274	11.8762	24.1836	7.89068	6.03199	9.59545	11.078	31.6211	5.087	1.36684	1.17024	3.73707	6.62844	2.10022	5.25346	11.5643	24.3433	6.25798	4.76109	4.03031	8.39673	3.21348	7.34822	12.7846	8.44367	9.77757	31.2659	6.44102	6.12262	5.64784	8.91357	13.8993	6.30983	8.33228	12.0645	25.0273
ZNF559-ZNF177	0.529752	1.3414	0.0648565	0.070262	0.0735593	0.04051	0.167944	0.0605965	0.0189164	0.100558	0	0	0	0.0552266	0.332739	1.34353	0	0	0.0687846	0.176683	1.75673	0	0	0	0.182296	0	0	0.0564889	0.278353	2.44597	0	0.084267	0	0	0	0	0	0.134027	0.376061	0.570545	0.184689	0	0.0261474	0.0916563	0.528776	0.112675	0.216168	0.487456	1.58827
ZNF560	0.364062	2.97001	0	0.0234207	0.0367796	0	0	1.24223	0	0.0335193	0	0	0.0636004	0.110453	0	3.02295	0	0.100533	0.0343923	0	0.125481	0	0	0.10176	0	0	0.0875092	0	0.0506096	0.116475	0	0.0421335	0.0683104	0	0	0.0672094	0	0	0.0376061	0.456436	0.138517	0	0	0	1.81295	0.0140844	0.0393032	0	0.0481294
ZNF561	0.818857	1.0143	31.6716	28.1048	18.3163	18.189	24.3999	29.3287	22.851	17.1619	18.1866	33.7768	33.4538	22.3668	25.7489	41.2297	24.4272	14.1752	40.239	30.8312	45.675	30.0357	7.28981	23.354	28.6205	27.0236	17.7644	16.4383	27.7088	69.1861	17.0628	34.2124	17.6924	38.9156	23.6994	25.5396	30.7951	30.8261	35.5377	60.5919	33.4749	29.5246	19.2968	29.3071	51.3668	26.9013	37.3184	39.3164	69.162
ZNF562	0.0745704	1.24044	30.8501	26.3014	30.2329	31.9218	31.0697	22.4207	25.6885	23.9999	22.69	37.5019	98.3898	26.3431	65.9847	168.697	24.3752	13.2201	31.9848	66.6625	133.888	29.4373	6.37858	25.898	27.2532	23.9643	8.4884	15.8169	58.606	171.393	17.7961	27.8292	19.0586	28.4735	26.6834	75.2521	112.262	26.0682	60.9218	141.78	43.5404	21.86	22.7482	76.5559	140.579	33.7604	32.6413	87.9859	183.951
ZNF563	0.0118515	1.22684	5.03719	4.63729	2.05966	1.98499	3.04699	2.39356	1.45656	3.62009	2.29498	2.21487	3.68882	3.58973	3.91608	7.05355	2.96877	0.502666	5.02128	10.389	6.23221	4.33891	1.82245	2.18785	2.91673	2.65137	3.7629	3.33284	6.12377	4.659	3.91124	2.50694	2.18593	3.33716	2.41011	4.88388	2.89288	4.42288	4.85118	8.50112	5.3098	3.40146	3.89596	6.82839	10.1223	2.29576	4.75569	7.73837	5.29424
ZNF564	4.08082e-14	0.667574	13.8793	20.6805	10.2983	9.7629	12.4519	9.42275	10.7634	12.067	8.40049	12.4335	29.6378	11.4871	22.9846	26.4508	14.323	8.24371	11.9685	19.5588	30.9937	18.2159	3.6449	6.4109	10.5276	7.03634	5.25055	6.27026	21.2561	14.967	8.36027	13.7355	10.0416	10.0115	7.80417	18.0569	14.3711	18.0266	33.5446	53.4601	11.7277	12.5174	10.5897	28.6884	38.7517	15.0422	15.0728	27.13	32.1505
ZNF565	0.00031297	1.26088	3.15635	4.70756	5.55373	4.92196	3.93469	2.63595	5.01285	6.53627	3.55072	2.86927	5.34243	2.81656	4.9399	9.23679	3.9844	2.1112	3.30166	4.15205	7.98894	3.17937	4.10052	4.52834	3.55477	2.65137	6.38817	4.18018	5.03566	4.659	4.49792	6.61496	3.48383	2.26066	2.18058	4.12217	3.91938	3.68573	6.50585	9.35694	3.53217	3.71892	2.95466	6.09514	8.53596	4.28167	5.10942	8.92654	7.50819
ZNF566	0.047904	1.33992	10.1176	9.43853	7.79729	7.04873	7.24559	6.18084	7.52873	10.458	4.50335	2.16454	7.12324	6.13016	13.028	42.9091	7.73443	1.75933	12.5876	19.6825	51.6144	6.20913	0.455613	3.05281	3.73707	2.9573	2.71279	3.72827	13.8164	40.0092	3.569	14.515	7.44583	9.4194	6.36958	12.0081	21.6499	5.83016	10.2665	39.5388	11.1737	4.1271	7.45201	15.4212	42.3021	7.53517	16.8611	30.6488	87.1143
ZNF567	0.200671	1.20314	6.29108	6.08938	5.73762	3.6459	4.87038	4.78712	5.50468	7.30722	2.51149	1.30879	3.49802	5.35698	8.01134	12.4277	4.06253	1.2064	5.43398	9.39953	13.1336	4.2641	0.68342	2.84929	2.36985	2.9573	3.32535	1.97711	8.47712	7.80382	2.5423	9.03764	5.05497	4.62896	2.06581	4.14458	2.42628	4.28885	7.63403	23.05	6.972	4.17245	3.18998	7.4929	16.0899	4.95772	14.4439	20.5341	16.3159
ZNF568	1.49948e-08	0.425461	3.41578	0.515255	0.294237	0.20255	2.30323	1.6361	0.870155	0.871503	0.779427	0.956423	2.22601	2.59565	4.42799	11.504	2.36981	0.301599	0.8942	1.99652	7.7798	0.374044	0.911226	0.305281	0.592462	0.50988	0.437546	1.18627	3.54268	12.0552	2.0534	1.22187	1.50283	3.33716	0.344302	2.37473	2.23965	1.87637	4.09906	11.3538	1.13122	1.45129	2.82392	6.73674	14.7302	1.63379	1.67039	3.99105	7.50819
ZNF569	1.52185e-05	0.581374	2.57264	1.07735	0.698813	1.09377	0.911697	2.99953	1.05932	2.21228	0.86603	0.956423	0.572404	2.20907	4.9143	8.31311	2.5521	0.502666	1.92597	1.50181	8.28172	1.19694	0.227807	0.559682	0.501314	2.65137	0.175018	2.0336	5.64298	12.5793	2.0534	1.17974	0.683104	7.15875	0.573836	1.4338	2.70624	1.54131	2.63242	6.96065	1.93923	2.04087	1.38581	2.19975	10.8021	1.78872	0.727109	1.41667	4.47604
ZNF57	5.77145e-09	0.725694	5.49118	7.40094	13.9763	12.6594	21.113	6.96859	10.6878	9.55301	11.1285	12.4335	19.3345	12.7574	17.8911	27.9623	12.2657	10.8576	12.7251	21.2903	18.0692	14.5129	4.55613	8.59875	13.3076	13.3588	8.57591	6.89164	11.2353	7.9203	11.7337	9.64857	9.56345	6.18989	12.7965	24.0386	8.77195	13.9388	15.0048	21.5666	11.0352	6.48544	19.6367	26.6261	19.4892	11.338	9.86511	12.095	12.4174
ZNF570	0.0884491	0.748517	2.39969	1.66287	0.551695	0.911474	1.34355	1.51491	0.662075	3.18434	1.60215	0.604057	1.39921	1.87771	4.12085	3.10692	2.94273	0.351866	1.20373	3.72801	5.10288	1.00992	0.455613	1.42465	0.638036	1.12174	0	2.25955	7.00944	6.34789	2.24896	0.84267	0.614793	2.36831	0.459069	1.79225	4.19934	2.41248	5.64091	8.72934	1.08505	1.17917	1.12434	5.24732	8.30934	0.816897	0.451987	1.4776	1.29949
ZNF571	0.937954	1.0095	2.57264	2.66996	3.01593	2.26856	1.99134	1.6967	1.4944	3.95528	1.16914	0.906085	1.97161	2.26429	4.55597	4.11457	3.25523	0.201066	3.67998	5.68919	9.07643	0.897705	0.227807	1.272	1.09378	2.85533	0.787583	0.451911	5.06096	4.71724	1.36893	0.589869	1.63945	3.76776	1.09029	2.66597	3.17283	2.14443	4.88879	12.9514	2.30861	2.04087	1.72573	4.12453	8.6115	1.95774	4.99151	11.5771	10.781
ZNF572	0.00135174	1.96456	4.66967	4.61387	2.57458	4.39533	2.92703	1.06044	5.84517	3.18434	2.9878	1.20811	2.86202	3.5345	7.19229	11.3361	4.19274	3.31759	19.2597	35.5486	57.0937	4.93738	0.911226	1.37377	1.13935	4.89485	0.700074	1.29924	4.98505	6.9885	1.61339	2.65441	8.5388	3.49864	0.229534	0.828916	2.5196	5.29405	6.69388	14.8912	2.44713	3.62822	5.49095	12.8548	18.0539	4.23942	4.38231	9.52063	23.439
ZNF573	0.195896	1.50463	2.09703	0.819724	1.91254	0.850709	1.22359	1.36342	1.22957	2.34635	0.173206	1.20811	8.26805	0.66272	7.37145	19.9011	1.40626	0.603199	2.6826	9.92958	21.9591	1.23435	0	0.661443	0.729184	0.713832	1.66268	0.734355	8.65425	13.8605	1.07559	1.34827	1.02466	1.02268	0.688603	4.74946	8.30535	0.469093	7.14515	20.2543	1.08505	0.725644	0.627537	9.2802	14.8057	1.09859	1.8669	14.3343	29.4552
ZNF574	0.0195213	1.24418	30.5042	47.9187	41.2668	33.765	39.9947	26.6321	26.6911	38.4132	66.0348	30.7566	17.4901	21.1518	12.0042	7.80928	33.1773	34.5331	32.8446	17.9863	8.82547	29.4373	96.1343	49.4556	74.0577	38.037	180.532	72.7577	16.4481	7.80382	29.1876	60.2088	29.2368	21.2609	28.2901	9.79017	6.34566	27.6765	24.4063	4.22203	36.0374	33.561	29.1805	16.0398	3.70143	49.2674	40.1875	21.7527	12.6099
ZNF575	2.16595e-75	0.219287	1.42684	4.80124	6.25254	2.63315	3.26291	1.6664	1.3809	2.54747	2.51149	3.27197	3.94322	2.59565	0.511907	1.84736	2.63023	2.66413	3.30166	0.282693	2.50961	2.09465	6.15078	6.51267	2.91673	3.05928	7.6133	2.25955	0.455487	1.45594	4.44903	2.14881	2.93735	6.02842	0.918137	0.156822	0	2.88157	0.676909	1.8828	2.26244	3.76428	1.75188	0.756164	1.58633	3.02815	1.72934	0.182796	1.54014
ZNF576	0.400257	1.06007	11.9768	11.2888	13.7924	11.4238	14.899	11.2406	12.0876	17.7653	22.3003	11.7791	10.7485	11.4871	6.78276	9.65664	13.5678	14.4265	11.9341	16.1135	8.36538	15.8969	36.2212	16.8413	24.6555	21.9248	50.9304	21.3528	14.8033	5.24137	18.3828	22.6257	18.5804	15.9861	13.1982	8.44598	4.94588	15.145	12.2972	8.50112	18.492	23.6288	12.8907	10.3342	4.9856	16.4506	19.5337	18.5081	9.96279
ZNF577	0.294422	1.14321	8.53944	28.1985	8.23864	8.81091	6.95769	5.78696	4.63452	10.3575	3.76723	0.553719	2.28961	5.52266	8.01134	17.214	7.26567	0.703732	9.59545	17.3503	27.3966	1.53358	7.062	3.51073	4.10166	6.62844	0.175018	3.10689	8.17346	12.8122	5.37795	3.74988	4.50849	5.49017	2.35273	7.95311	6.5323	7.23744	9.13827	27.4432	8.9805	6.80291	6.98135	10.6092	14.1259	2.45069	10.8084	11.0592	24.6423
ZNF578	0.850028	1.05215	0.756659	1.40524	0.625254	0.708924	0.623793	0.969544	0.851239	0.804464	0.692824	0.604057	2.09881	0.773173	2.22679	4.11457	0.807297	0.653465	3.71437	4.20505	2.96971	0.748088	0	0.966724	0.820332	0.407904	0.437546	0.338933	1.49298	3.66896	0.586686	1.0112	0.888035	13.1333	0.286918	1.32178	2.70624	1.0052	1.46664	3.53738	1.5006	1.17917	0.967454	1.09988	5.81654	1.02816	8.35193	15.8271	13.38
ZNF579	1.32332e-05	2.14382	16.9059	21.266	16.2566	17.0142	14.5632	4.09026	13.1658	16.7932	43.9943	24.1119	2.48042	9.99602	3.17382	3.19089	5.78129	2.51333	7.56631	5.54784	1.63125	10.8847	71.9869	25.6945	27.1621	19.2735	39.0291	16.0993	4.7067	2.7954	16.1827	24.8166	32.3791	18.462	12.5096	1.14256	2.98619	24.7279	14.4031	0.969927	9.51148	15.3292	7.5566	3.68917	0.679855	21.845	9.15765	7.55557	2.16582
ZNF580	0.183559	1.15148	17.2302	19.1815	24.3113	22.1589	19.1456	18.7849	11.5201	18.268	37.8888	27.2329	9.41286	24.7968	2.7387	5.87795	9.84382	38.2528	11.8653	1.43113	5.64663	13.0915	58.5463	26.3051	36.0946	24.7802	100.548	24.2337	3.54268	10.7157	28.6498	24.4164	23.4305	23.9522	23.929	2.10589	15.6775	32.9035	7.40839	4.50731	11.9124	25.6243	17.7018	3.59751	3.47482	32.4787	15.8392	2.46775	18.8186
ZNF581	1.08612e-05	1.63575	35.4549	28.3859	22.6195	47.4372	32.7731	28.8742	22.3214	31.9439	33.6453	30.3035	8.07725	24.6863	8.62562	6.38178	19.0887	36.0914	28.3393	14.594	4.35	27.0434	81.7825	29.2561	37.5985	37.5271	76.2205	38.6384	14.6262	2.09655	30.5077	96.2751	30.4664	14.9634	49.809	16.7351	5.5058	46.2392	26.3618	3.19505	26.018	41.1349	16.7605	6.71382	1.05755	39.3237	26.6083	15.9947	6.30496
ZNF582	2.58382e-20	0.382395	0.36752	0.796303	0.845932	0.0607649	0.0959681	0.575666	0.245913	0.0335193	0.30311	0.453043	0.318002	0.938853	1.02381	1.76339	0.572921	0.251333	0.309531	0.565385	1.46394	0.710683	0	0.712323	0.319018	1.01976	0	0.621378	1.94847	3.14482	0.440014	0.526669	0.956345	0.699727	0.114767	0.291241	0	0.335066	1.35382	1.59753	0.461722	0.317469	0.0261474	0.320797	5.21222	0.591546	0.255471	0.487456	0.336906
ZNF583	0.550871	0.933328	4.21567	2.90416	1.72864	3.09901	2.68711	2.30267	1.45656	3.31842	0.995934	1.86251	2.35321	2.04339	3.50656	3.4428	3.3594	0.301599	4.98688	6.23691	7.82163	1.00992	0.455613	0.763203	0.592462	1.83557	1.40015	2.76795	5.69359	12.4046	2.49341	0.821603	2.11762	4.41366	1.66412	1.56822	3.26615	1.74235	2.36918	9.41399	4.45562	2.35834	1.72573	2.97883	7.78056	2.83097	8.33228	11.897	23.8722
ZNF584	7.90148e-06	1.38544	7.13421	10.0943	13.1671	13.6316	8.99701	9.93782	9.06096	11.6983	15.1122	9.86626	17.2993	7.6765	8.90717	4.53442	8.04693	19.5537	6.39697	9.50554	8.90913	12.6053	7.062	10.4813	13.8545	10.4015	16.0142	20.6184	9.08443	4.25134	8.2136	11.06	10.1782	8.18143	13.1408	17.34	4.75925	7.97458	7.97248	5.47723	7.59533	10.3858	5.43866	7.53873	5.89208	16.5774	11.4765	16.2841	7.55632
ZNF585A	0.282573	0.84732	6.2046	5.31649	5.36983	4.29405	4.00667	3.24191	3.15904	8.41336	2.9445	3.62434	7.56845	5.24653	8.88158	17.8018	5.78129	0.653465	6.74089	7.66804	17.0235	2.84273	0.911226	2.74753	4.28395	6.42448	4.7255	2.14658	7.79389	21.1984	3.81346	6.29896	4.78173	4.19836	2.75441	4.54783	9.79845	5.22704	10.7177	24.3052	6.4872	5.53303	4.70653	8.6386	16.3921	5.49293	13.3238	17.5789	54.4344
ZNF585B	0.753005	0.933477	15.9547	19.1113	11.1442	10.1477	7.36555	11.5436	7.66115	16.0893	8.35719	4.17806	13.6741	12.7574	14.7941	55.4207	11.4324	0.804265	15.4421	13.2866	43.7091	8.82744	1.59465	8.44611	9.84398	6.52646	18.4644	10.7329	12.0451	46.4153	8.99585	9.31151	7.85569	10.2806	2.86918	6.72094	12.5047	16.4853	22.0748	58.5379	11.8201	8.20885	13.6228	19.477	49.3273	11.2112	14.9352	17.7008	71.3278
ZNF586	0.478662	0.936844	10.0744	13.6074	3.82508	7.12975	12.3079	8.08963	7.56657	13.0725	3.76723	4.98347	15.0097	6.13016	11.7738	37.367	7.44797	8.34425	2.61381	3.46299	14.1793	15.261	13.8962	9.31108	5.33216	5.60868	1.31264	7.79546	20.0667	33.9525	6.89356	27.8502	5.05497	10.4421	9.52568	25.562	24.9161	5.89717	13.1245	31.6652	8.01088	9.79619	3.58219	10.0593	17.6007	2.45069	2.33854	5.92564	13.9094
ZNF587	0.0142015	1.46753	59.7112	72.2762	62.1576	33.0561	65.5462	29.5711	51.7364	81.5191	27.8862	39.7167	136.168	40.3707	87.7408	399.617	52.7868	23.6253	82.8854	122	282.122	58.0142	20.5026	31.5966	31.8106	32.3264	56.0934	33.9498	72.5995	252.809	26.0586	49.6965	42.4891	40.638	34.8892	92.7489	182.438	28.8827	84.4632	280.765	64.4102	27.0756	56.06	135.537	212.039	41.2533	49.0308	96.9429	395.191
ZNF587B	0.0354328	1.53037	10.7446	15.8558	12.5419	9.78315	15.3069	7.42307	17.6869	11.4301	7.44785	8.05409	48.7179	14.9664	24.6739	152.659	8.69797	9.29931	8.52929	19.5765	58.3485	15.635	9.11226	9.92164	6.97282	9.48376	6.30067	7.96493	19.9655	68.8367	4.88905	15.9686	7.51414	7.53552	9.12399	23.0304	78.5742	6.63432	12.8613	61.8471	10.2271	8.2542	8.70708	24.0139	50.0071	7.12673	12.2036	25.5001	128.794
ZNF589	0.00925839	1.28729	19.5002	40.1196	21.9574	16.7914	15.7388	16.8155	21.7917	14.8826	14.5493	10.7723	51.9615	18.3905	21.8072	52.5657	10.2084	12.818	10.5584	9.59388	39.861	15.8595	5.46736	12.2621	8.29446	10.8094	12.8639	19.4322	14.5503	38.0873	11.7826	4.21335	9.15359	6.88962	11.9358	14.6068	52.1651	6.0312	9.25109	23.3923	6.71806	9.0252	24.2386	18.4	30.669	13.8732	9.09869	6.93102	41.6801
ZNF592	1.11236e-13	0.706432	72.8987	25.8096	52.3742	40.3277	61.3236	50.8707	54.536	29.7987	46.2893	61.0601	107.485	30.9821	28.8715	66.2529	48.6462	35.6893	30.5404	14.4703	37.1841	51.0196	48.295	75.6589	35.8667	37.0173	82.2587	69.0294	38.1597	66.5072	44.5881	38.173	27.6657	37.0317	34.3154	24.5986	51.7918	33.5737	39.4487	43.989	53.0519	25.1708	48.0066	50.9151	56.2014	58.0701	42.6636	25.8809	55.4932
ZNF593	1.16341e-07	2.43828	42.5026	43.5156	36.3015	37.5325	28.6705	28.5106	51.3013	42.2679	80.8439	48.0729	3.62522	24.1893	10.0334	1.59544	26.12	47.3511	17.0242	17.58	2.59327	35.9456	160.376	43.7061	50.6327	30.8987	84.9715	58.1835	21.9646	1.68889	62.2865	41.2276	45.4947	39.0771	55.2604	19.1323	4.66593	37.2594	20.6081	3.36622	40.9086	51.6568	45.4703	19.0874	3.32374	36.3097	24.9182	20.3513	3.80222
ZNF594	0.852826	1.0255	1.66465	5.69123	3.93542	5.91445	2.73509	5.51428	0.680991	1.94412	2.12177	0.25169	2.16241	3.20314	9.26551	10.5803	1.97918	1.8096	3.98951	8.10975	12.6735	1.57098	0	0.814083	1.64066	2.03952	0.350037	1.0168	8.07224	8.32796	0.635576	0.379202	3.14228	4.14454	1.54936	7.30342	13.2512	4.15482	10.5673	30.9806	3.41674	0.99776	2.69318	7.42416	6.64747	2.77463	5.20768	10.9221	14.487
ZNF595	0.00251743	0.688184	3.11311	4.23914	0.367796	3.40284	3.45485	0.908947	4.16161	5.43013	1.64546	0.453043	1.01761	1.10453	2.45715	4.87031	2.29168	0.100533	7.87584	9.43487	16.438	0.860301	0.455613	1.93345	1.0482	3.05928	0.0875092	0.282444	2.15091	9.84214	3.27566	0.990137	4.16693	7.75082	0.344302	0.649691	0.373274	6.96938	10.9058	31.3229	1.68529	2.99328	3.66064	10.7009	19.187	0.901404	0.353729	1.11201	3.89848
ZNF596	2.08277e-06	0.645688	4.45348	1.3584	2.94237	0.931729	0.455848	1.27253	0.756657	1.57541	1.25574	3.47333	3.30722	1.38067	2.43156	5.29016	1.71876	0.904798	1.20373	1.92584	5.68846	1.64579	0	0.814083	0.592462	0.611856	0.612565	1.18627	2.75823	5.99846	1.95562	7.5419	1.70776	2.20683	1.49197	2.50915	2.05301	1.74235	1.80509	4.67847	1.96232	2.08623	1.28122	2.10809	5.28776	1.54929	2.79053	4.02151	6.78625
ZNF597	0.00694842	1.28236	3.02664	2.31865	3.53085	2.45085	2.01533	1.96939	3.25362	3.08378	2.25168	2.36589	5.08803	1.15976	3.2762	5.4581	2.47397	2.56359	3.30166	3.622	7.27788	3.10456	0.455613	2.79841	2.91673	2.5494	0.612565	1.58169	3.21371	5.5908	1.85784	3.96055	1.43452	1.93771	3.44302	8.42357	6.99889	1.47429	2.74524	11.1256	3.02428	2.99328	1.5427	4.46824	8.9892	3.04224	4.79499	6.74822	12.0805
ZNF598	4.94485e-08	1.79957	81.0922	85.5557	73.4122	98.824	164.417	82.9263	71.4851	98.5134	177.666	90.5582	32.8178	71.408	30.7656	23.1759	77.0839	72.8865	41.821	23.4988	15.8106	50.1967	193.18	175.079	146.703	80.8669	346.537	145.741	35.5027	10.1916	124.426	49.1909	60.4547	58.9386	72.8198	8.37877	12.6913	47.9145	34.3719	12.0385	86.8268	71.0224	94.8889	41.1995	10.2734	102.957	82.0848	38.6004	11.2142
ZNF599	0.00429952	0.813373	2.09703	1.33498	1.6183	1.09377	1.39154	1.6664	1.77814	1.00558	1.38565	0.503381	0.699604	1.21499	0.870241	3.10692	0.98959	0.301599	2.54503	3.07428	2.42596	0.897705	2.05026	0.610562	1.18492	1.22371	0.962602	1.80764	2.22682	1.8636	2.39563	1.89601	2.25424	1.93771	1.14767	0.896125	1.77305	2.41248	2.70764	2.05396	1.61603	1.40593	1.80417	2.54346	3.62589	1.94365	0.825367	1.18817	1.6364
ZNF600	1.96425e-05	1.39283	11.458	19.1815	15.521	17.1762	17.8261	9.24096	12.5605	25.5417	11.2584	12.9369	21.3061	16.568	17.7376	45.0083	14.2449	13.8736	18.0903	18.2867	34.5908	16.1587	5.23955	12.2621	14.6292	17.132	8.40089	16.8902	20.1679	18.9854	8.60472	42.0071	12.6374	10.6574	16.5839	21.2158	17.0773	13.1346	16.2834	34.8603	14.7751	14.8303	19.5583	25.0909	32.1798	22.0421	26.9227	41.7232	36.9634
ZNF605	0.196728	1.17813	17.014	21.547	15.8152	13.6519	20.1293	5.75666	19.8055	13.5418	5.8024	5.73854	23.6593	10.3274	18.6078	37.8708	8.85423	0.452399	15.6829	18.4457	43.7928	8.64042	2.73368	5.80034	7.29184	7.34227	4.7255	5.87484	16.0939	51.8896	5.32906	0.948004	4.37186	13.241	1.14767	1.52341	4.19934	9.04679	14.4783	53.403	22.0472	7.98208	8.91626	13.8859	29.0072	8.70418	18.8066	29.2017	122.297
ZNF606	0.00353589	0.717637	7.50173	4.02836	0.367796	2.71417	5.54216	3.02982	4.18053	7.4413	3.37752	0.553719	1.46281	2.26429	4.17204	11.42	7.89068	0.251333	13.413	20.0358	24.3851	3.47861	5.92297	2.23873	1.32165	2.03952	0.175018	4.85804	14.3984	25.5663	5.23128	1.30614	4.30355	11.8954	0.631219	2.24031	4.47929	11.1912	15.6817	35.7161	13.8978	6.89362	4.20973	10.1051	15.1079	1.38027	0.746761	1.18817	1.92518
ZNF607	0.0192959	1.21158	10.4203	13.9587	7.76051	7.87919	5.27824	6.51412	6.11	9.0167	11.0852	5.73854	18.6985	5.24653	8.65122	18.1377	7.57818	3.82026	15.0982	17.951	28.9024	5.01219	16.4021	7.58115	6.33478	7.6482	18.1144	12.4276	12.3234	15.8406	5.91575	2.08561	2.18593	9.36558	4.36115	7.1466	8.11872	7.43848	13.2373	26.9868	9.55765	6.57615	6.82447	11.1362	12.7662	11.338	16.8218	26.3836	42.8833
ZNF608	1.25183e-05	0.707822	27.9531	29.674	15.0429	3.4636	29.942	12.6041	5.75059	25.039	16.9309	5.58753	21.4333	5.90925	12.9	17.8018	22.7606	4.32292	19.5004	28.3753	42.7889	14.4007	12.7572	12.0077	11.2568	10.4015	17.5894	13.2749	26.2158	36.282	9.82698	2.44374	9.56345	9.04263	3.8447	10.4847	12.3181	11.7273	23.8046	36.2296	11.2891	9.20661	25.546	43.3076	41.5467	8.38024	15.5444	24.251	44.5679
ZNF609	0.00378952	0.819785	73.4824	19.2284	41.7449	41.1581	53.6222	45.1141	62.008	37.9439	40.79	48.5762	180.307	29.2149	47.6585	86.9098	37.344	41.118	24.6249	19.8062	47.4317	40.0601	16.1743	54.8997	28.028	22.3327	36.9289	41.6888	48.5853	96.9654	33.3433	29.4092	30.6031	32.7795	36.8403	49.2645	117.301	28.9497	61.1474	74.7414	54.2293	20.5901	41.1299	63.8615	64.6618	57.4504	44.6877	34.1524	88.7507
ZNF610	0.0167573	0.718761	2.78883	0.444993	0.147119	1.17479	0.935689	1.06044	0.416161	1.87708	0.476316	0.151014	0.954006	0.773173	1.075	2.43515	1.38022	0.402132	3.06091	4.55842	3.93173	0.149618	0	1.0176	0.364592	2.5494	0.175018	1.18627	2.88475	5.5908	1.07559	0.526669	0.888035	3.39099	0.0573836	0.425659	1.21314	0.60312	1.27861	2.96683	0.41555	0.544233	0.784422	2.52055	3.32374	0.464786	0.471639	0.990146	2.26208
ZNF611	0.566796	1.10297	7.41526	8.17382	5.7744	7.04873	4.87038	5.2113	4.99393	7.94409	5.06627	7.90308	21.3697	7.28992	21.5513	53.1535	7.9688	5.42879	11.6246	17.5976	58.0557	9.46331	2.73368	5.03714	6.6538	6.62844	5.16304	6.72218	17.6122	55.9662	5.76908	8.84804	5.46483	9.47323	9.23876	19.5803	34.1546	5.026	17.5244	58.652	9.62691	6.89362	6.92906	23.0516	61.7913	6.40842	13.4417	36.544	104.633
ZNF613	6.43809e-05	0.739456	4.64805	10.9609	5.92152	3.70666	3.57481	3.60549	2.72396	6.53627	3.59402	5.73854	9.98526	4.30768	6.62919	9.32076	6.06775	6.18279	10.4209	19.3821	10.624	3.06716	4.78394	3.56161	5.92462	3.97706	2.18773	8.30386	12.6018	9.49271	4.25347	5.91976	4.85004	6.94345	3.72993	6.65373	6.5323	5.16002	8.27333	14.2066	6.90275	9.25196	2.27482	7.26376	8.15826	6.64785	10.3957	17.7617	12.4655
ZNF614	0.266334	1.15605	8.82048	11.0077	9.04779	5.59037	8.03733	9.24096	7.56657	10.8603	8.48709	5.73854	6.48724	8.28399	16.7393	33.6723	8.64589	1.70906	13.6537	14.17	23.5067	8.41599	8.42884	8.95491	9.57054	6.73041	4.11293	9.94204	22.0911	27.1387	8.06693	3.74988	12.0226	32.9948	16.1822	24.5314	21.1833	12.0624	17.3364	43.7608	35.922	3.62822	7.68733	15.2379	31.3489	2.73238	6.91736	9.18551	22.7652
ZNF615	0.371715	0.837791	7.24231	11.9914	5.51695	5.69165	3.81473	6.33233	2.3078	6.2346	4.89307	3.27197	4.77003	6.07493	9.13753	16.7102	6.14587	9.09825	27.9265	32.81	23.1303	4.2267	0.911226	2.54401	5.28658	3.05928	4.02542	7.51302	13.3356	25.9157	3.42233	1.76961	4.16693	11.3033	3.61517	8.89404	9.70513	7.77354	12.0715	26.188	15.4446	14.2861	3.68678	7.05753	19.9424	6.9718	81.3969	126.388	132.741
ZNF616	0.147944	1.11122	10.1825	8.92328	8.93745	7.81842	6.66978	8.6653	3.89678	8.21224	6.53852	5.53719	15.0733	8.44967	17.2768	15.4506	8.95839	12.0137	15.4421	22.8451	20.4952	9.3511	3.6449	6.86883	8.34004	4.28299	7.6133	10.7894	16.1445	16.6559	7.57802	11.9238	3.55214	10.4959	4.82022	12.2993	8.0254	6.5673	9.36391	17.801	11.0582	7.21109	4.28817	9.32603	10.6511	10.2957	22.4618	37.8845	39.1292
ZNF618	0.0187605	1.49912	12.0849	11.5932	1.06661	5.75241	11.7081	42.7205	12.9388	8.11168	37.5424	42.0826	103.478	7.95263	34.221	31.0692	10.0522	28.853	2.16671	1.48414	15.0159	3.77784	21.186	7.37763	9.38824	4.38497	6.12565	6.89164	9.21096	28.944	8.80028	9.10084	3.55214	9.15028	21.9205	17.9449	60.6571	14.4749	28.543	33.4339	25.1177	5.21557	2.37941	6.3472	23.7194	9.29573	14.5422	12.0645	43.6534
ZNF619	0.463128	0.937371	6.6586	6.06596	4.81813	6.33981	5.25425	5.57488	5.2966	7.20666	5.889	7.95341	23.7865	3.92109	9.44468	14.359	7.26567	8.94745	7.46313	12.2795	36.013	7.10683	2.27807	6.71619	5.01314	4.58892	5.16304	5.76186	9.61583	20.849	4.88905	3.60241	3.962	5.49017	6.14004	9.00606	28.3688	5.69613	11.0186	25.3893	3.83229	5.35162	4.20973	12.5798	22.1331	6.19715	7.9589	9.21597	37.8779
ZNF620	0.0119978	1.2361	4.56157	3.16179	4.04576	2.55213	4.65445	3.02982	4.99393	4.05584	5.19618	4.6311	11.7661	3.14792	5.11907	6.80163	4.14065	5.57959	10.2833	11.5021	17.4	7.21905	1.36684	4.52834	3.69149	2.75335	3.06282	3.27635	5.61767	11.8222	2.44452	1.79067	2.93735	4.25219	2.18058	4.9959	9.42518	3.21664	5.82894	12.1526	4.29402	2.4944	3.89596	10.128	12.7662	3.9859	4.04823	7.64697	15.5939
ZNF621	0.00812482	1.33655	28.5801	41.5717	39.06	28.9444	39.2989	29.0257	51.7553	33.2847	24.0756	15.3028	51.8343	18.8875	34.093	75.6577	28.2814	18.4478	44.6756	45.1778	174.042	30.1853	12.7572	21.3188	13.262	18.0497	15.9267	15.6474	32.1877	118.863	14.1293	15.7369	15.4381	15.1249	14.9197	29.9082	90.6123	13.3356	25.2337	96.0798	28.142	14.9211	37.8091	60.9285	121.921	26.2675	18.9245	26.2617	114.644
ZNF622	0.0283316	0.882473	57.6142	53.0244	30.7846	44.9863	63.7948	32.1161	41.0486	30.0333	58.1106	40.0691	12.5293	51.8578	43.2561	10.4963	60.2087	30.3107	42.0618	48.1461	9.57836	34.3372	100.69	67.6198	102.177	82.2946	73.9453	103.996	67.6145	8.32796	100.225	60.7355	34.77	58.2388	48.7761	42.9244	7.93208	30.7591	24.2935	7.53119	52.013	99.776	33.8609	29.2384	6.57193	40.2533	39.1656	42.6372	8.182
ZNF623	2.49856e-05	1.47572	28.7963	18.2447	24.6791	32.3269	25.6235	42.5993	41.862	22.8602	43.951	9.71525	38.6054	16.4023	45.3805	64.8254	30.2867	15.6329	12.9659	19.4175	37.3932	26.5571	10.2513	21.1662	25.7949	20.2932	30.8033	16.4947	31.6563	62.3141	20.4362	12.9982	11.1346	13.0257	16.8134	28.9224	28.5555	17.0214	39.1855	63.7869	17.0375	13.1069	31.2723	83.1781	86.6438	41.9435	22.8352	43.2617	83.2158
ZNF624	1.49592e-09	0.594397	2.8753	3.88783	4.22966	1.72167	1.48751	1.7573	1.66464	1.9106	1.51555	2.41623	4.77003	2.26429	7.08991	12.8475	3.41148	1.40746	2.2355	4.2934	7.57067	3.96487	0	2.59489	1.09378	1.63162	0.700074	1.75115	5.97194	10.0168	1.61339	3.93948	2.04931	2.79891	1.54936	4.52543	6.62562	3.81976	7.78445	19.2274	2.10084	2.4944	1.85646	5.20149	12.0108	2.09858	1.84725	5.01166	8.42265
ZNF625	4.30577e-05	0.558263	0.216188	0.304469	0.220678	0.0607649	0.0959681	1.93909	0.79449	0.100558	0.346412	0.453043	1.14481	0.276133	1.12619	2.35118	0.338544	0.201066	0.0687846	0.759737	1.50577	0.224426	0	0.203521	0.136722	0.407904	0	0.282444	1.41707	2.09655	0.293343	0.294935	0.956345	0.538252	0.286918	0.470466	1.67973	0.737146	1.35382	3.36622	0.277033	0.317469	0.209179	0.481195	1.73741	0.408449	0.157213	0.441757	0.0962589
ZNF625-ZNF20	1.77561e-07	0.496139	0.108094	0.0936827	0.110339	0	0.047984	0.636263	0.397245	0.100558	0	0.100676	0.190801	0.220907	0.332739	0.0839708	0.182293	0	0	0	0.250961	0.0374044	0	0	0.091148	0	0	0.0564889	0.177134	0	0.195562	0.189601	0.0683104	0.645902	0.114767	0	0	0	0.150424	0.513491	0.115431	0.0907055	0.0261474	0.0687422	0.0755395	0.140844	0.0589548	0.137097	0.0481294
ZNF626	1.53889e-07	0.417892	1.79436	8.43145	0.588474	0.486119	0.47984	1.57551	0.699907	0.603348	0.30311	0.402705	2.48042	1.49112	5.78454	12.7636	1.66668	0.402132	0.378315	1.51947	10.3731	0.486257	0.227807	1.11936	0.592462	0.611856	0.175018	0.734355	4.14999	14.5011	1.95562	1.26401	0.409862	1.0765	0.401685	1.85946	3.26615	1.47429	3.68539	14.7771	1.20048	1.45129	0.287621	2.54346	20.169	2.78872	1.23805	2.65054	24.161
ZNF627	0.0166211	1.2474	25.294	19.8139	14.528	13.9557	13.0517	7.60486	10.7445	15.2848	19.6589	21.746	17.8717	15.4082	26.5679	30.9852	19.8178	12.3656	25.072	41.0788	32.2904	27.7541	7.28981	13.9921	22.3313	22.4347	15.4891	18.6413	41.2722	32.7877	16.8183	25.8489	13.0473	22.9833	16.6412	28.1831	16.5174	25.8671	36.8163	45.5295	27.5879	32.5179	12.2108	25.1367	32.2553	25.5773	24.7414	47.5118	32.1505
ZNF628	0.0606259	1.2483	9.49067	10.3285	10.0776	9.7629	11.0123	6.96859	9.36363	9.48598	23.2096	19.9842	5.53323	10.5483	2.09882	1.59544	6.30213	17.0404	6.15622	2.03185	1.21298	8.00454	43.7389	20.81	22.9237	7.54622	39.2916	17.6245	2.075	1.3977	11.2448	9.29044	10.793	12.4336	12.4522	0.313644	1.39978	9.64991	5.6033	0.399382	7.68767	11.4289	7.42586	3.16214	0.302158	14.1971	5.77757	1.90413	1.10698
ZNF629	0.285312	1.05991	62.2622	54.4062	39.6117	48.4094	60.5559	32.3585	83.743	45.1506	74.262	35.1863	56.0955	16.3471	22.5495	18.8095	53.0993	26.7921	52.9985	52.6338	47.3899	40.6586	43.0554	57.7999	52.9114	26.3098	48.1301	32.3681	37.021	25.7992	40.7747	12.7875	32.1059	26.6435	18.994	20.9469	12.878	33.3726	51.1818	33.3769	42.1091	34.3774	41.4959	39.6184	16.9964	54.2955	68.0142	57.8854	47.7444
ZNF630	0.241529	1.11743	4.38862	3.48968	3.01593	3.52437	1.84739	2.09058	1.94839	5.39662	4.07034	2.06386	4.00682	3.5345	5.83573	9.82458	3.48961	0.201066	3.67998	4.50542	10.9168	5.42364	1.13903	2.95105	2.96231	6.32251	3.15033	4.12369	7.49023	6.46436	3.569	6.15149	3.962	3.76776	1.60674	1.07535	1.11982	3.21664	6.50585	11.5821	3.23206	5.8505	5.83087	13.4047	11.7086	2.83097	7.17284	9.5968	18.578
ZNF638	0.664874	1.03472	114.299	82.7921	82.791	100.323	82.7485	82.5021	91.896	84.4017	36.0701	43.8948	154.803	47.0531	180.447	231.004	61.6931	57.1531	79.0679	161.965	237.828	86.4042	11.8459	26.1015	32.0385	28.6552	15.7517	26.9452	150.134	195.212	32.8544	39.5212	59.3617	56.8932	60.3102	208.595	148.283	61.1831	164.602	367.716	58.985	32.654	72.7682	172.062	203.957	64.9433	95.9391	199.75	226.738
ZNF639	0.118328	1.10375	15.5656	22.3433	24.4217	38.8693	22.1206	23.0873	27.6369	20.9496	18.3165	23.8099	26.903	38.6034	42.7954	47.5275	21.0158	27.6466	31.5377	38.5876	64.2879	29.9609	1.82245	15.6202	12.2594	20.4972	10.0636	17.2291	31.5804	55.5586	15.9872	35.0551	30.5347	23.5754	39.193	52.6697	56.9243	35.6511	35.9514	79.8192	18.3996	15.7828	21.5193	33.1567	71.0071	23.9858	27.9642	39.3773	66.948
ZNF641	0.779324	0.98006	19.6083	11.6635	12.3212	9.07423	8.68511	10.968	12.0687	12.4357	10.0026	10.873	32.627	16.8993	25.8001	26.4508	15.9897	6.48439	14.6855	16.8556	39.0245	18.1411	5.92297	9.769	12.5328	14.0727	12.0763	13.1054	22.7996	65.6336	11.587	15.4419	8.5388	13.9945	8.0337	14.5396	27.0624	12.9336	20.6833	40.9081	16.0218	16.3723	9.77913	18.3771	36.6366	11.5774	14.6404	21.2957	52.076
ZNF642	0.00190994	1.2579	5.49118	4.33283	4.08254	4.86119	4.46252	5.99905	4.29403	6.13404	3.42082	3.52366	9.03126	3.36882	3.45537	6.54972	4.45315	0.502666	6.74089	9.78824	15.0577	4.63814	1.13903	2.34049	3.41805	4.69089	1.57517	2.88093	6.45273	10.4245	1.5645	1.11654	3.07397	3.87541	4.01685	7.66187	4.38597	5.62912	4.66315	12.2667	3.50909	4.17245	5.62169	8.47821	12.7662	5.32392	8.15542	10.267	19.1555
ZNF643	2.02585e-09	2.37505	3.39416	0.960248	1.8022	1.86346	3.16695	2.78744	1.6079	4.72623	3.33421	2.16454	3.24362	1.27021	3.66013	2.77104	3.43752	0.452399	3.40484	4.96479	8.65817	2.50609	0	1.57729	1.82296	2.34545	1.48766	2.31604	5.16218	11.1816	1.0267	0.526669	1.2979	2.42213	1.60674	4.14458	3.63942	1.87637	3.57257	8.61523	2.77033	0.952408	3.13769	7.63039	11.5575	2.9859	4.48057	6.65683	12.8987
ZNF644	0.935489	1.00916	39.022	22.6946	37.1842	25.1769	23.7281	32.9342	41.2945	33.6534	15.4586	28.9444	80.0729	24.9624	83.5431	156.857	47.1618	24.9322	66.0332	152.53	248.786	67.7394	4.32832	16.4343	19.7791	21.9248	10.4136	21.0139	117.263	201.327	14.3738	34.2335	32.0376	38.1082	45.62	144.59	192.703	31.0272	75.4001	191.247	31.8588	25.5336	37.4431	119.084	264.161	43.0843	52.8039	152.376	233.139
ZNF645	0.651329	3.43151	0	0	0	0	0	0	0	0	0	0	0.0636004	0	0	0	0	0	0	0	0.0418269	0	0	0	0	0	0	0	0.0253048	0.349425	0	0	0	0	0	0	0	0	0	0.285273	0	0	0	0.0687422	1.58633	0	0	0	0.288777
ZNF646	0.481187	0.955978	36.3845	37.801	23.6861	28.8431	36.18	25.0566	37.3978	29.9663	54.3867	25.32	49.2267	14.9664	33.2995	26.2829	44.5315	18.096	26.7572	48.8882	35.0509	22.0312	44.8779	43.757	46.2576	13.2569	97.0477	32.3116	33.4277	11.2398	54.5618	16.7481	15.3698	16.2014	11.5915	15.3685	11.0116	16.6193	34.8232	14.1495	26.6183	25.3068	27.8208	43.4451	6.57193	29.6618	38.8316	58.1901	14.7276
ZNF648	0.884194	0.927994	0	0.070262	0.0367796	0.020255	0.167944	0.0908947	0.208081	0	0.0433015	0	0	0.0552266	0.179167	0.839708	0.182293	0	0.137569	0.0706732	0.250961	0	0	0.0508802	0	0.101976	0.175018	0	0.0759145	0.407662	0.0488905	0	0.0683104	0.0538252	0	0.156822	0	0	0.300848	1.02698	0.0461722	0.0453527	0	0.137484	0.906474	0.0704222	0.0393032	0.0761651	0.433165
ZNF649	0.0656036	0.844064	8.75563	6.792	5.36983	8.28429	10.4845	7.30187	5.4101	10.2904	5.58589	0.956423	3.56162	7.56605	12.5161	13.0994	8.35943	0.854531	16.921	26.3081	13.6774	4.63814	4.78394	5.9021	8.79578	5.30275	0	8.07791	17.3085	16.3647	6.94245	7.83683	7.17259	25.7284	9.98474	19.2891	17.1706	13.9388	17.4116	20.6537	11.6123	13.5605	5.17718	12.4882	16.7698	7.32391	1.69004	2.16309	3.85035
ZNF652	0.845354	1.03107	49.118	53.8207	43.0322	46.3029	38.7711	36.8427	43.8104	49.8433	25.1149	37.9549	135.978	28.3313	48.4775	213.538	37.8388	41.0175	60.668	66.2208	348.753	51.7303	13.2128	23.8628	24.7011	26.5137	23.89	17.3421	39.2984	274.59	25.7653	33.1801	27.3925	34.179	28.9213	51.9752	264.185	41.4142	86.8324	323.784	33.5903	19.6831	46.0194	108.269	389.633	37.3519	37.2791	68.8532	342.922
ZNF653	0.0984162	1.18072	7.0045	11.6635	9.52593	9.11474	6.16595	4.57503	7.13149	5.09494	15.805	8.2051	3.56162	7.12424	4.24882	2.26721	6.48442	11.1089	4.60857	6.30758	1.29663	4.37631	21.6416	12.6692	20.0526	12.747	37.629	15.365	4.85853	0.9318	9.38697	5.87762	4.91835	6.99727	6.54173	1.88186	0.186637	7.63952	6.01697	1.19814	8.08014	9.61478	7.66119	5.38481	0.679855	9.18305	6.89771	4.82886	0.962589
ZNF654	0.0208581	0.762453	12.1714	14.8253	14.8958	9.25652	9.21294	12.907	8.83397	10.9608	6.10551	10.269	18.6985	13.1439	32.3781	98.2458	12.3178	6.98705	12.5188	24.0289	70.2273	16.3457	0.911226	4.17218	5.92462	7.44424	2.71279	6.04431	29.3789	105.41	5.72018	13.5038	16.5311	17.7623	17.2151	38.4214	75.6814	13.4027	23.6542	65.6697	9.48839	8.3449	9.62224	23.739	82.8668	9.94361	19.4747	37.4275	105.115
ZNF655	1.20902e-08	0.596253	51.9284	9.743	31.888	12.6189	31.1656	51.507	34.409	48.0667	4.37345	10.1683	16.9813	55.2819	63.9883	208.919	57.6046	45.8934	26.3101	33.7464	105.864	45.4089	10.0235	27.0174	25.0657	49.1524	1.05011	28.8093	59.3904	210.179	25.6675	12.8507	9.8367	29.3347	20.7155	32.6638	68.9624	41.8833	57.6501	139.327	29.8273	29.7968	57.4197	90.2585	270.129	23.0281	22.7762	33.2689	116.569
ZNF658	8.84884e-17	0.546463	2.6375	2.06102	1.72864	1.23555	0.983673	1.30282	1.05932	1.30725	0.779427	1.25845	4.26123	0.717946	1.97084	1.84736	1.51043	1.508	2.78578	7.68571	7.69615	2.5435	2.27807	0.661443	1.41279	0.713832	0.350037	0.903822	4.98505	2.56245	1.12448	2.82294	0.546483	1.83006	0.860754	2.97962	3.63942	1.0052	1.61706	4.05087	1.38517	1.17917	1.43811	3.78082	5.43884	2.40844	2.14202	5.42295	4.86107
ZNF658B	#DIV/0!	#DIV/0!	0	0	0	0	0	0	0	0	0	0	0	0	0	0	0	0	0	0	0	0	0	0	0	0	0	0	0	0	0	0	0	0	0	0	0	0	0	0	0	0	0	0	0	0	0	0	0
ZNF660	0.281881	0.71467	0.648565	0.117103	0.0735593	0.020255	0.23992	0.363579	0.851239	0.469271	0.30311	0.201352	1.84441	0.552266	1.6637	5.79398	0.833339	0	0.343923	0.371034	6.77596	0.261831	0	0.10176	0.091148	0	0	0.169467	1.51829	9.37624	0.146671	0.0421335	0.273242	0.861203	0	0.515272	0.65323	0.20104	0.752121	6.10483	0.0923444	0.0453527	0.0784422	0.687422	7.25179	0.25352	0.314426	0.761651	6.40121
ZNF662	1.26047e-05	0.504517	1.66465	8.68907	2.50102	3.42309	6.18994	1.12103	7.45307	5.59773	2.9878	0.604057	3.49802	2.98224	3.63454	16.6262	5.96358	0.301599	4.88371	4.69977	24.0923	1.34656	0.227807	0.559682	3.41805	1.22371	0.0875092	2.99391	5.71889	23.1203	2.5423	0.884804	4.50849	1.61476	0.344302	0.627287	6.06571	3.08261	3.53497	14.663	0.8311	0.49888	0.627537	1.21445	16.8453	1.61971	0.510942	0.715951	4.04287
ZNF663	0.025438	4.2924	0.324282	0	0	0.0810199	1.91936	0	0.851239	0.636868	0.173206	0	0.190801	0	0	1.17559	0.130209	0	0.8942	1.74916	3.84807	0.0748088	0	0.10176	0.045574	0.101976	0	0	0.0506096	0.116475	0.0488905	0.0421335	0.614793	0	0	0	0.559911	1.13923	2.67003	7.87352	0.877272	0	0.235327	0.73325	0.982013	0.0140844	0	0	0.529424
ZNF664	0.564691	1.03947	258.583	210.997	262.386	182.518	237.137	133.191	231.272	196.591	156.232	147.34	237.42	116.363	149.656	339.746	158.204	165.075	204.875	160.905	360.59	312.813	82.466	127.557	118.538	103.404	69.9199	82.6997	178.576	520.061	80.9137	84.3934	144.75	165.512	329.152	442.529	964.634	148.635	143.053	316.538	220.542	123.314	207.14	262.068	495.463	162.239	210.213	209.256	710.679
ZNF664-FAM101A	0.269818	1.24483	0.0432377	0	0.0367796	0.04051	0.023992	0.0302982	0.0189164	0.134077	0	0.100676	0.0636004	0	0.0511907	0	0.0520837	0.100533	0	0	0.0418269	0	0	0	0.045574	0	0	0	0.126524	0	0.0977809	0.084267	0	0	0	0.0224031	0.186637	0.0670133	0.225636	0.171164	0.0230861	0	0.130737	0.183313	0.151079	0.0281689	0.0786064	0.121864	0.0481294
ZNF665	0.563648	0.917751	1.68627	0.140524	0.588474	0.16204	1.43952	1.18163	0.26483	1.57541	1.08254	0.352366	0.826805	0.828399	3.37858	7.4734	1.01563	0.1508	1.65083	4.16972	10.4567	0.710683	3.87271	0.864963	0.273444	0.917783	0.175018	1.69467	2.98597	5.88199	0.977809	1.05334	0.614793	1.2918	1.43459	2.66597	3.07951	0.335066	0.977757	4.96374	1.31591	0.952408	1.30737	3.89539	6.72301	0.647884	1.27735	3.29033	5.00546
ZNF667	8.26947e-12	0.383787	1.08094	0.210786	0.183898	0.36459	0.0959681	1.27253	0.435078	0.167597	0.129904	0.402705	1.01761	1.76725	2.58513	10.3284	0.859381	0.301599	0.275138	0.530049	2.76057	0.0748088	0	0.0508802	0.592462	0.101976	0	0.677866	1.79664	4.07662	0.928919	0.77947	0.751414	0.861203	0.344302	0.761706	1.39978	0.80416	2.06833	2.28218	0.323206	0.453527	0.287621	0.962391	5.43884	1.07042	0.393032	0.868282	1.10698
ZNF668	0.00223345	1.32847	14.7657	20.8444	11.8063	12.7606	17.7781	15.9066	18.1787	13.944	28.7955	23.2562	8.07725	17.2307	8.98396	2.51912	16.4324	19.051	11.8997	13.8519	5.14471	12.0442	72.4425	23.8119	32.631	19.7833	53.9057	35.9834	11.1341	3.61072	28.7965	13.0403	16.4628	16.9011	17.1003	3.18124	4.0127	14.4749	11.2066	1.99691	20.4774	21.2251	11.9755	8.89066	2.94604	16.4647	13.4417	14.0448	2.64712
ZNF669	0.122527	1.1233	5.31823	3.25547	5.36983	5.084	5.80607	5.48398	5.93976	5.49717	3.76723	4.48009	4.57923	2.54043	9.90539	7.13752	4.94795	2.81493	6.43136	13.6046	7.06874	4.97478	3.6449	4.68098	3.05346	4.07904	3.06282	2.14658	9.23626	4.30957	3.42233	6.19363	3.962	5.38252	7.63202	15.0325	9.89177	5.42808	9.36391	12.2667	7.43373	3.22004	2.35327	4.74321	3.85251	5.0704	6.89771	15.0654	9.28898
ZNF670	0.000101136	1.44184	5.31823	6.44069	4.85491	5.38782	7.48551	5.69607	3.36712	7.57537	4.11364	4.53043	4.13403	5.1913	9.26551	14.9468	5.26045	3.97106	7.6007	8.3571	15.7687	5.57325	1.36684	2.64577	2.23313	2.34545	3.32535	3.5588	8.27468	12.4628	4.05791	6.69923	5.12328	13.6716	5.79574	9.83497	15.9575	4.82496	6.8067	14.1495	11.0121	6.07727	2.79777	4.44533	11.3309	6.47884	10.7298	13.5726	23.1984
ZNF670-ZNF695	0.052945	7.09725	0	0.0234207	0	0.020255	0.023992	0	0	0.134077	0	0	0.254402	0	0.0511907	0.503825	0	0.0502666	0	0.0176683	0.209134	0	0	0	0	0	0	0	0.101219	0.4659	0	0.0421335	0	0	0.0573836	0.291241	1.11982	0	0.0376061	0.285273	0.115431	0	0	0	0.226618	0	0	0.015233	0
ZNF671	1.14571e-28	0.341867	1.70789	0.515255	0.478135	0.789944	0.383872	2.51475	0.79449	0.770945	1.38565	1.56048	5.97844	2.76133	5.37502	15.7865	1.7448	1.15613	0.791023	1.60781	8.95095	1.34656	0.227807	0.610562	2.23313	2.03952	0.262528	5.42293	6.8323	6.9885	3.12899	2.78081	0.751414	1.72241	1.37721	2.71078	2.23965	1.54131	3.53497	11.8673	1.13122	1.31523	0.758274	4.00996	9.36689	2.46478	0.943277	2.01076	14.5351
ZNF672	0.0226432	0.857054	32.6877	34.4518	45.9378	39.9833	39.107	38.7514	36.3195	45.5863	57.3745	59.3486	37.2698	47.7158	22.5239	15.3667	29.9481	68.8652	27.5482	22.0147	12.6317	46.2318	130.533	53.7295	85.7247	31.7145	166.793	66.3744	23.2804	20.7325	45.2726	32.2743	41.806	41.4454	39.2504	17.2056	13.1579	45.569	35.989	12.609	31.9512	50.8404	14.1196	10.6092	5.66546	37.4364	31.8159	22.423	12.6099
ZNF673	0.099998	1.13901	8.99343	7.63514	4.56068	12.6796	6.71777	6.72621	6.84774	12.5698	3.94043	1.30879	2.16241	9.38853	6.93633	14.5269	8.07297	6.03199	8.39172	9.94725	16.8144	5.46104	4.78394	4.52834	4.42068	7.95412	5.60059	8.47333	10.4762	20.9655	6.79578	1.93814	6.48949	4.35984	5.04976	7.25861	7.83876	7.63952	8.04769	14.663	8.56495	7.30179	12.3939	13.5193	17.6007	9.23939	16.8021	16.6801	36.819
ZNF674	0.444437	1.12543	3.35092	3.65363	2.46424	3.74717	2.25525	2.33296	2.81855	4.69271	1.81866	1.35913	3.87962	3.81064	7.653	18.8934	3.80211	2.46306	3.23288	4.20505	15.1832	2.31907	0.455613	2.13697	1.45837	3.16125	1.9252	2.76795	9.26157	22.5961	2.49341	3.37068	3.75707	2.58361	2.00843	4.63745	11.6648	3.41768	5.49048	21.0531	5.12512	3.03863	4.99415	9.87596	23.7194	2.56337	7.15318	12.2169	49.8621
ZNF675	0.0290909	0.818773	8.23677	4.42651	8.27542	5.54986	7.12563	5.33249	7.2639	8.37984	2.25168	1.81217	1.20841	3.81064	10.6477	22.924	5.599	0.452399	10.4897	12.8272	20.537	8.71522	0.455613	2.34049	2.64329	3.46718	1.31264	1.86413	16.2963	27.6046	2.49341	4.59255	4.91835	8.3429	6.94341	15.0549	15.4909	10.253	18.5398	50.4362	10.2964	6.93897	6.0139	15.0316	31.8777	7.61968	12.636	22.8495	35.1826
ZNF676	8.00447e-12	0.253371	0.0648565	0	0	0.04051	0	0.454474	0.0189164	0.0335193	0.0433015	0	0.0636004	0.276133	0.716669	0.755737	0.156251	0	0	0.353366	1.17115	0	0	0.0508802	0.182296	0	0	0.112978	0.404877	2.03831	0.146671	0.252801	0	0.0538252	0	0.179225	0.0933186	0.20104	0.338454	1.8828	0.0692583	0.0453527	0	0.160398	3.17266	0.239435	0.11791	0.45699	0.770071
ZNF677	7.96982e-26	0.313317	0.540471	0.117103	0.0735593	0.16204	0.0719761	0.545368	0.340496	0.301674	0.086603	0.201352	0.381602	0.441813	1.45893	2.60309	0.729172	0.100533	0.0687846	0.406371	1.46394	0.187022	0	0.203521	0.501314	0.407904	0.0875092	0.621378	1.31585	2.27126	1.07559	0.484535	0.614793	0.861203	0.172151	0.35845	0.933186	0.60312	0.451273	2.56745	0.277033	0.49888	0.183032	0.160398	3.02158	0.535209	0.294774	0.746417	1.15511
ZNF678	0.451559	1.18982	6.50727	7.91619	7.28237	8.04123	11.876	5.45368	12.9199	12.972	3.59402	6.79564	28.9382	10.3826	35.3727	110.673	6.32817	3.97106	7.49752	20.5129	87.7528	7.92973	0.455613	5.24066	3.55477	3.36521	1.48766	2.0336	17.9664	90.4428	2.88454	5.68802	5.19159	9.58088	6.02528	16.3095	50.9519	8.71173	27.49	153.99	11.6123	5.8505	7.42586	24.8389	84.6042	4.91547	12.9701	35.371	101.794
ZNF679	0.712254	1.26964	0.0432377	0.0234207	0	0.020255	0.023992	0	0	0	0	0	0.127201	0	0.153572	0.503825	0	0	0	0.0530049	0.209134	0	0	0	0	0	0.0875092	0	0	0.349425	0	0	0	0	0	0.112016	0	0	0.376061	0.741709	0.0461722	0	0.0261474	0.0916563	1.51079	0	0.0196516	0.213262	1.29949
ZNF680	0.020516	1.53866	12.3227	9.78984	6.65712	8.52734	7.5095	6.48382	10.7067	15.553	2.16507	2.61758	3.87962	8.22877	22.1144	57.604	5.4167	1.10586	6.67211	16.0428	50.5687	7.14424	0	2.79841	2.73444	6.11856	1.40015	2.31604	16.6253	50.259	3.76457	1.89601	10.1782	13.8869	6.94341	18.1465	35.8343	12.3304	24.5191	79.6481	10.6427	7.21109	8.62864	26.6032	82.8668	6.69011	19.1407	39.3926	105.307
ZNF681	0.902021	1.02283	7.73954	8.52513	7.53983	0.32408	2.68711	1.6361	5.42901	12.134	3.0311	0.352366	0.699604	6.79288	17.4304	47.2755	8.48964	0.201066	11.6246	17.0499	57.9721	3.10456	0.68342	1.98433	0.319018	6.73041	0.0875092	3.21987	17.9158	52.3555	4.05791	2.65441	8.88035	8.5582	1.0329	2.73318	3.82606	10.4541	17.0731	67.3243	11.5431	7.07503	11.6617	25.2742	76.8992	2.60562	0.255471	0.883515	1.34762
ZNF682	0.0978557	0.783114	2.94016	6.76858	3.71474	0.101275	7.46152	1.21193	2.08081	2.78211	0.476316	2.26521	4.13403	3.42405	5.52859	6.8856	0.911464	0.0502666	0.103177	0.583054	1.92404	0.33664	0	1.0176	0.091148	2.5494	0	0.621378	1.99908	6.81379	0.684467	0.294935	0.204931	2.90656	0.573836	0.806512	0.933186	2.61352	3.98624	12.8943	4.13241	0.49888	3.42531	4.67447	8.53596	0.774644	0.275122	0.380825	0.962589
ZNF683	0.73511	1.13447	0.237807	0.070262	0.0367796	0.28357	0.023992	3.87817	0.170248	0.201116	0.909331	7.75206	1.27201	0.33136	0.230358	0.503825	0.729172	4.97639	0.171961	0.0706732	0.0418269	1.79541	2.73368	0.203521	0.273444	0.203952	0.0875092	1.58169	0.303658	0.116475	0.342233	5.60376	0.478173	0.592077	1.72151	0.313644	0.0933186	1.40728	0.940151	0.342327	1.17739	0.317469	0.156884	0.229141	0.755395	0.38028	0.157213	0.015233	0.192518
ZNF684	4.63724e-21	0.580624	2.50778	1.54576	3.34695	1.66091	3.09497	2.66624	2.68613	3.35193	1.38565	1.76183	3.11642	1.82248	3.09703	3.61074	2.52606	1.85986	2.20111	4.41707	5.47932	3.29159	2.50587	1.52641	1.27607	1.93754	1.75018	1.86413	4.95975	3.7272	1.76006	3.22321	3.62045	2.26066	2.06581	4.41342	1.30646	3.35066	3.0837	7.07476	2.23935	2.72116	2.77162	3.84956	7.62949	1.56337	2.53506	4.02151	3.51345
ZNF687	0.0768645	0.904555	43.5619	49.0663	35.8234	49.3209	45.7528	28.0865	44.586	56.6477	68.936	54.8685	53.5515	28.7178	31.5846	15.9544	47.0316	29.9589	39.4136	30.3188	20.3279	37.9655	113.22	84.9699	72.5538	31.1027	142.378	60.2736	29.4295	12.754	38.5257	32.6956	51.3011	26.3205	30.2412	21.4174	16.6107	38.9347	49.0759	17.9722	41.9013	32.7447	36.5279	34.9898	10.3489	48.4364	40.443	27.6479	14.7757
ZNF688	4.56465e-07	0.704105	10.4851	22.9054	8.97423	7.1095	5.92603	7.90784	6.62075	8.51391	12.9471	16.3095	11.3845	11.5976	5.50299	1.93133	9.71361	9.24905	10.5928	10.442	4.93557	7.03203	35.5378	13.9921	14.766	14.2766	17.9394	14.5741	7.41431	1.8636	44.7837	9.64857	12.1592	15.8784	7.74678	1.81465	0.65323	12.2634	6.58106	2.16807	8.49569	22.8578	6.92906	4.99527	0.906474	8.61968	8.46984	7.60127	2.88777
ZNF689	0.0150198	0.867938	7.84764	2.85732	4.70779	6.05624	6.3099	4.18116	4.88044	4.1564	14.939	13.4403	13.8649	4.74949	7.01312	2.77104	13.6459	11.8126	18.7782	14.3467	16.187	8.11675	8.65665	10.634	14.9027	8.56598	18.8145	10.168	9.86888	8.3862	16.525	5.89869	6.69442	6.99727	12.1079	9.16288	7.37217	6.63432	9.02545	8.84345	10.4118	8.97984	4.36661	6.23263	5.51438	7.97179	10.828	10.9068	9.33711
ZNF69	0.300411	1.1098	11.8471	46.3261	13.351	6.50185	6.66978	5.2113	7.6044	5.39662	6.45192	4.07738	9.15846	7.73173	12.5161	17.298	7.10942	2.76466	13.4474	19.8592	16.438	10.3984	7.51761	4.07042	8.97807	8.15808	10.9387	9.54662	19.5606	25.508	5.67129	3.85522	3.75707	11.6801	3.78732	6.25047	3.82606	8.84575	10.2665	18.4286	11.266	8.88914	19.0876	20.8289	17.7518	10.3239	10.5922	14.1667	18.4817
ZNF691	0.101942	1.08769	8.53944	6.93252	4.67102	6.40057	10.3646	13.21	10.1581	8.01112	8.61699	7.70172	8.07725	7.95263	6.85955	4.19854	7.63026	7.13785	11.9685	11.3961	9.3274	7.55569	13.2128	5.54594	5.37773	12.4411	8.4884	8.19089	6.65517	3.7272	9.87587	11.6288	9.29021	7.85847	8.60754	7.30342	7.37217	8.71173	6.69388	6.56127	7.71076	9.43337	7.89651	5.40772	3.32374	7.01405	9.03974	9.2312	7.31567
ZNF692	1.91351e-15	2.73077	37.6168	53.2352	37.0371	44.9053	41.3622	34.5097	75.9683	63.1169	20.0919	25.5214	30.083	35.7316	22.0632	11.7559	19.0366	33.9802	14.6855	12.1735	12.1298	13.2412	38.0437	25.491	17.6371	18.6616	50.6678	23.4994	16.853	9.72566	17.6006	24.0582	26.846	15.0172	20.4859	12.0753	5.78575	30.089	20.6833	17.1164	24.0326	23.0392	35.4559	14.6421	3.92805	12.8873	11.3783	5.75808	6.35308
ZNF695	2.15989e-06	4.27007	0.691803	0.960248	1.28729	2.06601	3.83872	2.06028	4.80477	3.1173	2.20838	1.66116	5.08803	1.15976	3.37858	9.65664	0.442711	2.1112	1.68522	4.11671	11.9207	1.00992	0.227807	0.508802	0.546888	0.50988	0.787583	0.338933	4.63078	9.318	0.195562	1.53787	1.16128	1.13033	4.5333	11.2688	21.2766	0.938186	2.51961	12.3808	1.36208	0.0907055	0.549095	2.63512	4.60791	2.60562	0.98258	2.54391	4.04287
ZNF696	8.28844e-07	1.6574	15.371	15.4811	21.0747	19.6878	15.4029	19.3	22.851	13.0055	22.1704	6.29226	7.82285	9.83034	11.5691	8.56502	14.323	9.95278	5.84669	8.56912	6.0649	7.6305	13.6684	11.2445	10.8466	8.87191	16.8018	11.2413	9.51461	8.15325	11.0004	5.41416	7.85569	6.8358	6.31219	5.57838	4.75925	8.17562	10.3793	9.69927	8.08014	8.29955	20.7872	18.6521	16.241	23.8309	11.7124	13.5878	13.38
ZNF697	2.58276e-05	2.46478	9.49067	4.47335	12.6154	11.3225	12.068	9.63484	11.6336	21.4524	7.53446	12.0811	23.9137	26.5088	50.2692	152.155	8.82818	11.511	7.1536	9.11684	31.7884	7.59309	1.36684	6.97059	6.01577	7.85215	7.6133	6.1008	13.4369	43.3287	6.89356	3.98162	19.9466	6.02842	9.06661	12.7474	34.0613	11.1242	29.2951	51.6914	11.7277	8.97984	14.0934	29.055	76.7481	10.8168	12.125	18.3253	43.7497
ZNF699	0.869438	1.02639	0.324282	0.655779	1.43441	1.07351	0.695769	1.21193	0.662075	0.703906	0.692824	1.61082	5.97844	1.60157	9.08634	7.30546	1.32813	1.2064	1.68522	5.0708	7.31971	1.94503	0.227807	0.508802	1.2305	2.24347	0.612565	0.903822	6.78169	5.00842	1.41782	2.00134	0.546483	2.20683	1.60674	5.69039	3.35947	0.536106	5.49048	8.32996	1.8238	0.725644	0.915159	5.68269	8.68704	1.21126	1.96516	9.24644	7.31567
ZNF7	1.45111e-10	1.62212	22.9808	28.2219	29.6076	33.8056	26.8711	33.8431	47.6883	21.5194	27.2799	13.692	28.811	26.3983	36.5757	27.4584	21.9533	14.9794	13.5506	17.7036	15.8106	22.8167	7.97323	15.2641	14.4014	19.7833	12.6013	11.1283	20.3704	13.1034	19.1651	19.7606	13.5255	12.2721	22.5518	33.7391	9.14522	16.9544	21.0218	24.5334	17.5916	18.4132	38.2798	46.2177	28.5539	30.7041	24.3483	34.0458	17.0378
ZNF70	0.227743	0.905857	3.74006	1.4755	2.3539	3.60539	2.42319	4.18116	3.53737	3.31842	2.42488	4.78212	17.2357	2.92701	9.18872	10.0765	4.01044	3.51866	6.19061	4.45241	13.1755	4.41372	0.455613	1.83169	2.50657	1.83557	4.20044	3.61529	5.2634	9.02681	4.88905	2.33841	3.21059	3.55246	2.29534	2.97962	1.95969	2.61352	8.83742	9.75632	2.00849	2.63046	2.95466	9.4406	6.72301	4.74646	2.53506	4.5242	8.23013
ZNF700	0.332666	1.07262	26.7425	46.5369	19.6771	19.3232	22.4085	15.4218	20.5243	16.5586	7.88087	13.2389	27.4118	20.0473	31.4567	57.1841	14.7397	13.9741	24.4529	35.7606	49.1884	21.0213	3.4171	11.2445	9.52496	18.4576	9.18847	13.8963	32.1877	29.0605	12.1737	16.8955	6.35287	16.3629	10.8455	24.6882	9.14522	12.5985	20.3449	57.2257	17.3377	16.1909	20.5257	28.8488	35.0503	16.4225	16.0554	30.8468	30.1772
ZNF701	0.000912065	0.746208	9.87981	14.5208	9.30525	8.12225	12.4759	6.48382	5.73167	8.37984	8.22728	4.2284	14.0557	7.34514	21.3465	34.344	8.1511	2.26199	8.0478	14.223	27.5221	5.42364	1.36684	3.30721	2.18755	8.464	0.875092	7.34355	20.9524	30.9823	9.53364	7.4787	8.94866	11.1418	17.3298	28.676	26.5958	4.48989	14.1775	29.8966	13.0206	4.67133	8.31487	23.5098	29.9892	9.09855	8.94148	19.5592	28.3001
ZNF702P	0.0375329	0.802787	6.3127	2.52943	4.92847	1.01275	1.91936	1.96939	1.85381	1.00558	3.85383	4.73178	4.51563	6.57197	13.4887	19.4812	5.36462	15.8842	8.0478	14.541	12.4644	8.86484	7.062	3.56161	5.37773	11.1154	4.90052	7.45653	13.0573	10.3663	3.12899	7.5419	2.18593	7.37405	6.19743	18.4826	7.93208	8.91277	14.0647	16.1464	10.5965	14.1954	6.11849	14.0922	10.1978	4.18308	8.58775	15.4006	11.7917
ZNF703	4.75737e-06	2.21214	143.095	117.829	121.079	85.557	92.2253	20.6634	82.608	149.798	303.976	167.827	15.6457	74.2246	6.0149	8.39708	31.3023	72.7357	101.836	7.9154	13.1336	50.6456	281.569	192.124	219.302	163.467	252.552	131.789	11.3872	29.7594	250.026	77.7153	182.594	163.575	85.0999	0.761706	69.0558	145.084	38.7718	6.16189	104.026	141.047	44.5029	10.2655	4.38129	95.9995	45.2183	6.24553	44.2791
ZNF704	0.0321103	0.757861	65.4618	48.5745	91.3239	24.6503	34.6205	30.3285	24.0806	39.4188	43.9943	5.48685	22.4509	13.4201	33.4019	106.391	47.9951	1.00533	77.3483	93.7303	414.881	51.3562	15.263	14.8061	17.7283	24.3722	44.0171	29.2612	87.58	284.956	26.2053	20.4137	18.7854	24.006	13.313	30.1546	109.836	17.4235	49.1511	100.587	12.5358	24.0823	59.6945	173.826	328.899	31.197	43.9803	97.5827	364.147
ZNF705A	0.515666	3.89241	0	0	0.0367796	0	0	0	0	0	0	0	0.0636004	0.110453	0.204763	3.10692	0	0.0502666	0	0	0.0418269	0	0	0	0	0	0	0	0	0.23295	0	0.0210668	0.0683104	0	0	0	0	0	0.0376061	0.114109	0	0	0	0	0.906474	0.0140844	0	0	0.0962589
ZNF705D	0.846189	0.768008	0	0	0	0	0	0	0	0	0	0	0.190801	0	0	0	0	0	0	0	0.0418269	0	0	0	0	0	0	0	0	0	0	0	0	0	0	0	0	0	0	0	0	0	0	0	0.226618	0	0	0	0
ZNF705G	0.88779	1.19829	0	0	0	0	0	0	0	0	0	0	0.0636004	0	0	0.503825	0	0	0	0	0.0418269	0	0	0	0	0	0	0	0	0.116475	0	0	0	0	0	0	0	0	0	0.0570545	0	0	0	0	0.679855	0	0	0	0.0962589
ZNF706	0.00710267	1.19943	81.7408	98.039	148.81	114.947	119.264	122.981	109.98	69.5191	70.5814	57.8384	32.627	91.5658	47.3769	164.751	80.7557	56.2483	54.7869	27.9336	114.689	56.7799	95.4509	87.7175	53.5039	103.302	60.8189	65.9225	40.4371	111.583	56.4685	86.5844	64.8266	51.726	69.8358	36.4947	86.413	66.3432	38.0197	94.3111	73.9448	103.631	155.472	71.0565	184.543	133.182	75.1674	25.3173	113.441
ZNF707	0.000460453	1.37561	15.7169	23.5378	22.1046	21.5918	18.3539	23.8144	34.9954	13.4413	22.3003	7.65139	10.5577	10.6587	9.54706	8.14517	16.0157	9.90251	3.92072	2.15553	2.55144	6.20913	11.3903	13.0253	12.8519	10.7075	19.3395	12.2016	6.45273	4.13486	13.4449	8.97444	9.49514	5.75929	5.33667	3.04682	8.30535	8.84575	9.3263	5.19196	7.78002	6.84826	27.2194	15.9253	5.89208	26.4787	10.3367	7.54034	4.04287
ZNF708	0.723614	1.06651	9.642	8.22066	7.72373	5.7119	6.28591	5.24159	6.52616	8.11168	2.9012	4.6311	13.5469	7.23469	21.065	54.1612	7.16151	4.77532	6.36257	16.5199	53.6639	6.02211	1.13903	2.23873	3.91936	2.85533	2.97531	3.50231	19.0798	56.3157	2.73787	1.49574	2.6641	7.64317	6.02528	19.3787	31.4484	8.77874	25.1961	97.8485	10.5965	4.76204	5.49095	34.0961	73.3488	7.21123	7.46761	23.9463	88.1731
ZNF709	0.497028	1.08959	3.65358	4.70756	2.86881	1.86346	1.48751	3.4237	1.2674	3.01674	2.33828	4.58076	8.20445	3.36882	7.75538	17.382	3.33336	0.452399	5.43398	11.2724	15.225	2.91754	0	1.22112	2.32427	0.917783	2.18773	2.14658	7.28779	15.4329	1.32004	1.15867	3.14228	4.25219	3.38563	8.37877	6.15903	5.22704	12.0339	25.9598	4.77882	3.76428	3.24228	7.6533	20.0935	4.54927	4.53952	11.699	15.0645
ZNF71	0.0889088	1.20749	10.9391	9.90695	6.6939	7.43358	7.07765	6.66561	7.66115	11.3295	16.6711	2.1142	2.60762	7.89741	7.93455	2.68706	8.7761	2.01066	7.77266	11.8378	7.48701	4.60074	5.46736	11.7533	16.4522	9.48376	44.1047	20.7879	12.5259	8.61915	11.8804	2.21201	5.80638	11.7339	3.38563	2.35233	3.17283	8.64471	10.7177	5.6484	15.1676	7.43785	7.81807	11.1133	8.08272	16.8027	19.7695	26.8406	12.6099
ZNF710	0.563287	0.964669	79.0168	31.5242	50.8663	36.2969	62.7151	27.4199	43.9239	34.5584	95.3932	56.429	70.9144	26.5088	21.9352	19.0614	39.8961	25.1835	21.392	18.9757	15.8106	49.5234	44.8779	77.6432	45.1638	41.0963	102.648	81.4569	41.7277	28.3034	44.8326	20.1609	26.9826	41.876	30.1838	14.562	16.7973	28.2796	32.1532	15.0624	73.4831	33.7424	38.5413	40.5121	17.1475	54.6194	39.9321	28.4857	21.2732
ZNF711	0.372869	1.12513	15.8034	13.139	33.8005	13.2468	16.7224	8.05933	8.11514	13.2737	5.9756	7.29902	19.2709	10.9901	13.7191	37.7869	7.13546	8.84691	11.7278	16.5199	78.3836	8.71522	1.59465	6.4109	8.65906	7.24029	5.16304	3.16338	10.5774	84.4444	4.64459	10.6808	8.33387	8.01995	6.25481	8.24435	22.2098	12.6655	17.8629	100.131	11.9817	7.12038	12.5507	19.8665	73.1977	5.80279	9.53103	11.2267	68.1994
ZNF713	0.0526786	1.31353	2.55102	0.819724	1.02983	1.57989	0.887705	0.878649	1.24848	2.41339	1.47225	0.553719	2.35321	1.27021	2.53394	5.12222	1.97918	0.653465	1.44448	1.51947	2.84423	1.38396	0	0.915844	1.73181	0.611856	1.66268	1.24276	3.56798	6.11494	1.12448	1.53787	0.546483	1.72241	0.516452	1.4562	2.05301	1.80936	6.2426	12.9514	2.28552	1.22452	1.43811	3.94122	5.81654	1.57746	4.06788	8.28676	13.6688
ZNF714	0.0395204	1.54507	7.17745	9.78984	15.2636	14.3405	9.21294	12.3314	11.9552	7.47481	2.07847	7.34936	27.857	3.20314	15.2804	56.0925	5.23441	10.3046	13.3098	34.8772	72.1932	5.53585	0.68342	1.62817	4.14723	2.5494	1.13762	3.67178	23.4829	66.2743	2.78676	0.969071	7.78738	3.87541	13.8294	44.3582	68.9624	5.09301	17.186	72.3451	25.741	4.2178	4.57579	17.8042	52.4999	14.1126	12.9897	39.6058	91.831
ZNF716	0.39191	1.96494	0.0432377	0.0234207	0.0367796	0	0.023992	0.0605965	0.0189164	0	0	0	0.254402	0	0.588692	1.76339	0.0260418	0	0.0343923	0.10601	0.501923	0.0374044	0	0	0	0	0	0	0.0506096	0.640612	0	0.084267	0.0683104	1.13033	0	0	0.0933186	0.0670133	0	1.65458	0.0230861	0.0907055	0.0522948	0.274969	3.39928	0.0140844	0.589548	1.82796	2.98402
ZNF717	0.060082	1.62634	3.69682	4.14546	4.00898	3.56488	3.71876	1.727	3.5752	5.29606	1.51555	0.201352	2.73482	2.65088	15.6131	24.9393	2.76044	1.15613	5.43398	14.6647	48.6447	5.01219	2.73368	2.90017	2.14198	3.26323	3.7629	1.97711	9.21096	26.8475	0.782248	2.19094	2.32255	2.74508	1.20506	11.2912	16.2374	2.81456	12.41	32.2928	2.63182	1.90482	3.05925	22.5933	33.464	1.99999	4.48057	15.2178	45.1935
ZNF718	0.0711082	0.708499	0.453995	0.0468414	0.514915	2.79519	1.15162	0.727158	3.95353	1.10614	0.216507	0.201352	0.636004	1.27021	5.29823	18.3896	2.60418	1.0556	4.09268	6.48426	19.9096	1.94503	0	0.254401	0.91148	0.101976	0	0.5084	3.36554	14.9088	1.0267	1.51681	3.34721	3.01421	0.286918	2.01628	2.23965	1.47429	5.71612	32.2928	1.17739	1.22452	1.01975	5.22441	14.277	1.64788	0.157213	0.853049	1.10698
ZNF720	0.033742	1.16495	7.95573	6.48753	6.06864	8.93244	7.29357	5.60517	8.55022	6.80443	4.41675	3.82569	8.90406	9.16762	10.5965	17.7178	7.23963	5.73039	6.80967	7.65037	20.2442	4.86257	0.68342	4.42658	3.3269	4.07904	2.18773	2.88093	9.4387	21.2567	8.40916	6.67816	6.69442	9.2041	4.59069	7.12419	7.55881	8.30965	7.97248	17.1164	5.95622	9.34266	6.90291	9.39477	18.5827	7.04222	13.088	10.4346	36.7709
ZNF721	0.0198089	1.32943	18.5706	13.1156	20.5598	15.8799	14.2753	15.4521	17.4409	17.0949	4.37345	9.21187	33.7082	9.44375	26.5935	45.5961	14.6616	10.3549	21.6328	23.9405	75.0793	19.9365	0.911226	4.52834	2.14198	7.34227	1.9252	2.71147	16.6759	49.9095	5.42684	10.0488	10.5881	13.1872	14.805	34.0752	60.3771	12.1294	27.7157	112.055	10.2733	7.52855	15.793	47.5238	88.0035	15.9154	10.0027	14.6237	61.0281
ZNF724P	0.0279341	2.16553	0.475614	0.070262	0.404576	0.303825	0.287904	0.181789	0.208081	0.737426	0.30311	0.25169	0.699604	0	1.97084	3.02295	0.234377	0	0.722238	2.5089	2.63509	0.635875	0	0.10176	0.136722	0	0.0875092	0.451911	2.6064	1.33946	0.0977809	0.547736	0.478173	0.484427	0.0573836	1.07535	0.65323	0.0670133	1.57945	4.22203	0.854186	0.317469	0.0784422	2.24558	2.94604	0.422533	0.314426	3.93012	4.5723
ZNF726	0.00176212	0.519134	0.259426	0.117103	0	0.141785	0.0719761	0.212088	0.151331	0.0670387	0	0.151014	0.318002	0.717946	2.84108	1.67942	0.0781255	0.100533	0.0687846	0.0706732	0.711057	0.0374044	0	0	0	0	0	0	0.328963	1.74712	0.0488905	0.084267	0.0683104	0.0538252	0.114767	0.179225	0.186637	0.0670133	0.225636	1.82574	0.300119	0.0907055	0	0.412453	1.73741	0.169013	0.11791	0.213262	0.8182
ZNF727	0.0257743	0.452206	0.172951	0.070262	0.0735593	0.020255	0.0719761	0.121193	0.0378328	0	0.129904	0	0.254402	0.110453	1.45893	2.51912	0.0781255	0	0.0687846	0.300361	1.04567	0	0	0.203521	0.045574	0.101976	0	0.338933	3.6692	5.24137	0.146671	0.105334	0.204931	0	0.0573836	0.35845	1.39978	0.335066	5.79133	8.15879	0.161603	0.0453527	0.0522948	0.50411	2.8705	0.0845066	0.0786064	0.441757	1.82892
ZNF729	0.265573	2.0824	0.0216188	0.070262	0.0367796	0	0.047984	0	0.0378328	0	0	0.0503381	0.318002	0	0.409525	1.25956	0.0260418	0	0	0.247356	0.54375	0	0	0	0.045574	0	0	0	0.126524	1.45594	0	0.0210668	0	0	0	0.134419	0.186637	0	0.488879	1.71164	0.115431	0	0.0261474	0.320797	2.79496	0.0140844	0.0786064	0.167563	0.336906
ZNF732	0.4555	0.809594	0.216188	0.117103	0.0735593	0.182295	0.11996	0.0908947	0.208081	0.234635	0	0	0.699604	0.220907	0.921432	2.85501	0.130209	0	0.240746	1.41346	1.67308	0.0374044	0	0	0.091148	0	0	0	0.506096	4.60076	0.0488905	0.105334	0.273242	0.0538252	0.114767	0.268837	0	0.40208	0.752121	3.99382	0.207775	0	0.130737	1.05405	4.23021	0.183098	0.0393032	0.243728	0.962589
ZNF735	0.612128	2.62337	0	0	0.0367796	0	0	0	0	0	0.0433015	0	0.0636004	0	0.0255953	1.00765	0	0	0	0	0.0418269	0	0	0	0	0	0	0	0	0.349425	0	0	0	0	0	0	0	0	0	0.399382	0	0	0	0.0229141	1.43525	0	0.0393032	0.045699	0.0481294
ZNF736	0.313065	1.43512	3.54549	1.45208	2.24356	2.6534	1.58347	0.575666	2.61047	5.16198	0.995934	0.402705	1.84441	1.27021	12.4905	18.3896	1.56251	0.0502666	2.47625	11.078	23.8832	1.57098	0	1.57729	0.592462	0.407904	0	0.847333	12.9814	21.8391	1.07559	0.526669	2.73242	1.56093	0.860754	4.36861	6.06571	0.737146	9.81518	21.7378	3.27823	0.453527	2.45786	30.3153	41.0935	1.52112	0.11791	1.02061	2.35834
ZNF737	0.825809	0.951391	16.4735	5.80833	10.4822	8.1425	9.78874	2.39356	6.60183	11.8658	4.67656	0.956423	2.67122	3.47928	12.6185	35.2677	13.4376	0.502666	11.9685	25.3893	75.2047	4.41372	0.455613	3.96866	0.68361	5.20077	0.175018	4.0672	26.5701	93.8788	3.76457	1.74854	3.962	12.5413	2.41011	6.13846	8.49199	10.186	28.8814	137.102	18.9537	10.3858	11.0603	37.6707	89.8164	9.9577	19.6123	50.1166	146.987
ZNF738	0.00118505	1.66655	8.51782	21.266	6.84101	9.84392	9.3089	3.63579	12.0308	15.3183	4.63326	6.59429	8.45885	13.8067	15.5364	40.0541	7.10942	7.08758	11.3839	13.8873	29.3625	6.13432	4.55613	5.69858	3.64592	7.54622	0	5.5924	18.8521	45.8911	4.20458	2.23308	11.3395	8.93498	6.88603	8.71482	14.8377	11.3252	14.1775	68.4083	20.5005	9.93225	10.1452	15.3066	49.6294	9.3239	19.8285	27.5565	90.0502
ZNF74	5.60266e-12	2.15814	31.9094	14.1695	15.0797	24.4478	20.1053	17.3912	17.1194	29.0948	27.1067	12.7355	12.5929	15.2426	25.2882	20.9927	17.8907	18.3473	25.2783	31.2022	19.8678	16.2335	32.8041	20.7591	27.0709	19.8853	89.1719	37.4521	21.0789	10.9486	19.0184	16.3899	12.7057	16.2014	15.6657	12.3217	7.46549	15.7481	38.6214	11.9814	15.2599	25.715	20.1073	21.7225	9.29135	51.2674	23.1692	26.2922	16.8453
ZNF740	0.0515781	1.08168	48.1668	34.9437	35.6395	41.9683	34.0687	37.7819	42.5998	27.2177	45.4666	24.414	55.0143	26.5088	43.7936	36.7792	36.4325	34.7845	33.5669	41.3615	52.911	31.8311	38.7271	35.6161	36.8694	28.6552	39.9917	39.5987	45.9536	37.272	24.8364	40.3007	18.2389	31.3262	47.4562	62.796	49.2722	23.5217	31.3258	29.0407	45.5258	23.266	28.9975	44.3387	24.0971	43.028	35.8642	44.5413	42.4983
ZNF746	6.10181e-11	1.38824	37.0331	30.1424	26.8859	33.6638	27.9027	30.7224	23.305	36.9383	43.6479	25.018	36.3158	29.3806	27.1054	19.2293	28.646	24.9825	18.5374	20.2125	17.6509	22.5923	43.2832	39.6866	42.6572	22.7406	44.6297	31.4643	26.064	15.2	27.8187	27.1761	27.5291	25.0287	25.9374	20.4316	10.7316	27.0734	26.061	14.8912	28.6037	24.7626	28.4484	30.8423	21.3021	41.5632	43.6462	48.1363	24.8829
ZNF747	1.58743e-31	0.585172	11.5445	9.78984	8.38576	6.94746	7.2216	7.36247	5.59926	7.64241	12.2976	7.45003	6.86884	7.40037	5.68216	2.18324	13.4115	11.511	12.6908	12.5092	7.06874	11.3335	23.0085	6.4109	10.1174	11.9312	10.5011	7.51302	7.8445	3.49425	15.9383	8.1739	5.12328	10.2806	7.11557	3.78613	1.11982	6.5673	8.46136	2.79567	9.83468	11.6103	8.34102	7.37833	3.47482	6.91546	12.9308	9.5968	7.12316
ZNF749	7.73674e-06	1.75879	4.06434	2.50601	5.44339	5.4891	7.5095	3.24191	4.55886	5.79885	4.20024	4.07738	11.9569	3.36882	12.8489	19.985	3.93232	4.17212	9.04517	15.6718	17.0654	6.58317	21.186	4.8845	4.73969	6.52646	8.92594	5.42293	9.33748	12.2881	2.93343	6.69923	1.70776	4.03689	4.30377	10.5967	10.545	1.87637	7.22036	18.7709	8.17248	2.22228	3.39916	13.1527	12.9928	3.4366	5.89548	22.6515	27.5782
ZNF750	0.0485455	7.45281	0.843134	0.070262	0.367796	0.445609	0.263912	0.818052	0.208081	0.301674	0.0433015	0.302028	11.5753	0.33136	1.30536	12.5116	0.182293	0.251333	0.481492	1.50181	20.2024	0.112213	0	4.47746	0.410166	0.611856	0.0875092	0.0564889	0.430182	5.29961	0.244452	0.168534	0.204931	0.322951	0.114767	0.851319	17.7305	1.07221	1.91791	11.2968	0.369378	0.0453527	0.10459	2.29141	7.93164	0.197182	0.157213	0.380825	10.5403
ZNF75A	1.02932e-09	0.613681	5.38309	13.4201	4.59746	6.03598	11.0363	13.6342	5.54251	5.53069	2.46818	3.22164	6.61444	5.41221	7.06431	14.359	6.58859	1.0556	3.71437	3.81635	9.82932	6.50836	2.73368	1.83169	3.23575	4.07904	3.41286	4.23667	10.7292	18.9272	4.44903	2.75974	6.14793	6.02842	2.23796	2.39713	5.13252	7.84056	7.63403	24.4193	10.3657	3.62822	12.3939	12.2361	27.7985	3.69012	10.6512	12.4454	18.9149
ZNF75D	0.0536219	1.18777	25.8129	21.8749	15.0061	26.534	9.18894	11.483	7.62332	15.4859	6.14881	8.40646	18.8257	12.2051	19.0429	33.6723	13.8022	6.48439	7.22238	8.42778	19.8259	10.9969	7.74542	11.448	16.042	12.1351	10.5011	11.8627	24.1914	31.8559	12.6626	20.9404	11.886	6.6205	6.14004	9.72296	10.825	14.0058	14.892	39.6529	13.5054	13.6965	23.245	25.7783	32.633	16.9295	33.7615	41.6318	85.1891
ZNF76	0.892015	0.989954	33.8551	35.6697	30.2329	26.2504	22.5525	23.1176	27.8261	23.5306	25.7211	22.8535	20.6065	21.0413	19.2221	6.71766	24.7137	24.9825	25.1752	24.3469	12.5062	26.3327	52.1677	36.532	23.425	47.4188	66.5945	38.5819	16.9542	5.06666	32.5611	18.7283	24.5917	23.3063	17.9611	10.9999	5.22584	26.1352	23.767	12.4379	28.1651	25.8057	41.0253	24.3577	5.21222	26.1125	26.0384	21.4633	6.93064
ZNF761	8.00963e-07	1.90681	16.0628	34.0068	16.9922	20.7208	20.2013	15.1491	14.1873	17.8658	13.8565	9.9166	24.2954	21.0413	36.1406	55.0848	15.9636	21.0617	24.5217	32.916	50.3177	15.9717	5.92297	10.5322	14.9938	15.9082	14.0015	23.9513	28.2402	35.8161	10.4137	59.4504	18.7854	15.5555	14.9771	29.7065	18.3838	12.0624	20.4577	58.4238	26.5259	20.9076	24.5263	35.2418	49.856	10.9014	44.6091	73.2098	109.158
ZNF763	7.92892e-06	0.715893	6.01003	13.4903	3.71474	3.07876	2.73509	1.87849	1.75923	4.08936	2.51149	1.96318	7.82285	2.87178	3.68573	8.22914	4.03649	0.452399	3.98951	5.42417	10.5822	4.48853	1.82245	1.72993	1.64066	1.83557	1.48766	1.5252	4.04877	5.00842	2.83565	2.65441	1.57114	2.04536	0.80337	2.62117	2.14633	2.88157	5.45288	14.8912	3.09354	2.81187	4.28817	6.73674	8.6115	3.30984	4.20544	6.1389	7.55632
ZNF764	3.63388e-10	0.717516	9.33933	10.8438	10.4822	8.26403	8.01333	11.1498	5.42901	10.0558	8.61699	7.34936	7.05964	8.56013	4.17204	6.54972	9.8959	7.89185	10.6616	7.59737	7.31971	12.4557	18.9079	10.7357	12.5328	8.97388	16.4517	11.1848	6.37682	7.9203	13.7382	6.76243	5.87469	9.52705	8.77969	2.91241	9.14522	7.63952	7.55882	7.81647	10.4118	8.52632	15.793	12.4882	6.04316	8.81686	10.0616	7.28138	7.46006
ZNF765	0.0109395	1.30006	9.40419	11.8977	10.0408	6.82593	10.6045	7.72605	7.05582	13.6424	11.0419	9.01051	14.8189	11.708	33.1971	39.3823	13.073	17.342	19.6036	30.1244	43.3327	18.964	2.96148	9.92164	11.3935	11.7272	9.80103	12.5405	34.8447	40.4168	8.36027	20.498	10.7247	13.2948	24.3306	49.7125	37.6074	9.18082	25.6097	55.6281	16.6913	13.7872	8.39331	31.5985	42.7553	9.98587	19.0031	62.2573	71.6647
ZNF766	0.00047164	1.24097	29.7907	26.7698	17.7646	17.6218	20.5132	17.4821	14.1873	23.6311	19.096	13.2892	26.1398	12.7574	26.3632	33.1685	19.5053	14.1249	25.2783	34.8419	30.0735	19.6747	11.6181	17.4519	18.0929	10.4015	16.8018	15.1955	26.646	30.2253	11.9293	27.5764	11.6811	16.4167	10.8455	26.3013	21.5566	18.0936	28.2421	42.962	14.3365	15.9642	16.8912	27.0615	26.8165	26.5492	38.694	61.8765	66.6111
ZNF767	2.16453e-05	1.57161	20.192	22.5541	11.0339	13.6519	13.9634	14.0887	13.128	23.43	6.19211	8.15477	36.2522	11.4871	13.4375	25.947	8.09901	7.89185	8.63247	8.79881	21.5827	6.24653	2.50587	10.0234	4.42068	7.6482	14.614	8.47333	12.0957	23.9356	7.1869	7.7947	7.99231	3.98306	4.07423	7.43784	20.1568	7.10341	10.4545	20.3114	7.82619	6.80291	18.2509	19.6144	22.964	6.28166	7.97855	7.86023	30.2253
ZNF768	8.55861e-07	0.743417	59.3653	125.675	62.1944	59.0635	76.7265	39.5695	27.391	64.8599	90.8898	61.9158	25.1222	29.7119	20.3995	3.19089	59.74	51.9254	68.7502	64.825	22.0428	46.1196	141.012	84.0541	56.1016	42.524	177.031	57.6186	36.8185	11.3563	90.4963	38.826	68.8569	46.5049	40.2833	17.004	13.8112	65.606	47.4212	14.4348	45.2257	66.8046	58.5702	33.867	8.68704	49.8871	64.7324	49.6748	20.07
ZNF77	9.1761e-05	1.33327	2.81045	2.78706	6.10542	5.95496	5.92603	3.06012	5.93976	4.86031	5.45599	2.76859	3.24362	4.19722	6.578	8.81693	3.56773	3.51866	4.23025	7.47369	4.85192	4.86257	2.96148	4.17218	10.4364	5.40472	7.08825	4.18018	5.01035	3.14482	7.87137	7.83683	3.00566	2.04536	2.86918	8.10993	4.10602	3.48469	5.64091	8.10174	5.56375	3.85498	6.14464	8.24907	8.08272	5.40842	4.343	6.88532	5.14985
ZNF770	0.000592372	1.42714	70.1099	26.8401	49.3951	48.6119	60.052	47.8106	60.8919	38.1785	27.7129	37.6529	56.9224	36.5048	77.6818	168.865	32.8648	45.0388	42.9904	67.6166	125.355	53.4509	8.65665	39.5339	19.9614	33.6521	11.5512	27.0582	113.948	229.747	25.0808	35.6871	38.732	56.2473	78.0417	171.765	245.894	38.5997	70.2481	173.332	57.646	27.4384	26.6965	62.922	144.28	61.1546	48.2447	97.278	247.433
ZNF771	0.000400882	2.32719	2.22674	4.14546	2.02288	2.2483	2.7111	3.12072	1.64573	2.41339	14.2462	8.15477	1.33561	5.74357	2.1756	0.419854	1.35418	8.64585	5.50277	4.66443	1.25481	2.20686	36.2212	6.46178	9.29709	4.89485	7.00074	4.51911	2.83414	0.23295	12.2715	4.88749	5.53314	6.88962	3.67255	1.29938	0.746549	8.77874	7.78445	0.684654	3.11662	6.80291	2.06564	2.13101	0.906474	3.169	2.59401	2.63531	1.87705
ZNF772	5.46855e-07	0.457146	0.73504	0.32789	1.14017	0.506374	2.95102	1.90879	2.02406	2.98322	0.30311	0.654395	4.51563	3.3136	8.7536	29.1379	1.32813	0.452399	1.51326	3.14496	7.48701	5.57325	0.227807	0.407042	0.774758	2.34545	0.262528	1.0168	3.03658	12.8122	1.41782	1.81174	0.956345	12.5413	0.918137	3.22605	5.78575	2.47949	4.06145	21.6807	0.761842	1.76876	1.85646	6.96588	22.2841	1.14084	3.12461	7.46417	19.4443
ZNF773	0.000184511	0.706554	1.1458	4.66072	1.32407	2.8357	3.52683	4.39324	3.84003	4.324	2.59809	0.25169	1.71721	0.773173	1.74048	1.34353	3.15106	0.251333	0.343923	0.10601	2.09134	3.4038	0	0.610562	0.638036	2.34545	0.350037	3.72827	5.59237	2.3295	2.24896	2.86508	1.36621	3.06803	0.631219	1.07535	0.466593	1.94339	4.09906	6.10483	3.97081	1.26988	4.10514	6.55342	6.04316	1.25351	0.569897	0.715951	0.529424
ZNF774	0.00617569	0.807078	3.93463	3.84099	5.11237	3.0585	4.00667	1.33312	5.35335	1.87708	2.68469	1.86251	4.77003	0.49704	2.25239	3.19089	3.75003	1.15613	2.16671	4.43474	4.18269	6.43356	0.911226	2.28961	1.32165	2.75335	1.48766	1.86413	4.75731	2.62069	2.88454	1.89601	2.45917	2.52978	1.14767	3.22605	2.05301	1.34027	3.53497	9.41399	5.72535	3.12934	3.92211	8.82192	5.3633	3.02815	4.53952	6.87009	9.0002
ZNF775	4.91062e-06	0.650282	12.7767	5.52728	3.16305	25.8453	6.23793	3.60549	5.10743	5.89941	22.5168	10.269	2.67122	5.35698	3.50656	1.25956	12.3438	6.83625	9.56106	10.654	3.80625	5.61066	12.985	14.9588	11.4846	7.03634	10.5886	9.99853	5.54176	0.757087	15.6938	6.93096	7.2409	14.2098	2.8118	0.560078	0.839867	7.63952	6.35542	0.513491	7.96471	7.89138	8.62864	7.8137	0.453237	10.2112	7.78204	11.9579	1.20324
ZNF776	0.0231908	0.858902	15.5223	18.8771	14.0866	10.006	9.74076	11.6042	11.2553	11.9664	12.644	4.2284	9.92166	11.3767	21.9352	52.4817	11.4845	11.9132	20.5322	29.7711	43.9182	24.2755	9.79568	8.29347	11.9404	6.42448	5.86312	10.9588	21.7621	33.5448	8.31138	18.3913	10.3832	14.8557	16.4117	30.3562	25.476	13.2686	18.9534	46.7847	14.8213	12.1092	11.3218	26.8324	34.5971	15.9295	21.4006	37.1533	70.1727
ZNF777	0.000406168	1.27378	36.7736	24.6386	23.9068	33.5828	26.7271	20.118	20.3541	30.5361	41.0498	19.7325	6.42364	15.0216	6.75717	4.45045	28.3335	31.1653	16.9554	7.13799	4.30817	20.9839	76.3152	40.9077	43.6599	24.5762	81.6461	42.3667	12.3488	6.0567	36.5212	24.0161	22.679	23.2525	26.4538	11.6944	12.7846	14.7429	9.62715	3.99382	27.1493	25.7604	21.6762	11.1821	3.55035	47.2392	40.836	18.3405	8.61517
ZNF778	0.313834	0.913294	2.91854	2.22496	3.93542	2.34958	1.48751	2.60565	3.21579	3.25138	2.07847	2.46657	8.39525	1.6568	10.4685	12.3437	3.28127	1.75933	2.51064	5.88354	14.5976	1.75801	3.87271	2.08609	4.05608	0.713832	3.50037	2.25955	7.21187	7.4544	2.49341	2.38054	3.55214	1.45328	1.26244	5.08551	6.99889	2.34547	7.52121	18.3145	2.26244	1.81411	1.80417	6.89713	6.72301	3.19717	3.0067	6.3674	9.38524
ZNF780A	0.710675	1.04684	18.4192	14.5677	15.7785	13.7126	12.8357	8.81679	15.7574	17.6312	7.75097	8.25544	20.4157	10.4378	32.0965	82.1234	13.0209	5.32825	15.4077	33.3577	89.0076	12.2312	2.50587	9.31108	7.20069	9.89167	7.78832	6.55271	23.407	66.9731	5.86686	8.46883	9.90501	9.31175	8.95184	26.951	45.9127	12.8666	28.0917	93.8547	11.0121	7.70997	11.7663	32.1484	80.9028	14.4647	19.0424	47.9687	94.4781
ZNF780B	0.407769	1.15886	18.8084	20.212	16.6244	15.2723	16.1946	10.7559	13.1469	17.1284	7.27465	11.9301	29.9558	11.708	33.1971	110.338	11.9532	4.82559	20.1883	41.9622	126.443	13.503	4.78394	6.66531	8.29446	6.22053	5.60059	7.51302	33.6301	105.352	7.72469	12.4294	14.4135	15.5555	15.551	43.7309	78.5742	10.9902	27.6028	124.949	15.8371	7.12038	18.5385	49.9527	113.914	16.183	18.7083	55.7681	190.785
ZNF781	1.65634e-17	0.351425	0.864753	0.491834	0.110339	0.141785	0.143952	0.727158	0.283746	0.402232	0.389713	0.553719	1.20841	0.938853	0.921432	3.19089	0.729172	0.201066	0.378315	0.318029	3.55529	0.224426	0	0.203521	0.364592	0.305928	0	0.225955	1.08811	3.61072	1.36893	0.358135	0.204931	0.753552	0.459069	0.425659	1.21314	0.938186	1.31621	5.36312	0.507894	0.725644	0.235327	0.595766	3.32374	1.16901	0.235819	0.80735	1.92518
ZNF782	0.0737894	1.39639	6.55051	8.92328	2.90559	4.19278	3.5988	2.84803	4.36969	3.1173	2.07847	3.47333	28.2386	1.43589	8.90717	26.0309	3.88023	2.16146	5.29641	12.0321	36.1803	2.50609	0.227807	2.34049	1.45837	1.63162	1.05011	2.37253	6.88291	25.741	1.90673	1.24294	3.2789	1.99153	2.06581	7.66187	16.0508	2.41248	8.64939	36.8572	2.3317	2.94793	5.0203	14.9858	23.946	2.59154	3.93032	8.40862	39.033
ZNF783	2.58102e-09	1.76997	37.0763	51.0337	28.9824	23.7793	32.0054	18.7243	39.9515	64.3572	24.2055	18.2224	35.8706	17.7277	16.8161	21.2446	21.5106	20.4585	15.339	13.0922	24.3014	16.2335	21.4138	15.2641	25.7037	14.8885	51.718	15.8734	12.3234	14.5594	16.965	27.0918	16.6677	9.63471	13.3704	10.7311	6.90558	15.279	16.9227	17.0022	12.1202	11.5196	52.5824	40.8329	22.1331	18.0281	24.4662	21.3719	27.9632
ZNF784	1.36456e-06	0.707598	12.4741	11.7338	14.2337	13.0239	8.63713	6.24144	6.60183	6.77091	9.05001	8.2051	4.70643	6.24061	2.94346	1.4275	7.00526	6.58492	6.87846	7.50903	3.09519	7.6305	17.9967	9.71812	11.4391	7.95412	25.2027	9.54662	4.65609	0.757087	9.04474	16.8534	5.53314	7.64317	8.89446	4.21179	2.23965	4.42288	3.64779	1.54047	11.0352	8.29955	6.48455	4.44533	0.830934	13.4788	9.09869	8.08873	2.26208
ZNF785	0.0679178	1.15824	11.2418	8.89986	5.81118	6.74491	9.06898	7.21098	4.08595	12.3016	10.5223	9.21187	18.1261	9.99602	9.95658	9.57267	9.97403	9.34958	11.0055	13.3042	14.4721	9.3511	10.7069	9.71812	9.52496	7.13832	7.17576	9.26417	7.66736	9.20152	15.8894	8.15283	8.88035	6.18989	5.62359	5.0407	5.0392	6.50029	11.9211	10.3839	7.68767	8.52632	8.21028	12.2132	5.81654	5.76053	8.45019	11.8817	15.3052
ZNF786	2.88034e-07	1.41928	13.4469	11.7103	9.45237	11.12	6.40587	7.54426	8.28539	10.5251	12.8172	5.58753	10.3033	7.73173	9.95658	6.54972	8.69797	4.97639	6.05304	12.1381	6.6923	7.03203	16.4021	9.5146	12.7607	7.13832	25.2027	12.71	10.375	5.76551	8.50694	7.12056	6.48949	4.41366	5.96789	6.20567	5.5058	9.18082	11.8459	7.0177	9.71925	6.80291	9.56995	13.7943	5.89208	11.9718	15.5248	21.0368	11.166
ZNF787	0.384914	0.930494	44.9023	62.4161	61.7162	40.4087	78.046	31.7223	53.401	60.5024	86.9494	57.7881	14.1829	29.6015	18.403	6.63369	39.6878	65.1957	28.9927	36.3083	5.81394	44.399	196.141	68.2303	63.8491	29.573	98.0103	45.5865	24.8746	6.93026	45.7126	77.4203	71.7942	60.4995	47.4562	7.1466	9.33186	43.1566	29.8968	2.39629	55.3374	51.0672	38.6197	19.0187	3.02158	59.9152	40.2268	35.2187	8.23013
ZNF788	1.87939e-14	0.445911	1.40522	1.63945	0.331017	0.36459	0.431856	5.36279	1.13499	1.07262	1.73206	0.704733	0.954006	2.76133	4.96549	8.14517	1.35418	0.804265	0.4471	1.71382	4.60096	0.972514	0.911226	0.10176	0.592462	1.93754	0.437546	1.58169	2.96066	5.24137	1.5156	1.83281	1.36621	4.73661	1.0329	2.24031	2.14633	1.87637	3.15891	6.04778	1.06196	0.952408	0.444506	1.03113	5.58992	1.69013	0.845019	1.50807	1.29949
ZNF789	0.00487318	1.31272	11.6309	19.9778	11.6959	11.7074	10.8684	7.66545	13.0334	14.1787	5.23948	7.95341	29.129	5.24653	8.47205	25.2752	6.25004	4.82559	7.1536	8.51612	26.811	8.26637	2.96148	9.10756	3.87379	6.62844	5.25055	7.68249	11.539	20.2084	6.40465	11.5024	8.81204	3.01421	2.46749	3.89814	8.39867	5.83016	9.06306	30.9235	5.77153	6.98432	14.5118	15.7878	25.2302	4.73237	6.7405	7.87547	25.9418
ZNF79	0.00749108	0.871233	4.69129	4.80124	4.08254	4.29405	2.92703	4.42354	5.48576	3.08378	5.45599	4.58076	8.33165	2.4852	5.91252	1.67942	4.2969	2.46306	4.84931	6.62561	4.55913	3.92746	2.96148	4.3757	4.73969	4.79287	4.46297	5.25346	8.47712	2.50421	4.69349	4.97175	2.80073	4.79044	4.47592	8.02032	0.933186	1.54131	5.49048	3.59443	3.57835	4.35386	3.63449	7.9741	3.77697	4.92955	4.53952	7.31184	2.26208
ZNF790	0.52756	1.17426	4.21567	4.61387	2.3539	3.68641	2.75908	5.93845	2.32672	4.69271	1.03924	0.453043	1.08121	3.58973	10.8012	13.6033	2.89064	0.452399	7.94462	14.5587	18.111	1.12213	0.911226	1.98433	1.27607	1.42766	1.9252	2.37253	8.9073	19.3931	2.88454	0.568802	5.53314	6.67432	0.172151	1.4338	4.38597	2.41248	8.12291	23.1071	4.01698	2.4944	3.84367	10.1968	13.6726	3.73238	11.9285	30.8164	30.4178
ZNF791	0.00934893	0.809141	9.20962	6.97936	12.3947	8.70964	10.2206	7.69575	10.6878	8.88263	6.58183	8.55747	19.3345	5.46744	31.0983	37.1991	11.797	7.08758	13.3442	23.8699	39.15	13.5778	7.74542	4.8845	7.92987	4.18101	6.03814	5.36644	22.1164	30.5164	6.01353	9.83817	5.46483	5.49017	7.63202	25.9652	22.2098	5.36106	30.0096	55.514	12.2356	6.89362	8.21028	31.8506	39.4316	13.8873	11.0835	29.8872	32.9205
ZNF792	1.9383e-08	1.68168	10.7013	11.8977	6.06864	4.65864	8.94902	4.57503	8.02056	10.4245	16.4979	6.39293	19.1437	8.17354	22.3191	23.2599	7.60422	4.97639	8.83882	19.6118	22.7957	9.42591	6.8342	10.9901	13.0797	7.54622	11.9888	9.77257	14.8033	11.8222	5.47573	6.15149	11.0663	9.04263	4.99237	14.4948	10.545	14.7429	36.3651	38.74	11.2891	11.8371	5.93546	21.5392	12.5396	19.183	9.92406	28.1354	23.9685
ZNF793	0.000426319	0.473282	8.43134	2.81048	0.551695	0.384845	1.27158	1.93909	0.680991	8.68151	0.129904	0.755071	1.78081	0.994079	1.97084	12.4277	4.58336	0.100533	0.275138	0.512381	7.7798	0.187022	1.36684	0.10176	0.729184	1.42766	0.0875092	2.20307	7.3384	36.4567	1.85784	0.442402	0.136621	11.4648	0.80337	1.16496	5.69243	2.68053	5.30245	34.9744	1.10813	0.816349	0.575243	1.6269	11.5575	1.2676	0.510942	0.974913	4.42791
ZNF799	0.0290541	1.18221	7.95573	16.1368	8.4961	5.52961	6.57381	3.96907	6.98016	7.1061	4.84977	4.68144	6.04204	5.90925	10.2893	14.359	5.85941	3.76999	9.59545	15.5128	14.3884	10.5854	4.55613	3.51073	4.3751	4.79287	4.46297	4.12369	14.3731	15.0253	3.22677	6.42536	5.943	6.56667	9.86998	16.3767	6.90558	4.82496	7.25797	15.747	10.8043	10.4311	7.16439	12.9235	14.5791	7.08447	9.03974	15.0654	12.8987
ZNF8	0.00690022	1.54012	3.37254	2.36549	4.81813	4.73966	4.39054	4.39324	6.05325	3.9888	4.97967	6.44327	31.7366	3.97632	17.2512	18.0537	3.51565	4.17212	6.29379	10.707	17.6509	2.31907	2.50587	4.68098	3.28133	2.24347	2.8003	3.5588	9.53992	10.3663	2.00451	6.44643	2.6641	3.60629	4.24639	11.448	12.9713	2.81456	16.9979	23.3353	5.33289	1.7234	2.14409	10.8613	13.5216	4.39434	1.74899	6.59589	5.58301
ZNF80	0.760505	1.15117	0.432377	0.140524	0.0735593	0.0607649	0.023992	1.06044	0.0567493	0.0335193	0	0.25169	0.890406	0.66272	1.04941	2.26721	0.260418	0.0502666	0.0687846	0.0530049	0.711057	0.0748088	0	0.152641	0.045574	0	0	0.169467	0.531401	2.15479	0.195562	1.1376	0.273242	0	0.516452	0.784109	0.839867	0	0.225636	1.54047	0.253947	0.0907055	0.130737	0.137484	4.23021	0.309858	0.0196516	0.15233	0.240647
ZNF800	0.192464	1.18691	38.8058	29.3227	36.2647	34.5752	20.5852	14.7855	24.8562	34.9942	14.5926	15.4538	28.811	16.1262	52.5728	127.132	30.3648	17.9954	33.3261	51.5031	151.79	47.0173	8.65665	19.7415	16.8168	14.3786	4.90052	8.81226	57.0118	156.95	15.8894	23.1313	28.0756	21.4224	33.2825	71.466	103.21	25.398	64.532	152.735	26.3412	21.4972	37.1293	100.226	289.769	25.7604	44.8646	87.5593	165.854
ZNF804A	0.00159745	0.490394	0.172951	0.0468414	0.0735593	0	0.0719761	3.78728	0.0567493	0.0335193	0.173206	0.503381	0.445203	0.441813	0.947027	3.02295	0.468753	0.703732	0.0343923	0.21202	0.711057	0.149618	0.227807	0.254401	0.136722	0	0	0.169467	0.379572	2.09655	0.537795	0.294935	0.136621	0.592077	0.516452	0.448062	3.35947	0.0670133	0.451273	2.28218	0.300119	0.181411	0.156884	0.229141	4.9856	0.338026	0.0589548	0.15233	0.8182
ZNF804B	0.0905332	0.357734	0.0432377	0.070262	0	0	0	0.0302982	0	0.0335193	0	0	0.0636004	0	0.076786	1.51147	0.0260418	0	0	0.0176683	0.376442	0	0	0	0	0	0	0	0	0.23295	0	0	0	0	0	0.156822	0.0933186	0	0.413667	0.684654	0	0	0.0261474	0.0916563	3.2482	0.0422533	0	0.030466	0.192518
ZNF805	0.185169	1.53679	12.7551	15.6919	11.2178	10.8162	12.8597	11.9981	10.1581	12.1005	6.14881	7.34936	28.6838	14.9664	34.2977	168.613	8.88027	9.55065	12.8283	22.5977	103.731	15.4854	0.911226	6.56355	7.83872	6.11856	8.13836	6.27026	23.0527	160.794	6.84467	22.4993	9.29021	9.58088	7.91894	21.1485	124.3	14.0058	32.078	106.407	12.1202	7.07503	10.3805	39.1143	153.421	12.4788	16.9593	54.2904	288.103
ZNF808	0.76418	0.940506	5.66413	6.60463	5.88474	6.05624	7.8214	3.96907	4.25619	10.391	5.36938	7.95341	35.3618	4.52858	27.387	48.787	5.18233	5.02666	11.5214	36.8207	88.4639	9.83736	1.36684	6.36002	2.96231	4.58892	0.700074	7.28706	26.4941	38.4367	4.88905	15.9897	3.89369	6.4052	6.48435	32.3053	25.1027	2.47949	27.1892	87.921	7.17978	4.9888	6.66759	47.6384	65.4927	3.15491	7.93925	44.6937	55.3007
ZNF81	0.663095	1.10343	8.86372	5.52728	6.98813	8.91219	4.99034	5.93845	4.76694	11.7653	5.36938	4.53043	27.221	5.52266	29.2811	57.604	9.60944	4.52399	4.88371	11.6964	48.7702	5.34883	3.6449	3.81601	4.46625	4.89485	3.93792	4.68858	21.9646	71.6321	4.93794	5.24562	6.01131	5.00574	2.92656	10.7983	27.7156	4.82496	30.5361	106.178	9.44222	5.57839	8.0011	41.7265	73.1977	6.76053	14.9942	45.8514	117.388
ZNF812	0.000200044	0.495524	0.0432377	0.0468414	0.110339	0.101275	0.047984	0.393877	0.245913	0	0.0433015	0.201352	0.636004	0.16568	0.281549	1.09162	0.0260418	0	0.171961	0.565385	0.962018	0.0374044	0	0.0508802	0.091148	0.305928	0.262528	0.169467	0.177134	0.69885	0.244452	0.0421335	0	0.161476	0	0.112016	2.14633	0.134027	0.376061	1.19814	0	0.0907055	0.0522948	0.229141	2.1151	0.0985911	0.235819	0.380825	0.144388
ZNF813	0.0262639	0.713217	0.73504	0.6792	0.404576	0.465864	3.83872	2.21177	6.65858	3.9888	3.50742	0.906085	2.35321	1.43589	5.86133	12.0918	3.6719	0.854531	6.29379	14.3643	14.5976	1.04732	0.227807	0.915844	3.05346	1.01976	0.262528	3.44582	13.2344	15.9571	2.44452	1.66427	6.01131	0.915028	5.10714	14.9653	12.598	2.54651	8.57418	18.9421	2.26244	0.99776	4.13129	19.7748	26.2877	0.746475	1.06119	2.19355	3.36906
ZNF814	0.19817	1.30033	16.1709	44.4759	10.8132	11.6466	9.28491	11.2709	10.2149	10.0223	11.3017	6.39293	20.8609	9.27807	14.9477	72.9706	7.10942	5.78065	9.3891	8.46311	33.2942	20.8342	7.97323	5.6477	5.74232	6.22053	9.27598	11.8062	17.0808	64.5271	4.88905	16.0318	10.1099	10.0115	7.0008	19.782	42.7399	9.98498	15.1552	59.5649	20.7313	9.07055	17.7802	36.5021	69.0431	10.3239	34.3903	49.751	259.803
ZNF815	0.0465895	1.19169	1.62141	3.23205	1.47119	2.36983	2.06331	2.42386	2.04297	3.45249	2.8146	2.06386	2.79842	1.71203	2.99465	2.43515	1.58855	2.21173	1.54765	3.25097	2.84423	1.08473	2.05026	1.47553	2.82559	1.52964	1.9252	1.07329	1.0375	0.873562	1.17337	3.45495	3.68876	0.538252	0.918137	2.73318	1.0265	3.88677	5.03921	6.61832	1.40825	1.08847	1.51655	2.31432	3.39928	2.14083	2.3975	2.01076	2.35834
ZNF816	0.002772	1.29456	18.2679	22.6946	13.7188	9.88443	13.1236	4.84772	7.9449	12.972	11.8213	8.60781	11.0665	10.9901	20.3995	25.863	13.6459	7.53998	18.1935	31.6262	30.1154	22.1434	4.10052	10.9901	15.3129	16.4181	6.21316	15.5909	28.063	16.7724	7.82248	18.2227	6.07962	10.3344	8.72231	21.8654	10.545	12.3304	18.8406	33.3198	15.4215	14.6943	12.3154	28.3218	22.5108	11.2816	27.9053	50.4974	32.5836
ZNF816-ZNF321P	0.189942	0.660573	0	0.0234207	0.0735593	0	0	0	0	0	0	0	0	0	0	0	0	0	0	0.159015	0	0	0	0	0	0	0	0	0	0	0	0.231734	0	0	0	0	0	0	0.0376061	0	0.0230861	0	0	0	0	0.0140844	0.0196516	0.0913981	0
ZNF821	2.49964e-31	0.516605	7.82602	6.72174	5.48017	5.34731	5.23026	3.5146	2.00514	4.29048	4.07034	5.38617	5.97844	5.02562	3.8393	3.19089	5.96358	3.01599	3.67998	4.69977	3.05336	2.65571	10.9347	7.53027	6.6538	8.464	10.0636	8.86875	4.75731	2.44597	8.65361	5.85656	1.91269	4.41366	2.8118	2.59876	1.11982	5.76314	5.18963	3.70854	5.58684	9.07055	4.05285	2.79552	2.19064	5.73237	7.64447	5.80378	2.55086
ZNF823	0.0081333	0.855023	8.17192	20.3057	14.9693	9.92494	14.995	6.75651	7.73681	9.88821	7.53446	7.85274	16.3453	8.56013	17.7632	30.4814	11.5886	7.43945	13.6193	22.0324	23.674	16.3831	3.6449	8.34435	9.57054	12.3391	6.38817	8.92524	23.3057	15.0253	6.50243	11.987	5.73807	8.28908	10.329	17.5192	17.4506	8.37666	14.4783	26.3592	12.0971	9.70549	11.7663	23.0057	24.4748	13.1408	12.2626	24.6775	25.8936
ZNF826P	0.0149119	0.578128	0.108094	0	0.0735593	0	0	0.0908947	0.0378328	0.0335193	0	0.0503381	0.254402	0.110453	0.281549	0.0839708	0.0781255	0	0.0343923	0	0.0836538	0	0	0	0	0	0	0	0.177134	0.174712	0.0488905	0.0632003	0	0.269126	0	0	0	0	0.0376061	0	0.0461722	0	0	0.137484	0	0.0845066	0.0589548	0.0913981	0
ZNF827	0.0165086	0.813073	15.9547	4.21572	14.7486	11.1402	12.6918	7.15038	14.3008	11.5977	9.87274	11.024	56.2864	2.31952	11.0828	20.8248	13.4636	3.21706	16.921	17.7743	28.9442	10.0244	10.0235	8.14083	15.4496	8.87191	22.5774	6.77866	8.4012	21.7226	9.43586	4.65575	9.63176	6.6205	3.5004	6.65373	13.2512	6.70133	27.2644	39.9382	9.58073	10.4311	14.7471	28.8717	24.2482	14.507	12.7146	10.8916	28.7814
ZNF829	6.65276e-06	0.442119	1.25389	0.163945	0.147119	0.24306	1.48751	1.24223	0.47291	0.268155	0.476316	0.503381	1.33561	1.04931	2.27798	9.4887	1.7448	0.1508	0.412708	0.61839	6.65048	0.561066	0.227807	0.305281	0.136722	0.203952	0.437546	0.677866	1.82195	16.3647	0.928919	0.505602	0.409862	3.87541	0.459069	1.00814	1.95969	0.536106	2.10594	10.9545	0.507894	1.13382	1.20278	2.52055	11.6331	1.0845	0.353729	1.35574	14.1501
ZNF83	0.0317116	1.37993	32.1688	84.7126	21.7	18.432	18.4739	12.5738	25.4237	30.402	8.14068	8.30578	24.4226	29.9328	42.2579	129.063	18.2553	13.572	25.2783	30.6545	99.297	27.3052	6.60639	13.5341	10.7555	30.1849	0.437546	16.6642	34.5664	95.6842	22.0007	19.0865	29.5101	20.615	24.1585	55.1789	77.2678	30.8931	42.0436	142.579	27.6802	22.0414	33.2595	37.8311	123.96	6.32391	2.45645	6.44356	40.7656
ZNF830	0.59627	0.972418	27.0884	23.5846	14.859	18.7764	22.1926	16.3307	20.1838	23.2959	14.7658	10.4703	8.14085	13.6962	12.3369	4.95428	20.0783	13.3206	24.6593	30.2481	14.9322	11.3709	12.985	14.5009	14.9027	19.4774	19.4271	12.9924	11.4631	10.1333	16.9161	18.939	17.1459	17.2779	10.4438	12.5457	5.78575	19.3668	15.2681	16.5458	23.6633	13.3791	27.9254	17.9646	15.9388	23.859	22.1474	19.1327	9.67402
ZNF831	3.75651e-07	0.419533	1.34037	0.70262	0.514915	0.101275	0.143952	1.60581	0.397245	0.469271	0.173206	1.56048	5.85124	1.10453	3.76251	3.19089	0.625004	0.653465	0.240746	1.13077	3.51346	0.635875	0.911226	0.763203	0.546888	0	0.262528	0.564889	2.1003	3.20306	0.928919	1.79067	0.409862	0.430601	1.14767	2.21791	4.0127	0.670133	2.67003	4.50731	1.24665	0.317469	0.183032	1.53524	15.259	3.56336	0.294774	0.80735	1.68453
ZNF833P	0.183224	1.5124	0.497233	1.05393	0.735593	1.94448	1.10363	0.636263	0.756657	0.871503	0.433015	0.201352	4.83363	0.607493	1.04941	12.7636	0.234377	0.804265	0.653454	1.55481	10.5404	0.261831	0	0.763203	0.410166	0.305928	0.962602	1.12978	1.54359	6.58084	0.488905	0.926937	0.0683104	0.645902	0.745987	0.963334	13.5312	0.60312	1.57945	12.6661	1.26974	0.317469	0.575243	1.48941	8.53596	0.859151	0.628851	0.853049	5.34237
ZNF835	2.5406e-30	0.237261	0.540471	0.117103	0.110339	0.101275	0	0.212088	0.0567493	0.0670387	0.346412	0.201352	0.254402	0.441813	0.230358	0.0839708	0.390628	0.1508	0	0.0883415	0.334615	0.0374044	0.227807	0.152641	0.774758	0.101976	0.0875092	1.07329	0.860364	0.524137	1.07559	0.337068	0.204931	0.322951	0.0573836	0.0448062	0.0933186	0.670133	0.564091	0.684654	0.230861	0.816349	0.0522948	0.320797	1.13309	0.6338	0.0589548	0.426524	0.433165
ZNF836	0.61329	1.04599	8.12868	9.71958	5.99508	3.88896	4.67844	4.57503	2.62938	6.90499	3.55072	4.88279	6.67804	4.30768	8.2161	17.298	5.46879	3.66946	10.0769	12.8625	14.9322	7.29386	3.4171	3.61249	6.01577	3.46718	4.37546	5.93133	12.703	24.7509	3.86235	3.28641	2.45917	5.92077	3.72993	7.07939	4.94588	6.63432	10.4921	23.5635	7.78002	6.98432	4.57579	8.45529	13.8993	7.08447	14.385	26.9472	35.8564
ZNF837	0.887119	0.98321	3.56711	4.00494	4.74457	1.92422	1.7994	1.15133	2.11864	0.972061	1.99187	5.03381	1.27201	1.54635	0.563097	0.251912	1.9271	1.8096	4.57418	4.20505	1.63125	4.07708	7.97323	1.272	3.91936	6.32251	4.90052	1.80764	0.632621	0.23295	3.47122	2.42268	3.07397	3.17568	1.09029	0.0448062	0.0933186	1.94339	1.8803	0.399382	2.17009	2.13158	2.45786	2.15392	0.151079	4.64786	1.67039	3.33603	0.336906
ZNF839	0.223391	0.929253	25.2076	9.53222	13.5717	35.0006	5.18228	9.90752	15.6628	8.44688	6.88494	11.3764	23.0869	12.6469	11.2619	11.3361	9.37506	15.08	13.8257	13.3572	11.5024	7.33126	7.97323	6.51267	10.2086	13.8687	7.00074	8.86875	11.2353	8.32796	8.60472	17.4643	9.42683	12.4336	10.5586	12.1425	9.79845	8.0416	9.06306	11.4109	9.69617	14.4222	10.1713	8.36364	8.46042	13.845	9.19695	8.94178	7.70071
ZNF84	0.000444105	1.48372	59.949	40.0025	28.6513	23.354	20.2013	22.0874	31.4769	24.1339	10.5223	16.1082	39.623	18.3352	32.7364	66.4209	16.4064	11.4105	22.0799	34.7359	87.2509	17.3556	11.3903	11.041	11.0289	13.3588	9.10096	14.2917	36.9197	95.626	11.2937	19.0654	9.90501	22.3913	16.5839	37.346	41.9	15.346	24.2935	90.3173	32.2282	17.0526	30.4617	54.4438	101.298	17.014	31.4819	54.5646	153.725
ZNF841	0.018887	1.76433	17.9436	27.1446	14.4912	18.0067	19.0737	13.5433	8.73938	27.1172	6.75503	10.7723	65.7628	21.3727	52.9055	111.429	9.60944	8.94745	15.958	37.9515	59.5615	8.79003	15.263	4.78274	5.83347	9.89167	10.1511	9.88555	27.8859	51.1325	6.89356	15.5262	8.40218	9.58088	7.80417	24.7106	29.0221	7.0364	24.4063	98.1337	20.0618	8.93449	9.80527	29.055	53.8596	8.83094	28.8682	86.5387	236.701
ZNF843	1.08225e-06	0.556437	0.302664	0.0234207	0	0.0810199	0	0.242386	0.132415	0.134077	0.476316	0.0503381	0.190801	0.33136	0.281549	0.167942	0.156251	0.0502666	0.206354	0.0353366	0.209134	0.261831	0	0.10176	0.45574	0.203952	0.0875092	0.5084	0.151829	0	0.440014	0.358135	0.204931	0.161476	0	0.0672094	0.0933186	0.20104	0.676909	0.171164	0.115431	0.136058	0.0261474	0.160398	0.755395	0.25352	0.176864	0.030466	0.0962589
ZNF844	3.19898e-17	0.483371	4.84262	3.65363	2.28034	2.6534	7.48551	5.2113	3.34821	3.18434	3.50742	7.75206	12.9109	4.08677	12.209	13.6033	7.9688	0.603199	11.0743	21.1489	25.2216	7.18164	0	3.45985	0.410166	5.0988	0.262528	3.21987	13.1079	11.6475	5.32906	13.1667	5.05497	3.76776	6.08266	14.3604	9.23854	6.63432	21.3978	34.6891	3.69378	4.35386	5.49095	20.9893	20.6223	8.91545	0.805716	2.36112	2.11769
ZNF845	0.793425	1.02295	7.11259	9.81327	8.60644	7.79817	8.82906	7.54426	6.94233	11.2625	7.79427	7.60105	12.0205	7.62128	23.8548	21.0767	10.8594	10.2544	16.0268	30.0184	31.7466	15.9717	2.50587	9.41284	10.0718	10.4015	2.8003	11.8627	27.8606	20.1502	8.99585	18.8337	5.53314	10.3883	10.7307	31.79	21.9299	8.0416	16.9227	29.9536	10.8043	10.6125	6.32767	19.454	25.6834	8.3239	20.0446	53.3155	41.5838
ZNF846	0.0634813	0.838565	4.34538	8.47829	5.66407	3.68641	2.23126	2.90863	3.25362	3.2849	2.07847	3.02028	9.54006	3.75541	9.00955	15.7865	3.28127	0.703732	4.71174	9.13451	14.8904	3.77784	0.227807	1.78081	0.91148	1.63162	1.40015	1.63818	7.31309	9.318	3.81346	2.71761	2.11762	2.15301	0.918137	1.76985	1.58642	3.0156	7.446	25.6745	3.50909	4.03639	4.68038	10.9071	12.5396	4.29575	3.6159	5.78854	9.33711
ZNF847P	0.691472	#DIV/0!	0	0	0	0	0	0	0	0	0	0	0.127201	0	0	0.671766	0	0	0	0	0.250961	0	0	0	0	0	0	0	0.0253048	0.116475	0	0.0210668	0	0	0	0	0.0933186	0	0.0752121	0.342327	0	0	0	0	0.377697	0	0	0.015233	0.0962589
ZNF85	0.194385	0.814476	4.19405	5.90201	0.551695	3.66615	0.191936	2.72684	3.63195	1.27374	0.476316	0.453043	1.27201	1.82248	3.04584	6.63369	1.53647	0.201066	4.16147	6.07789	8.53269	2.09465	0.455613	0.610562	0.774758	2.75335	0.0875092	1.5252	5.46584	20.3249	0.831138	0.695203	1.02466	6.67432	0.229534	1.61302	3.63942	1.47429	1.50424	5.7625	3.13971	1.13382	2.79777	4.26202	17.3741	2.5352	0.707458	1.41667	2.74338
ZNF850	0.0694364	2.41134	3.71844	2.88074	2.61135	4.69915	4.94236	4.60533	7.47198	5.43013	1.60215	2.06386	14.7553	5.46744	20.1435	20.3209	2.83856	7.38918	7.42874	16.5022	29.1115	2.88014	2.50587	3.61249	2.32427	1.73359	1.05011	2.65498	13.1585	22.1885	1.80895	8.8691	3.62045	6.24372	1.83627	9.54373	14.2777	1.80936	6.69388	23.6776	9.18827	2.26764	2.69318	11.9611	25.759	4.69012	0.707458	1.96506	17.2785
ZNF853	7.28177e-06	0.556846	4.51834	4.66072	0.588474	2.41034	4.94236	3.60549	7.11257	19.7429	15.805	2.46657	2.79842	3.3136	2.66191	1.34353	6.69275	0.804265	2.61381	3.30397	4.05721	2.09465	2.73368	3.81601	7.42856	7.34227	4.98803	10.5634	5.01035	4.36781	10.9026	2.00134	5.2599	5.38252	0.975521	0.828916	1.4931	22.3154	21.5859	5.30607	1.96232	5.26092	8.57635	8.91357	3.47482	7.56334	1.88655	2.01076	1.20324
ZNF860	2.02372e-05	1.74381	2.91854	4.80124	3.08949	2.26856	2.97501	3.18131	2.38347	3.9888	2.55479	1.00676	3.11642	0.828399	3.25061	4.28251	1.97918	1.40746	2.06354	4.0107	10.9168	4.60074	0.68342	2.69665	1.27607	2.24347	2.36275	2.65498	7.21187	9.37624	1.12448	1.58001	1.91269	1.2918	1.20506	4.9959	5.69243	1.74235	4.77597	10.498	1.75454	0.952408	1.56884	8.31781	11.7842	2.09858	3.87137	7.8907	13.6688
ZNF862	0.492283	0.94271	27.7586	35.4121	36.1176	25.5415	3.88671	13.8766	22.8889	28.2233	15.5452	13.994	29.8922	7.6765	8.95836	10.1605	24.4012	4.57426	6.19061	6.32525	15.6014	13.0915	26.4256	13.8903	19.0955	16.826	27.7404	14.6871	10.9823	11.8222	18.8228	23.1313	12.0909	7.75082	7.17295	7.1466	7.37217	17.5575	23.3158	19.855	11.0582	12.1999	43.4047	28.8717	16.0899	25.4647	17.2738	17.9902	17.1341
ZNF865	0.440218	1.06993	24.5806	27.9175	24.3113	27.9316	24.6878	11.6042	14.49	27.0836	46.5924	28.4913	8.90406	26.6745	3.48096	4.53442	14.297	28.6519	13.1035	2.06719	4.14086	20.6846	56.9516	31.6984	48.8097	18.1517	58.5437	28.075	3.77042	5.41609	28.6009	28.7561	38.0489	29.9806	15.1493	0.963334	10.0784	33.5066	10.6801	2.62451	15.3292	25.3068	16.0806	4.7203	1.51079	39.7745	18.8262	3.54929	8.32639
ZNF876P	0.306434	1.40633	0.151332	0.0936827	0.331017	0.28357	0.263912	0.272684	0.510743	0.50279	0.129904	0.151014	0.254402	0.49704	1.61251	5.71001	0.442711	0.100533	0.171961	0.812742	1.92404	0.261831	0.227807	0	0.091148	0	0	0.112978	2.30274	5.35785	0.586686	0.421335	0.0683104	0.807378	0.172151	0.7169	1.39978	0.40208	2.74524	8.67228	0.300119	0.453527	0.287621	0.870735	7.47841	0.239435	0.11791	0.258961	1.44388
ZNF878	0.0153497	1.79166	0.497233	1.00709	0.588474	0.465864	0.695769	0.969544	0.491827	0.435752	0.30311	0.755071	2.60762	0.994079	2.84108	8.31311	0.390628	0.1508	0.756631	1.04243	2.59327	0.112213	0	0	0.045574	0.203952	0.262528	0.169467	1.79664	8.15325	0.0977809	0.610936	0.273242	0.161476	0.918137	2.03868	6.99889	0.20104	1.76748	6.78949	0.969617	0.136058	0.575243	0.985305	2.26618	0.873235	0.864671	1.09678	4.04287
ZNF879	8.81552e-08	0.578627	2.20512	2.50601	0.99305	0.0607649	2.18327	1.84819	0.586409	0.871503	0.606221	0.151014	0.890406	1.43589	1.91965	3.69471	1.61459	0.301599	1.7884	2.08486	3.84807	1.34656	0.455613	1.22112	0.91148	0.815808	0.700074	1.07329	3.54268	3.37777	2.00451	0.695203	0.819725	2.52978	0.401685	0.380853	2.61292	1.07221	2.10594	6.276	1.70837	1.54199	0.758274	1.37484	6.64747	1.30985	4.75569	7.76884	11.6473
ZNF880	0.000737379	0.590292	2.09703	0.421572	0.772373	0.627904	3.67078	4.27205	1.3809	0.837984	1.38565	1.0571	2.16241	6.57197	11.1596	20.9087	3.15106	0.251333	1.3413	4.62909	7.48701	1.08473	2.27807	0.661443	1.64066	5.71065	0.175018	2.48551	7.06005	17.3548	6.94245	2.06454	3.89369	35.7399	0.975521	2.77799	2.89288	1.40728	5.49048	16.0323	9.53456	1.6327	2.14409	8.54695	14.9568	0.999995	1.29701	2.74194	4.76481
ZNF883	0.319621	1.53018	0.194569	4.96518	0.110339	0.20255	0.047984	1.06044	0.208081	0.134077	0.346412	0.100676	1.20841	0.66272	1.45893	4.61839	0.260418	0.1508	16.6459	16.3255	17.9019	1.12213	0	0.305281	0.136722	0.203952	0	0.5084	1.0628	5.29961	0.488905	0.189601	0.341552	0.430601	0.114767	0.0672094	1.77305	0.871173	0.714515	2.45334	3.1628	0.634938	0.156884	0.160398	2.94604	2.23943	0.11791	0.137097	0.385035
ZNF890P	0.261065	1.1562	0.302664	0.538676	0.257458	0.32408	0.287904	0.363579	0.245913	0.703906	0.30311	0.453043	0.954006	0.110453	0.307144	0.839708	0.260418	0.201066	0.103177	0.21202	0.501923	0.224426	0.911226	0.356161	0.273444	0	0.612565	0.112978	0.506096	0.291187	0.146671	0.379202	0.204931	0.0538252	0	0.268837	0.186637	0.20104	0.564091	0.399382	0.161603	0.453527	0.313769	0.343711	0.302158	0.38028	0.707458	0.624553	0.144388
ZNF90	0.362854	0.800882	1.38361	4.84808	0.147119	2.67366	3.09497	1.36342	3.32929	4.92734	1.47225	0.151014	0.763205	1.76725	2.84108	10.4963	0.494795	0.0502666	0.103177	0.0176683	2.13317	0.187022	0	0.254401	0.136722	0.203952	0	0.395422	1.82195	7.16321	0.880028	0.168534	0.409862	3.71394	0.172151	0.627287	2.79956	1.34027	1.8803	6.84654	5.33289	0.0453527	2.11794	3.80374	10.1978	0.352111	0.216168	0.548388	0.914459
ZNF91	0.251581	0.764605	22.0296	16.9332	26.6652	13.8341	23.6321	14.6643	13.6387	20.849	6.84163	8.35612	60.6112	11.4871	76.2741	204.301	30.8075	5.02666	22.2174	53.2169	149.74	26.6319	1.36684	6.97059	10.801	6.83239	5.42557	6.43973	59.4916	196.493	10.0225	8.19497	10.6564	10.4959	10.0421	73.7063	129.06	17.9596	127.409	413.702	21.2623	12.6534	23.5327	119.062	312.205	15.5774	26.51	124.362	556.136
ZNF92	0.00135884	1.54623	15.0683	10.633	10.9971	13.9557	11.3242	12.2102	8.47456	21.3183	5.02297	8.50713	8.64965	11.2662	24.3923	45.1763	9.97403	10.2041	12.1405	15.9015	28.986	15.7847	0.911226	6.10562	5.97019	7.95412	2.36275	2.65498	21.3826	51.249	4.25347	16.4953	18.6487	8.88115	23.8716	54.35	100.971	14.6089	20.1944	50.8356	13.8748	9.75084	13.5444	30.2695	68.0611	11.5774	24.8789	50.924	85.4779
ZNF93	0.000762665	1.62561	3.74006	6.97936	2.20678	5.8942	12.044	2.39356	6.337	8.3128	4.50335	6.69496	11.8297	6.29584	9.3167	15.1147	3.3594	0.502666	11.5558	11.7141	12.2971	4.78776	2.05026	3.25633	0.592462	4.99682	0.0875092	5.5924	9.9701	20.1502	2.0534	2.48588	3.14228	8.66585	4.82022	9.85737	11.9448	7.17042	10.9058	19.6838	13.5515	4.76204	6.17079	10.4488	21.7554	4.66195	2.12237	2.87904	2.79151
ZNF98	0.00381281	0.623323	0.0864753	0.070262	0.0367796	0.0607649	0	0.151491	0.0756657	0.0670387	0.0433015	0.100676	0.190801	0.441813	0.793455	0.587795	0.0520837	0.100533	0.171961	0.0706732	0.501923	0.0374044	0	0.10176	0.136722	0.203952	0	0.112978	0.177134	0.873562	0.0488905	0.0632003	0.0683104	0.430601	0	0.35845	0.0933186	0	0.413667	1.48342	0.161603	0.0907055	0	0.274969	1.13309	0.12676	0.098258	0.228495	1.29949
ZNF99	0.981672	1.01219	0.172951	0.0468414	0.0367796	0.0810199	0.023992	0.0908947	0.0189164	0.0335193	0	0.151014	0.445203	0.0552266	0.895836	3.94663	0.0781255	0.0502666	0	0.229688	0.836538	0	0	0	0	0	0	0	0.227743	2.44597	0.0977809	0.084267	0.546483	0.0538252	0.172151	0.0896125	1.39978	0.20104	0.601697	1.99691	0.0230861	0.0453527	0.0261474	0.389539	3.47482	0.0281689	0.0393032	0.258961	1.82892
ZNFX1	0.432723	0.949592	104.311	92.2775	69.44	74.4978	78.7898	95.803	126.513	101.832	126.614	116.482	294.279	52.0235	122.346	104.46	129.688	67.5582	54.7525	83.73	113.142	69.46	79.5045	92.5511	101.721	50.2741	93.1098	70.1592	103.016	87.5309	110.346	64.8224	95.8395	40.4765	58.187	141.162	111.982	72.5754	157.231	140.297	115.177	38.8673	71.7484	144.931	101.072	72.0982	79.7266	146.892	94.5262
ZNFX1-AS1	7.49125e-09	3.39323	293.216	89.6778	102.1	244.012	277.396	104.923	363.082	275.093	202.651	93.3268	53.0427	102.887	86.589	59.7032	55.1306	115.11	99.4625	124.667	71.4822	65.6821	400.939	121.451	85.5424	123.085	103.786	53.8339	76.8254	43.9693	88.3451	967.09	194.411	75.7858	229.19	270.473	141.378	333.257	180.095	108.175	186.951	152.476	230.463	170.114	93.3668	80.3235	103.623	102.945	97.7509
ZNHIT1	0.42643	1.0697	89.4155	145.232	100.739	82.1947	85.7475	84.3503	68.0991	98.3793	86.0833	89.9038	31.9274	88.8596	47.4025	9.15282	72.9692	86.7098	64.2448	75.3906	13.3428	70.7317	206.848	88.9386	120.908	121.453	81.4711	81.005	72.4983	11.6475	151.023	124.884	124.94	107.812	87.8543	33.0222	14.0911	122.366	72.354	10.2698	88.6968	184.948	135.836	88.0359	11.7086	82.07	89.2576	92.5862	18.963
ZNHIT2	5.90939e-07	1.85931	14.3765	16.9566	13.4246	15.2317	19.6255	16.2096	16.4384	13.1731	13.9864	18.4741	2.86202	15.1321	5.98931	1.25956	9.73965	29.8583	12.1405	10.5656	2.175	14.2137	86.3387	19.2327	24.7011	18.6616	25.5527	19.6581	10.8305	0.757087	22.1963	20.6454	24.5234	23.9522	30.069	1.12016	1.0265	13.4697	7.97248	0.456436	12.4434	17.5515	5.88316	3.66625	0.226618	16.9154	9.03974	8.56095	0.721941
ZNHIT3	0.000170828	1.27009	29.4448	25.107	28.3939	36.459	26.7991	30.177	27.9585	33.821	18.8361	27.3336	6.74164	34.7928	22.3959	9.06884	22.422	44.6367	55.6811	61.3973	18.1529	20.9839	30.5261	22.9978	27.2988	31.1027	25.2902	18.5848	16.5747	11.9969	25.3253	57.1541	31.0129	28.9041	40.7997	43.9325	14.5577	36.6563	21.2474	12.2667	34.3983	30.7945	33.5471	21.1497	9.82013	22.4365	38.2813	33.7411	14.7276
ZNHIT6	2.52923e-06	1.44927	26.2885	12.1788	23.7229	21.45	21.161	41.3571	34.5225	38.7484	18.2299	19.8835	24.9314	24.4654	26.7215	63.3979	29.87	19.4029	29.4054	19.1348	74.661	39.4242	10.0235	17.6554	18.5942	20.5991	17.2393	21.4658	26.1399	84.4444	12.516	15.9897	29.3735	30.1959	34.3154	46.7105	107.13	26.0682	23.4662	60.6489	23.4324	14.8757	33.5471	34.3024	100.77	27.028	36.1196	25.6067	103.334
ZNRD1	1.275e-07	1.72925	30.742	59.5119	27.6583	44.804	38.1713	34.2067	27.7504	43.0388	44.3407	29.8001	10.8757	56.055	43.0001	11.3361	25.9637	33.7791	34.1859	48.2698	13.301	16.7946	128.483	51.5925	38.9658	71.0772	88.8219	65.4141	38.5392	8.3862	38.9657	43.3764	30.0566	24.2213	35.6926	41.1993	15.3976	53.1415	38.2454	11.9814	31.5125	68.0745	33.4164	24.4493	5.58992	27.3801	39.7159	45.9123	15.8346
ZNRD1-AS1	0.0457557	1.35825	2.78883	1.87365	0.625254	1.66091	0.5998	0.454474	0.945821	0.871503	0.692824	0.855747	4.57923	0.607493	3.8137	4.11457	0.833339	1.00533	1.30691	2.1202	6.73413	0.261831	0.911226	0.559682	1.18492	0.611856	0.875092	1.0168	2.47987	2.50421	0.586686	1.15867	1.09297	0.807378	0.80337	1.70264	0.933186	0.80416	2.70764	5.0208	0.808014	0.770997	1.35966	3.18506	2.56834	1.59154	1.43457	2.05646	5.53488
ZNRF1	3.22012e-07	0.747705	26.8506	38.3397	26.5917	23.9819	20.8251	16.3307	18.8597	27.2177	30.0945	27.8369	17.4265	33.5778	12.8233	17.7178	29.0106	21.4638	26.8604	13.4102	15.6851	39.5738	83.1494	54.5436	37.1428	37.2212	125.488	45.1911	15.1576	22.8873	37.3034	29.9991	27.0509	36.6549	21.6336	7.169	24.3561	26.2022	14.4031	13.579	24.7252	40.7721	27.141	13.611	17.3741	37.1688	31.8553	14.4257	36.3377
ZNRF2	3.03446e-09	0.646904	28.4936	40.5178	39.5749	30.3217	37.5235	20.0271	42.9592	30.5696	26.3706	32.8708	42.1671	14.4694	21.884	80.9478	36.4065	32.1706	40.067	53.6763	91.8518	65.7195	27.7924	43.0955	27.1621	41.6062	17.1518	15.8734	43.9545	104.769	34.9078	33.0327	65.578	50.0036	43.4394	54.3276	87.4395	60.647	77.318	281.906	30.3582	53.8337	32.5274	70.2087	195.118	30.9717	44.2751	67.8174	143.666
ZNRF2P1	0.00201855	2.17535	1.10256	1.03051	0.588474	1.01275	0.575808	0.51507	1.2674	1.0391	3.46412	1.61082	3.81602	1.15976	1.79167	8.48105	0.651046	2.61386	0.859807	1.00709	6.48317	0.112213	4.10052	2.44225	2.05083	1.42766	0.962602	1.12978	1.29055	6.63907	3.66679	1.36934	2.04931	0.861203	1.54936	0.291241	6.90558	1.60832	4.3247	8.21585	0.461722	1.08847	0.810569	4.05579	8.30934	1.70422	0.884322	2.19355	9.33711
ZNRF2P2	0.0272279	0.561169	0.0432377	0	0	0.020255	0.023992	0	0	0.0670387	0	0	0	0.0552266	0	0	0.0260418	0	0	0.0176683	0	0	0	0	0	0	0	0	0.101219	0	0	0.084267	0	0	0	0	0	0	0.0376061	0	0	0	0	0.0229141	0	0.0704222	0.0196516	0.045699	0
ZNRF3	1.62355e-11	2.90632	107.791	18.1744	37.7359	46.0193	58.7804	33.8431	54.6684	101.698	59.7127	32.166	34.853	23.5818	26.1584	29.3058	53.5681	19.7045	86.6686	46.5206	87.0836	87.3019	37.1325	57.8508	37.6441	42.32	98.5354	92.0204	74.8264	123.405	49.2816	15.6737	44.3334	71.5875	25.6505	11.5152	38.5406	39.4708	60.2073	62.3035	53.5136	45.3981	86.8355	106.092	117.388	138.844	79.1174	54.2904	114.837
ZNRF4	0.728417	3.83535	0	0	0	0	0	0	0	0	0	0	0	0	0	0.0839708	0	0	0	0	0	0	0	0	0	0	0	0	0	0.0582375	0	0	0	0	0	0	0	0	0	0.0570545	0	0	0	0	0.151079	0	0	0	0.0481294
ZP1	0.937856	0.9175	0.259426	0.070262	0.0735593	0.0607649	0.143952	0.151491	0.170248	0.134077	0.0433015	0.0503381	0.381602	0.220907	0.204763	0.587795	0.0260418	0.402132	0.137569	0.176683	0.878365	0.0374044	0.227807	0.0508802	0.091148	0	0	0.225955	0.151829	0.0582375	0	0.189601	0.0683104	0.161476	0.114767	0	0.559911	0.0670133	1.31621	0.285273	0.138517	0.181411	0.130737	0.137484	0.151079	0.0563377	0	0.0761651	0
ZP2	0.128403	1.95595	0.518852	0.234207	0.0367796	0.36459	0.695769	0	0.0189164	0.268155	0.173206	0	0.190801	0	0	1.51147	0.208335	0	0.378315	0.176683	0.54375	0.860301	11.1625	1.83169	2.82559	2.24347	1.22513	0.395422	0.379572	0.116475	1.17337	0.0421335	0.0683104	0.215301	0	0.179225	0.0933186	0	0.0376061	0.684654	1.24665	1.90482	0.130737	0.0916563	2.41726	0	2.33854	2.72671	0.914459
ZP3	5.14282e-07	2.89333	18.4192	18.7131	20.3391	31.5573	8.18128	11.8769	9.74196	10.7262	36.7197	2.46657	10.8121	6.18538	3.07144	3.35883	13.9845	13.019	12.622	11.8378	5.22836	15.074	45.5613	18.8257	37.0972	33.1422	78.4958	26.2108	6.14907	3.37777	23.7608	25.3012	14.2769	6.67432	2.23796	2.41954	1.86637	17.3564	14.6288	3.19505	12.2587	18.4586	22.2253	12.8319	4.30575	25.2111	28.2197	20.8997	7.41193
ZP4	0.512241	2.88916	0	0.0234207	0	0.020255	0	0.0302982	0	0	0	0	0	0	0	0.419854	0	0	0	0	0.0418269	0	0	0	0	0	0	0	0	0.116475	0	0	0	0	0	0	0	0	0	0.285273	0	0.0453527	0.156884	0.160398	2.8705	0	0.0393032	0.0761651	0
ZPBP	0.230657	5.39015	0	0	0	0	0.0719761	0	0.151331	0.0335193	0.086603	0	0	0	0	1.17559	0.0260418	0	0	0.194351	0	0.187022	0	0.0508802	0	0	0	0.0564889	0	0.174712	0	0	0	0	0	0	0	0	0.0376061	0.342327	0	0	0.0522948	0.0916563	1.13309	0.0281689	0.0786064	0.0761651	0.481294
ZPBP2	0.741125	1.7049	0.0432377	0	0.0735593	0	0	0	0.0567493	0.100558	0.0433015	0.100676	0	0	0.102381	0.671766	0.0520837	0	0.0343923	0.0176683	0.376442	0	0	0	0.045574	0	0	0	0.0253048	0.291187	0	0.0632003	0.204931	0	0	0	0.186637	0	0.0376061	0.6276	0.0923444	0	0	0	1.20863	0.140844	0.0196516	0.030466	0
ZPLD1	0.972024	0.981302	0	0.0234207	0.0367796	0	0	0.272684	0	0	0.0433015	0	0.318002	0.276133	0.38393	2.09927	0.0260418	0.100533	0	0	0.209134	0	0	0	0	0	0	0	0.0506096	0.582375	0.0488905	0	0	0.0538252	0	0.201628	0	0.0670133	0.0376061	0.798763	0	0	0	0.0229141	2.34172	0.0563377	0.0196516	0.030466	0.481294
ZRANB1	0.00208476	0.829379	33.6821	42.368	39.0232	44.2571	35.2923	31.389	35.1467	29.6311	25.8943	28.2397	80.3273	38.99	59.4068	124.781	46.4326	25.5857	36.8341	40.319	99.0879	21.2831	10.9347	29.4088	23.4706	23.5564	27.1279	27.736	50.9892	118.979	27.0364	26.4388	32.0376	18.462	26.0521	43.3276	93.8785	44.2288	58.8911	136.189	34.1213	20.5448	36.0311	65.5342	137.029	41.9998	42.5457	54.2143	116.81
ZRANB2	0.23077	1.11048	62.1325	83.5884	74.442	49.3006	66.218	76.6545	106.556	84.2006	19.7888	63.0736	54.2511	74.1141	85.6164	265.851	58.0212	52.3777	85.0521	72.9347	270.829	104.882	13.4406	24.5243	23.3795	43.8497	13.2139	28.4139	88.6428	261.836	27.1342	49.7807	105.335	67.4429	104.61	111.657	159.575	96.3651	88.4494	222.969	65.6569	54.2419	110.081	102.197	286.219	42.042	59.171	44.0996	167.875
ZRANB2-AS1	0.974132	0.992148	1.4917	1.2413	2.57458	0.445609	0.503832	0.999842	1.72139	1.57541	0	0.402705	3.05282	0.276133	2.07322	7.13752	0.70313	0	0.343923	1.7845	9.62018	0.411448	0	0.10176	0	0	0	0	2.15091	3.31954	0.0488905	0.653069	0.614793	0.215301	0.401685	2.39713	2.14633	0.0670133	1.61706	7.07476	0.738755	0.272116	2.09179	4.10162	14.428	0.281689	0.393032	0.853049	2.16582
ZRANB2-AS2	0.0111023	0.711554	0.172951	0.117103	0.183898	0.141785	0.143952	0.0605965	0.302663	0.134077	0.0433015	0	0.318002	0.0552266	0.435121	0.587795	0.182293	0.0502666	0.206354	0.759737	1.42211	0.0748088	0	0.10176	0.045574	0	0	0.0564889	0.0759145	0.291187	0.0488905	0.147467	0.0683104	0.215301	0	0.246434	0	0.20104	0.18803	0.912872	0.0461722	0.136058	0.261474	0.572852	0.830934	0.0563377	0.314426	0.137097	0.336906
ZRANB3	2.2062e-08	1.8398	7.37202	2.41233	4.85491	8.06148	5.23026	3.66609	5.9965	3.92176	4.28685	4.93313	15.5185	5.35698	14.1798	14.359	3.88023	4.12186	10.4553	20.7779	18.9476	2.43129	0.455613	3.20545	3.28133	4.69089	2.45026	3.50231	9.61583	5.64904	2.98232	3.32855	6.76273	4.52131	4.70545	15.0773	12.4114	2.27845	8.57418	16.2605	4.59414	2.67581	2.87621	11.0904	10.8777	4.47885	7.13353	16.4517	16.9416
ZRSR2	0.00043236	1.31958	16.8411	9.22775	15.1164	10.3908	12.116	10.2408	8.55022	10.6256	7.49116	9.31254	11.5753	6.73765	5.04228	2.77104	8.02089	7.23838	9.07957	5.0708	6.44134	9.27629	9.11226	11.6007	7.61085	9.78969	7.70081	11.4672	8.9326	6.63907	9.92477	7.6683	12.5691	6.67432	6.59911	6.72094	9.70513	8.64471	5.26485	7.58825	6.18708	11.2928	16.499	7.76787	5.81654	8.39432	12.3216	3.50359	10.2516
ZSCAN1	0.00150468	0.418761	0.0648565	0	0.0367796	0.04051	0	0	0.0378328	0	0	0.0503381	0.254402	0.110453	0.102381	1.25956	0.0260418	0	0	0.0706732	0.250961	0.0374044	0	0.0508802	0	0	0	0.0564889	0	0.116475	0.195562	0.0210668	0	0	0	0	0.0933186	0.0670133	0.338454	0.456436	0	0.0453527	0.10459	0.0687422	0.302158	0.0704222	0.0393032	0	0
ZSCAN10	0.416809	3.50607	0	0	0	0	0	0	0	0.0335193	0	0.0503381	0	0.0552266	0.179167	0.0839708	0.0260418	0	0	0	0.167308	0	0	0.0508802	0.091148	0	0	0	0.0253048	0.174712	0.0977809	0.0210668	0.0683104	0	0	0.0224031	0.186637	0	0.263242	0.285273	0.0230861	0	0.0784422	0.297883	0.226618	0.0140844	0	0.060932	0.144388
ZSCAN12	0.195941	0.862405	5.6209	4.63729	1.72864	9.74264	13.7954	10.7862	7.81248	4.59215	1.77536	3.62434	6.55084	6.0197	17.3536	21.2446	8.41151	2.31226	6.36257	9.82357	12.8827	7.29386	0.455613	2.59489	3.69149	4.28299	2.8003	2.93742	10.4762	26.7892	3.569	4.65575	6.5578	9.15028	2.8118	7.54985	8.95858	9.5829	23.2029	43.6467	9.92703	4.03639	7.16439	20.4852	34.6726	5.84504	13.3827	29.3083	48.1294
ZSCAN12P1	0.191887	1.27312	2.46455	0.632358	4.48712	4.33456	0.815729	2.51475	2.08081	1.0391	0.736125	2.81893	9.34926	2.04339	2.48275	7.64134	1.97918	5.32825	1.75401	1.20144	6.81778	1.64579	0.227807	1.272	0.91148	1.42766	0.525055	1.69467	1.84725	17.9371	1.32004	1.15867	1.84438	2.42213	4.07423	4.65985	35.741	2.34547	2.36918	9.35694	2.12392	1.26988	1.90876	2.65803	8.46042	1.22535	1.7883	1.569	12.9468
ZSCAN16	0.0549394	1.14291	9.85819	13.2795	5.73762	7.31205	9.76475	4.84772	4.89935	7.57537	5.7158	7.29902	9.98526	9.55421	8.47205	11.3361	10.3647	6.18279	11.4526	11.2547	9.70384	5.87249	6.37858	6.71619	6.06134	11.6253	5.51308	8.30386	10.7799	8.67739	5.1335	4.50829	5.2599	8.61203	6.25481	9.14047	9.23854	17.8255	13.463	18.2004	6.83349	13.7872	9.72683	8.59278	9.97121	6.11265	9.09869	9.2312	7.12316
ZSCAN18	1.79038e-24	0.366782	42.762	2.20154	2.42746	2.28881	2.03932	9.33186	12.8442	36.1003	16.6711	4.12772	4.77003	10.1065	5.68216	9.23679	16.9012	2.71439	2.06354	2.43822	7.1524	2.91754	15.7186	5.74946	9.9807	18.7636	1.9252	31.8597	23.5335	19.8007	25.2764	6.17256	14.2769	55.8167	3.04133	0.940931	2.79956	30.8931	27.114	13.5219	11.7277	6.80291	13.7274	11.8695	11.7086	20.6055	4.71639	5.68191	2.98402
ZSCAN2	0.216423	1.07072	15.6737	7.28383	5.11237	6.23853	9.59681	6.48382	9.45821	6.77091	10.479	5.53719	11.5753	6.6272	8.95836	10.0765	10.8074	2.06093	4.57418	6.81996	7.19422	6.09692	7.97323	9.05667	5.37773	9.07586	7.78832	11.0718	12.3488	10.0751	10.4626	6.69923	4.30355	9.2041	7.51725	8.42357	2.5196	10.253	13.9518	13.636	10.5965	8.70773	12.3939	15.742	8.68704	11.2253	11.2407	16.8934	11.1179
ZSCAN20	0.293056	1.09737	4.79938	2.38891	2.31712	4.01049	2.18327	2.51475	4.80477	5.86589	3.72393	3.02028	9.34926	2.59565	9.47027	5.71001	3.38544	0.351866	1.61644	6.36059	8.53269	3.02976	0	1.32289	1.86853	1.73359	1.40015	2.88093	8.57833	8.79386	2.29785	2.80188	3.2789	2.58361	1.83627	7.48264	2.23965	2.0104	9.62715	11.0686	2.19318	3.08399	2.85007	13.1756	11.4065	3.07041	4.8736	11.836	5.96805
ZSCAN21	0.532367	1.03553	8.32325	6.06596	5.99508	8.04123	4.87038	4.15086	4.89935	6.20108	2.51149	2.91961	5.59683	3.70018	6.75717	5.20619	5.39066	2.56359	4.36782	6.44893	4.68461	3.85265	1.36684	3.20545	4.60297	4.58892	2.71279	2.31604	4.88383	4.95019	3.569	5.05602	3.21059	3.28334	2.52488	3.83093	5.31916	4.95898	5.67851	5.70545	5.05586	4.53527	6.22308	7.60747	8.6115	5.45068	8.11611	10.6936	5.7274
ZSCAN22	0.298218	1.05887	5.75061	4.9886	9.74661	6.2993	4.55848	4.05996	5.71276	5.32958	7.83757	5.63786	10.3033	5.02562	6.47562	11.2521	6.45838	6.43412	7.29117	5.72453	9.3274	8.90225	6.37858	6.00386	7.702	4.28299	12.6888	9.6596	5.94663	8.61915	5.42684	9.48004	2.45917	5.11339	5.85313	4.86148	13.2512	5.5621	6.50585	8.38701	8.61112	5.98656	4.36661	5.866	6.87409	9.73235	7.40865	8.16489	17.5672
ZSCAN23	0.378119	0.667959	0.151332	0.163945	0.0735593	0.0607649	0.35988	0.727158	0.435078	0.0335193	0	0.100676	0.318002	0	0.742264	3.35883	0.0781255	0	0	0	1.7149	0.0374044	0	0	0	0.50988	0	0.0564889	0.961583	5.70727	0.440014	0.0632003	0.0683104	0.215301	0.0573836	0.268837	0.839867	0.40208	3.04609	13.5219	0.0461722	0.0453527	0.261474	3.20797	9.51797	0.0985911	0.687806	2.05646	4.04287
ZSCAN29	0.787755	0.985265	22.8727	18.76	24.2746	21.8956	29.4142	20.5422	30.3987	20.2792	16.1948	19.3298	50.1171	16.7337	33.018	33.0845	21.4845	19.8553	16.8866	26.2728	37.4351	15.8969	8.88445	20.9118	14.7204	18.1517	12.6013	15.478	36.7173	51.249	14.0805	14.4097	16.1213	17.3855	19.0514	37.8837	46.0061	19.97	36.3274	56.8833	25.9257	14.4222	16.2637	28.8946	33.5395	26.183	21.7543	33.6345	69.6433
ZSCAN30	1.35613e-07	0.674928	11.3931	7.68198	5.7744	5.3068	4.05465	7.69575	12.6173	10.8603	3.68063	9.16153	25.5038	7.73173	11.9274	29.8096	7.55213	4.62452	6.67211	6.06023	24.2596	4.2267	1.59465	4.8845	2.73444	1.73359	2.8878	3.33284	6.2756	23.1785	5.37795	4.06588	6.28456	7.2664	3.27086	5.7576	11.4782	7.37146	13.1997	32.5211	4.17859	4.71669	5.30792	7.35542	17.2985	6.81687	7.36935	7.61651	20.7919
ZSCAN4	0.219405	1.90135	0.108094	0.0468414	0	0	0.023992	0.151491	0.0378328	0	0	0	0.0636004	0.110453	0.102381	1.00765	0.0260418	0	0	0	0.125481	0	0	0	0.045574	0	0	0.112978	0.101219	0.0582375	0	0.168534	0	0.538252	0	0	0	0	0.0376061	0.228218	0	0.0453527	0	0	0.151079	0.0140844	0.0393032	0.015233	0.144388
ZSCAN5A	0.0343366	0.868458	2.44293	2.64654	3.67796	2.55213	3.26291	1.30282	3.48062	2.51395	2.20838	3.67468	4.64283	2.76133	3.73692	4.45045	3.56773	0.552932	2.6826	3.37464	2.13317	2.65571	2.05026	2.03521	2.91673	1.52964	1.57517	2.542	3.08719	1.28122	1.5156	4.23442	1.36621	2.85273	4.24639	4.68225	2.42628	2.0104	1.95551	0.912872	5.70227	2.63046	1.69958	1.87895	1.43525	2.49295	3.94997	3.2294	1.82892
ZSCAN5B	0.0254126	0.707393	0.0648565	0.070262	0.110339	0.04051	0.047984	0.151491	0.0756657	0.0670387	0.0433015	0.0503381	0.190801	0	0.102381	0.335883	0.0520837	0	0.0687846	0.0176683	0.209134	0.0374044	0	0.152641	0.045574	0	0	0.169467	0.126524	0.174712	0.0977809	0.0632003	0	0.0538252	0.0573836	0.156822	0	0.0670133	0	0	0.138517	0.0907055	0.0522948	0.0458281	1.05755	0.0704222	0.137561	0.137097	0
ZSWIM1	2.41705e-05	1.45984	22.8511	31.5242	15.9256	25.2985	31.3576	16.1187	24.0428	30.5696	30.3976	14.4974	17.8717	11.4871	6.98752	12.7636	29.9221	12.4158	22.6645	14.7354	29.4461	13.2786	59.2297	24.6769	29.4408	21.313	70.3574	25.42	9.28687	17.5295	23.1741	32.822	24.3868	12.1645	10.5586	7.93071	10.1717	24.1918	19.9688	20.5967	32.2282	24.1277	37.8614	23.0745	20.6978	13.0704	22.8745	12.6129	32.3911
ZSWIM2	0.597673	2.83275	0	0	0	0	0	0	0	0	0	0	0.0636004	0	0	1.84736	0	0	0	0.0176683	0.0836538	0	0	0	0	0	0	0	0	0.116475	0	0	0	0	0	0	0.186637	0	0.225636	0.6276	0	0	0	0.0229141	1.58633	0.0140844	0	0.015233	0.0962589
ZSWIM3	0.082328	1.19697	10.0095	12.0851	4.08254	9.43882	7.96535	4.27205	6.46941	9.78765	17.234	2.56724	3.62522	5.57789	8.60003	1.25956	17.2137	2.71439	12.7595	16.4138	10.3312	8.41599	20.5026	11.6007	17.5916	11.5233	30.5407	14.9131	12.2222	3.08659	15.5472	10.7019	7.65076	4.25219	1.66412	2.75558	1.67973	10.7891	14.3279	10.8404	19.1153	12.5174	10.7204	15.6045	7.40287	4.84505	16.3501	25.5001	7.94136
ZSWIM4	8.18798e-12	2.51464	26.6776	35.131	17.2129	16.0419	15.5708	16.7549	17.1194	17.7653	52.0051	16.3599	26.903	33.7435	21.2185	25.779	27.2137	12.7677	11.6246	5.54784	8.69999	13.5404	28.0202	25.9998	41.29	21.8229	39.9042	30.8994	10.6027	22.305	22.1474	18.939	24.7967	18.8926	11.1324	1.94907	25.7559	33.9757	29.4079	11.6962	22.0011	15.1025	23.6634	17.2543	10.9532	37.8308	15.2693	8.68282	17.4229
ZSWIM5	1.2313e-07	0.663744	26.8506	10.5159	13.0936	10.4313	6.76575	0.999842	15.3034	13.2066	29.9646	5.53719	9.15846	2.31952	3.78811	7.4734	22.9429	6.58492	22.6645	19.9828	20.9971	11.7824	15.9465	23.7102	28.4837	25.9019	57.7561	31.5208	18.4978	36.3402	18.725	8.44777	4.23524	12.003	1.89366	1.59062	5.41248	4.42288	12.0715	8.95756	10.5734	14.1047	16.3421	19.3853	17.5252	17.507	37.1612	29.6891	47.6481
ZSWIM6	1.38382e-26	0.48247	26.3317	49.5113	22.693	15.0494	30.8777	16.6943	18.8029	16.0222	18.0567	17.1149	60.0388	19.3845	42.0787	117.559	28.4377	11.6618	13.8601	17.5446	53.4548	16.5327	8.42884	20.5047	18.503	14.9905	33.341	19.8276	25.9374	86.6574	22.3429	15.5473	13.0473	16.0937	16.6986	30.7819	72.4152	13.2686	27.1892	72.1169	15.1214	15.692	22.3037	37.7853	102.28	19.4788	12.4395	16.5887	52.7499
ZSWIM7	4.41795e-09	0.702804	11.9336	18.8068	16.183	11.3833	6.6218	15.6339	9.04205	5.99996	13.6833	9.46356	40.0046	12.1499	7.78098	8.06119	8.1511	11.5613	6.60332	4.77044	16.3125	7.33126	7.74542	11.906	6.33478	21.109	7.78832	8.92524	5.7948	24.1103	8.80028	30.9471	10.0416	16.2552	6.02528	6.87776	23.423	16.8873	11.8459	13.8642	8.54186	18.0957	8.9947	5.79726	11.3309	6.32391	5.85618	5.04213	17.2785
ZUFSP	0.00311708	1.19322	10.1608	11.968	11.1442	14.6443	17.0823	12.2708	11.2553	13.9776	5.889	10.6717	8.20445	13.4201	22.012	16.0384	10.0782	15.08	11.0399	18.534	17.1072	7.33126	0.227807	6.20738	7.01839	9.58574	3.58788	7.00462	19.8137	11.7057	6.11131	7.1627	9.15359	13.4025	12.4522	26.5925	11.1049	10.9232	14.6288	24.2482	14.1056	9.1159	10.6681	17.8959	13.446	9.52108	15.6427	23.6721	14.5351
ZW10	1.70746e-07	1.28483	23.932	21.0084	21.4793	30.8483	28.3586	23.2993	23.0402	32.3462	20.1785	21.8971	26.5214	26.4536	34.093	27.8783	31.9794	30.361	37.9003	54.7364	32.7086	37.5914	12.5294	23.354	15.5407	19.4774	11.7262	21.3528	47.1935	27.0222	18.5784	22.8574	31.6277	27.72	31.9627	48.6596	18.757	21.8463	27.1516	35.602	29.1578	22.4043	24.3694	43.2159	28.6295	26.7886	33.899	51.8379	25.9418
ZWILCH	2.76783e-09	1.77555	17.9869	9.01696	24.7895	20.5791	30.5178	28.2683	26.1614	18.4021	15.4586	25.4711	21.7513	22.9191	28.6668	45.4282	14.7657	50.0655	22.1142	23.3221	30.0735	30.4846	1.59465	19.8942	10.3453	21.007	6.12565	13.6138	38.8682	48.7448	9.53364	29.2407	28.6221	23.5754	55.0309	79.6655	75.9613	15.8151	15.3433	32.5781	43.6327	14.1047	19.4275	27.7948	41.3201	24.8309	29.9687	34.0153	44.3753
ZWINT	2.97931e-10	1.66025	33.2714	24.6386	57.6337	84.4835	44.8411	69.2618	61.0433	59.2622	45.2933	58.6942	35.9342	42.4141	33.6067	21.7484	27.5783	111.541	65.8956	68.6413	33.3779	64.0737	30.5261	62.1247	39.4215	78.7254	37.5415	63.55	52.5581	35.5249	27.4276	53.4042	45.3581	51.1339	72.5902	76.8427	51.4185	32.3004	23.4662	21.7378	82.856	55.9653	67.225	38.1061	17.1475	66.5771	61.2541	45.2877	21.2251
ZXDA	0.333828	1.16678	7.93411	6.44069	3.89864	7.57536	4.29457	5.1204	3.5752	10.6256	6.01891	1.4598	5.91484	5.68834	13.5911	34.7639	6.09379	0.804265	6.46575	9.7529	29.9062	6.47096	6.60639	6.20738	5.4233	4.79287	8.31338	8.6428	25.4567	50.8996	5.18239	5.96189	4.85004	4.73661	5.56621	6.54171	17.0773	8.91277	21.6611	57.3968	7.11052	5.12486	10.119	32.0797	70.1006	9.88727	14.8959	32.4463	82.1569
ZXDB	0.019532	1.31627	19.6083	17.87	16.8083	24.0427	20.2733	14.4826	11.1607	26.011	14.8091	10.722	13.9285	24.9072	24.7251	62.3063	22.1095	8.89718	20.0163	15.9368	51.6562	22.9663	8.88445	16.0273	14.447	18.0497	18.3769	17.3986	31.3527	116.941	10.3648	15.3787	17.3508	14.4251	14.059	15.9958	44.9796	37.6615	38.0949	69.3783	22.1165	14.8303	32.5535	45.7136	95.2553	38.6195	45.5524	44.5413	207.582
ZXDC	0.00959391	1.28295	54.6092	62.3927	58.921	69.5556	65.4022	52.7492	63.3511	59.2287	53.7371	40.4718	155.63	49.5935	87.6896	321.02	44.3753	36.6443	49.0434	55.3194	243.683	55.2837	85.6552	52.3557	48.3996	45.6852	83.9214	51.2919	59.0108	214.43	46.6904	38.8892	48.2954	37.0317	41.4883	65.0811	194.943	50.193	87.3212	309.35	35.3217	34.2867	48.2681	95.5288	194.514	45.4082	44.7074	51.7618	275.156
ZYG11A	0.958655	1.01984	0.216188	0.0234207	0	0.020255	0.215928	0.908947	0.321579	0.0670387	0.0433015	0	0.190801	0.0552266	0.153572	1.59544	0.130209	0.1508	0.0343923	0.0530049	0.585576	0	0	0.203521	0.045574	0	0	0.0564889	0.151829	0.640612	0.0488905	0.105334	0	0.0538252	0	0.134419	0.373274	0.134027	0.639303	1.48342	0.300119	0	0.0522948	0.183313	2.79496	0.140844	0.0786064	0.106631	0.433165
ZYG11B	3.92599e-05	0.654973	25.8345	15.8792	35.713	21.9969	28.4785	23.6629	24.3265	39.7539	16.8443	23.6086	62.6464	27.3372	75.0199	159.964	36.7711	20.1066	48.1148	98.6421	225.07	45.4089	6.8342	12.8727	18.2296	18.5596	7.08825	11.8062	69.487	213.732	17.0628	28.7772	26.7777	34.5019	24.5602	64.521	143.711	28.0786	61.1098	132.481	22.9014	17.6876	28.4222	90.5335	228.733	29.9153	38.694	106.722	193.721
ZYX	0.0102712	1.26396	315.505	252.99	242.819	215.391	205.876	304.528	213.926	293.663	527.369	352.618	134.133	310.429	67.8788	79.1844	284.143	331.86	131.172	24.2232	43.5418	160.128	640.136	548.743	435.596	387.713	491.277	563.251	71.9922	122.648	499.221	294.555	389.574	456.276	303.617	20.6333	137.925	219.267	82.5077	22.993	239.726	220.822	340.727	98.9888	48.0431	467.66	286.285	41.1748	87.9325
ZZEF1	4.6289e-89	0.282424	66.2617	64.2898	157.895	54.5467	53.1663	68.0195	37.3032	39.5528	64.5192	92.9241	304.201	37.1123	113.848	137.88	84.4797	79.0693	28.4424	36.8737	93.8177	47.0921	76.543	82.2733	99.6247	37.6291	94.51	59.7652	92.6663	85.2014	56.7618	63.0949	65.9195	44.944	37.4141	69.8977	92.572	49.5898	142.753	207.564	49.2196	40.0918	60.2959	124.423	109.759	47.1547	40.502	64.4661	65.9373
ZZZ3	0.00116498	1.34142	38.7842	17.4484	28.5042	28.4988	21.2809	34.9036	42.9592	31.0724	20.7847	22.2998	64.8088	22.3668	62.171	96.9023	39.219	38.655	66.2396	121.964	153.296	51.9173	6.8342	23.5067	30.2611	37.1192	17.5018	29.3742	77.6352	106.05	15.7916	41.2908	30.1932	34.0175	35.4631	98.4169	90.3324	24.4599	57.5749	104.866	23.594	22.9485	31.0631	97.2473	124.565	36.4928	47.7534	109.602	149.586
tAKR	0.263057	7.61172	0.0432377	0.163945	0.183898	0.344335	0.215928	0.302982	0.435078	0.134077	0.086603	0	0.381602	0.0552266	1.45893	11.2521	0.0520837	0	0	0.247356	7.06874	0.0748088	0	0	0	0	0	0.0564889	0.986888	7.57087	0.146671	0.0210668	0.273242	0	0	0.224031	0.933186	0	0.977757	8.67228	0.0461722	0	0.130737	1.55816	7.47841	0.0563377	0.0393032	0.30466	7.12316
[truncated: 477 more columns]

## Sheet: Sheet1
	rank	type	class
TCGA.3L.AA1B.01A.11R.A37K.07	785	cancer	COAD
TCGA.4N.A93T.01A.11R.A37K.07	934	cancer	COAD
TCGA.4T.AA8H.01A.11R.A41B.07	937	cancer	COAD
TCGA.5M.AAT4.01A.11R.A41B.07	1165	cancer	COAD
TCGA.5M.AAT5.01A.21R.A41B.07	1166	cancer	COAD
TCGA.5M.AAT6.01A.11R.A41B.07	1167	cancer	COAD
TCGA.5M.AATA.01A.31R.A41B.07	1168	cancer	COAD
TCGA.5M.AATE.01A.11R.A41B.07	1169	cancer	COAD
TCGA.A6.2671.01A.01R.1410.07	1942	cancer	COAD
TCGA.A6.2672.01A.01R.0826.07	1943	cancer	COAD
TCGA.A6.2672.01B.03R.2302.07	1944	cancer	COAD
TCGA.A6.2674.01A.02R.0821.07	1945	cancer	COAD
TCGA.A6.2674.01A.02R.A278.07	1946	cancer	COAD
TCGA.A6.2674.01B.04R.A277.07	1947	cancer	COAD
TCGA.A6.2675.01A.02R.1723.07	1948	cancer	COAD
TCGA.A6.2676.01A.01R.0826.07	1949	cancer	COAD
TCGA.A6.2677.01A.01R.0821.07	1950	cancer	COAD
TCGA.A6.2677.01A.01R.A278.07	1951	cancer	COAD
TCGA.A6.2677.01B.02R.A277.07	1952	cancer	COAD
TCGA.A6.2678.01A.01R.0821.07	1953	cancer	COAD
TCGA.A6.2679.01A.02R.1410.07	1954	cancer	COAD
TCGA.A6.2680.01A.01R.1410.07	1955	cancer	COAD
TCGA.A6.2681.01A.01R.1410.07	1956	cancer	COAD
TCGA.A6.2682.01A.01R.1410.07	1957	cancer	COAD
TCGA.A6.2683.01A.01R.0821.07	1958	cancer	COAD
TCGA.A6.2684.01A.01R.1410.07	1959	cancer	COAD
TCGA.A6.2684.01A.01R.A278.07	1960	cancer	COAD
TCGA.A6.2684.01C.08R.A277.07	1961	cancer	COAD
TCGA.A6.2685.01A.01R.1410.07	1962	cancer	COAD
TCGA.A6.2686.01A.01R.A32Z.07	1963	cancer	COAD
TCGA.A6.3807.01A.01R.1022.07	1964	cancer	COAD
TCGA.A6.3808.01A.01R.1022.07	1965	cancer	COAD
TCGA.A6.3809.01A.01R.1022.07	1966	cancer	COAD
TCGA.A6.3809.01A.01R.A278.07	1967	cancer	COAD
TCGA.A6.3809.01B.04R.A277.07	1968	cancer	COAD
TCGA.A6.3810.01A.01R.1022.07	1969	cancer	COAD
TCGA.A6.3810.01A.01R.A278.07	1970	cancer	COAD
TCGA.A6.3810.01B.04R.A277.07	1971	cancer	COAD
TCGA.A6.4105.01A.02R.1774.07	1972	cancer	COAD
TCGA.A6.4107.01A.02R.1410.07	1973	cancer	COAD
TCGA.A6.5656.01A.21R.1839.07	1974	cancer	COAD
TCGA.A6.5656.01A.21R.A278.07	1975	cancer	COAD
TCGA.A6.5656.01B.02R.A277.07	1976	cancer	COAD
TCGA.A6.5657.01A.01R.A32Z.07	1977	cancer	COAD
TCGA.A6.5659.01A.01R.1653.07	1978	cancer	COAD
TCGA.A6.5659.01A.01R.A278.07	1979	cancer	COAD
TCGA.A6.5659.01B.04R.A277.07	1980	cancer	COAD
TCGA.A6.5660.01A.01R.1653.07	1981	cancer	COAD
TCGA.A6.5661.01A.01R.1653.07	1982	cancer	COAD
TCGA.A6.5661.01B.05R.2302.07	1983	cancer	COAD
TCGA.A6.5662.01A.01R.1653.07	1984	cancer	COAD
TCGA.A6.5664.01A.21R.1839.07	1985	cancer	COAD
TCGA.A6.5665.01A.01R.1653.07	1986	cancer	COAD
TCGA.A6.5665.01B.03R.2302.07	1987	cancer	COAD
TCGA.A6.5666.01A.01R.1653.07	1988	cancer	COAD
TCGA.A6.5667.01A.21R.1723.07	1989	cancer	COAD
TCGA.A6.6137.01A.11R.1774.07	1990	cancer	COAD
TCGA.A6.6138.01A.11R.1774.07	1991	cancer	COAD
TCGA.A6.6140.01A.11R.1774.07	1992	cancer	COAD
TCGA.A6.6141.01A.11R.1774.07	1993	cancer	COAD
TCGA.A6.6142.01A.11R.1774.07	1994	cancer	COAD
TCGA.A6.6648.01A.11R.1774.07	1995	cancer	COAD
TCGA.A6.6649.01A.11R.1774.07	1996	cancer	COAD
TCGA.A6.6650.01A.11R.1774.07	1997	cancer	COAD
TCGA.A6.6650.01A.11R.A278.07	1998	cancer	COAD
TCGA.A6.6650.01B.02R.A277.07	1999	cancer	COAD
TCGA.A6.6651.01A.21R.1839.07	2000	cancer	COAD
TCGA.A6.6652.01A.11R.1774.07	2001	cancer	COAD
TCGA.A6.6653.01A.11R.1774.07	2002	cancer	COAD
TCGA.A6.6654.01A.21R.1839.07	2003	cancer	COAD
TCGA.A6.6780.01A.11R.1839.07	2004	cancer	COAD
TCGA.A6.6780.01A.11R.A278.07	2005	cancer	COAD
TCGA.A6.6780.01B.04R.A277.07	2006	cancer	COAD
TCGA.A6.6781.01A.22R.1928.07	2007	cancer	COAD
TCGA.A6.6781.01A.22R.A278.07	2008	cancer	COAD
TCGA.A6.6781.01B.06R.A277.07	2009	cancer	COAD
TCGA.A6.6782.01A.11R.1839.07	2010	cancer	COAD
TCGA.A6.A565.01A.31R.A28H.07	2011	cancer	COAD
TCGA.A6.A566.01A.11R.A28H.07	2012	cancer	COAD
TCGA.A6.A567.01A.31R.A28H.07	2013	cancer	COAD
TCGA.A6.A56B.01A.31R.A28H.07	2014	cancer	COAD
TCGA.A6.A5ZU.01A.11R.A28H.07	2015	cancer	COAD
TCGA.AA.3488.01A.01R.1410.07	2156	cancer	COAD
TCGA.AA.3489.01A.21R.1839.07	2157	cancer	COAD
TCGA.AA.3492.01A.01R.1410.07	2158	cancer	COAD
TCGA.AA.3494.01A.01R.1410.07	2159	cancer	COAD
TCGA.AA.3495.01A.01R.1410.07	2160	cancer	COAD
TCGA.AA.3496.01A.21R.1839.07	2161	cancer	COAD
TCGA.AA.3502.01A.01R.1410.07	2162	cancer	COAD
TCGA.AA.3506.01A.01R.1410.07	2163	cancer	COAD
TCGA.AA.3509.01A.01R.1410.07	2164	cancer	COAD
TCGA.AA.3510.01A.01R.1410.07	2165	cancer	COAD
TCGA.AA.3511.01A.21R.1839.07	2166	cancer	COAD
TCGA.AA.3514.01A.02R.0821.07	2167	cancer	COAD
TCGA.AA.3516.01A.02R.0826.07	2168	cancer	COAD
TCGA.AA.3517.01A.01R.0821.07	2169	cancer	COAD
TCGA.AA.3518.01A.02R.0826.07	2170	cancer	COAD
TCGA.AA.3519.01A.02R.0821.07	2171	cancer	COAD
TCGA.AA.3520.01A.01R.0821.07	2172	cancer	COAD
TCGA.AA.3521.01A.01R.0821.07	2173	cancer	COAD
TCGA.AA.3522.01A.01R.0821.07	2174	cancer	COAD
TCGA.AA.3524.01A.02R.0821.07	2175	cancer	COAD
TCGA.AA.3525.01A.02R.0826.07	2176	cancer	COAD
TCGA.AA.3526.01A.02R.A32Z.07	2177	cancer	COAD
TCGA.AA.3527.01A.01R.0821.07	2178	cancer	COAD
TCGA.AA.3529.01A.02R.0821.07	2179	cancer	COAD
TCGA.AA.3530.01A.01R.1022.07	2180	cancer	COAD
TCGA.AA.3531.01A.01R.0821.07	2181	cancer	COAD
TCGA.AA.3532.01A.01R.0821.07	2182	cancer	COAD
TCGA.AA.3534.01A.01R.0821.07	2183	cancer	COAD
TCGA.AA.3538.01A.01R.0821.07	2184	cancer	COAD
TCGA.AA.3542.01A.02R.1873.07	2185	cancer	COAD
TCGA.AA.3543.01A.01R.0826.07	2186	cancer	COAD
TCGA.AA.3544.01A.01R.1873.07	2187	cancer	COAD
TCGA.AA.3548.01A.01R.1873.07	2188	cancer	COAD
TCGA.AA.3549.01A.02R.0821.07	2189	cancer	COAD
TCGA.AA.3552.01A.01R.0821.07	2190	cancer	COAD
TCGA.AA.3553.01A.01R.0821.07	2191	cancer	COAD
TCGA.AA.3554.01A.01R.0826.07	2192	cancer	COAD
TCGA.AA.3555.01A.01R.0821.07	2193	cancer	COAD
TCGA.AA.3556.01A.01R.0821.07	2194	cancer	COAD
TCGA.AA.3560.01A.01R.0821.07	2195	cancer	COAD
TCGA.AA.3561.01A.01R.0821.07	2196	cancer	COAD
TCGA.AA.3562.01A.02R.0821.07	2197	cancer	COAD
TCGA.AA.3655.01A.02R.1723.07	2198	cancer	COAD
TCGA.AA.3660.01A.01R.1723.07	2199	cancer	COAD
TCGA.AA.3662.01A.01R.1723.07	2200	cancer	COAD
TCGA.AA.3663.01A.01R.1723.07	2201	cancer	COAD
TCGA.AA.3664.01A.01R.0905.07	2202	cancer	COAD
TCGA.AA.3666.01A.02R.0905.07	2203	cancer	COAD
TCGA.AA.3667.01A.01R.0905.07	2204	cancer	COAD
TCGA.AA.3672.01A.01R.0905.07	2205	cancer	COAD
TCGA.AA.3673.01A.01R.0905.07	2206	cancer	COAD
TCGA.AA.3675.01A.02R.0905.07	2207	cancer	COAD
TCGA.AA.3678.01A.01R.0905.07	2208	cancer	COAD
TCGA.AA.3679.01A.02R.0905.07	2209	cancer	COAD
TCGA.AA.3680.01A.01R.0905.07	2210	cancer	COAD
TCGA.AA.3681.01A.01R.0905.07	2211	cancer	COAD
TCGA.AA.3684.01A.02R.0905.07	2212	cancer	COAD
TCGA.AA.3685.01A.02R.A32Z.07	2213	cancer	COAD
TCGA.AA.3688.01A.01R.0905.07	2214	cancer	COAD
TCGA.AA.3692.01A.01R.0905.07	2215	cancer	COAD
TCGA.AA.3693.01A.01R.0905.07	2216	cancer	COAD
TCGA.AA.3695.01A.01R.0905.07	2217	cancer	COAD
TCGA.AA.3696.01A.01R.0905.07	2218	cancer	COAD
TCGA.AA.3697.01A.01R.1723.07	2219	cancer	COAD
TCGA.AA.3710.01A.01R.1022.07	2220	cancer	COAD
TCGA.AA.3712.01A.21R.1723.07	2221	cancer	COAD
TCGA.AA.3713.01A.21R.1723.07	2222	cancer	COAD
TCGA.AA.3715.01A.01R.0905.07	2223	cancer	COAD
TCGA.AA.3811.01A.01R.1022.07	2224	cancer	COAD
TCGA.AA.3812.01A.01R.0905.07	2225	cancer	COAD
TCGA.AA.3814.01A.01R.0905.07	2226	cancer	COAD
TCGA.AA.3815.01A.01R.1022.07	2227	cancer	COAD
TCGA.AA.3818.01A.01R.0905.07	2228	cancer	COAD
TCGA.AA.3819.01A.01R.0905.07	2229	cancer	COAD
TCGA.AA.3821.01A.01R.1022.07	2230	cancer	COAD
TCGA.AA.3831.01A.01R.0905.07	2231	cancer	COAD
TCGA.AA.3833.01A.01R.0905.07	2232	cancer	COAD
TCGA.AA.3837.01A.01R.0905.07	2233	cancer	COAD
TCGA.AA.3841.01A.01R.0905.07	2234	cancer	COAD
TCGA.AA.3842.01A.01R.1022.07	2235	cancer	COAD
TCGA.AA.3844.01A.01R.1022.07	2236	cancer	COAD
TCGA.AA.3845.01A.01R.1022.07	2237	cancer	COAD
TCGA.AA.3846.01A.01R.1022.07	2238	cancer	COAD
TCGA.AA.3848.01A.01R.0905.07	2239	cancer	COAD
TCGA.AA.3850.01A.01R.1022.07	2240	cancer	COAD
TCGA.AA.3851.01A.01R.1022.07	2241	cancer	COAD
TCGA.AA.3852.01A.01R.0905.07	2242	cancer	COAD
TCGA.AA.3854.01A.01R.0905.07	2243	cancer	COAD
TCGA.AA.3855.01A.01R.1022.07	2244	cancer	COAD
TCGA.AA.3856.01A.01R.0905.07	2245	cancer	COAD
TCGA.AA.3858.01A.01R.0905.07	2246	cancer	COAD
TCGA.AA.3860.01A.02R.0905.07	2247	cancer	COAD
TCGA.AA.3861.01A.01R.1022.07	2248	cancer	COAD
TCGA.AA.3862.01A.01R.1022.07	2249	cancer	COAD
TCGA.AA.3864.01A.01R.1022.07	2250	cancer	COAD
TCGA.AA.3866.01A.01R.1022.07	2251	cancer	COAD
TCGA.AA.3867.01A.01R.1022.07	2252	cancer	COAD
TCGA.AA.3869.01A.01R.1022.07	2253	cancer	COAD
TCGA.AA.3870.01A.01R.1022.07	2254	cancer	COAD
TCGA.AA.3872.01A.01R.1022.07	2255	cancer	COAD
TCGA.AA.3875.01A.01R.0905.07	2256	cancer	COAD
TCGA.AA.3877.01A.01R.1022.07	2257	cancer	COAD
TCGA.AA.3930.01A.01R.1022.07	2258	cancer	COAD
TCGA.AA.3939.01A.01R.1022.07	2259	cancer	COAD
TCGA.AA.3941.01A.01R.1022.07	2260	cancer	COAD
TCGA.AA.3947.01A.01R.1022.07	2261	cancer	COAD
TCGA.AA.3949.01A.01R.1022.07	2262	cancer	COAD
TCGA.AA.3950.01A.02R.1022.07	2263	cancer	COAD
TCGA.AA.3952.01A.01R.1022.07	2264	cancer	COAD
TCGA.AA.3955.01A.02R.1022.07	2265	cancer	COAD
TCGA.AA.3956.01A.02R.1022.07	2266	cancer	COAD
TCGA.AA.3966.01A.01R.1113.07	2267	cancer	COAD
TCGA.AA.3968.01A.01R.1022.07	2268	cancer	COAD
TCGA.AA.3970.01A.01R.1022.07	2269	cancer	COAD
TCGA.AA.3971.01A.01R.1022.07	2270	cancer	COAD
TCGA.AA.3972.01A.01R.1022.07	2271	cancer	COAD
TCGA.AA.3973.01A.01R.1022.07	2272	cancer	COAD
TCGA.AA.3975.01A.01R.1022.07	2273	cancer	COAD
TCGA.AA.3976.01A.01R.1022.07	2274	cancer	COAD
TCGA.AA.3977.01A.01R.1022.07	2275	cancer	COAD
TCGA.AA.3979.01A.01R.1022.07	2276	cancer	COAD
TCGA.AA.3980.01A.02R.1022.07	2277	cancer	COAD
TCGA.AA.3982.01A.02R.1022.07	2278	cancer	COAD
TCGA.AA.3984.01A.02R.1022.07	2279	cancer	COAD
TCGA.AA.3986.01A.02R.1022.07	2280	cancer	COAD
TCGA.AA.3989.01A.01R.1022.07	2281	cancer	COAD
TCGA.AA.3994.01A.01R.1113.07	2282	cancer	COAD
TCGA.AA.A004.01A.01R.A00A.07	2283	cancer	COAD
TCGA.AA.A00A.01A.01R.A002.07	2284	cancer	COAD
TCGA.AA.A00D.01A.01R.A002.07	2285	cancer	COAD
TCGA.AA.A00E.01A.01R.A002.07	2286	cancer	COAD
TCGA.AA.A00F.01A.01R.A002.07	2287	cancer	COAD
TCGA.AA.A00J.01A.02R.A002.07	2288	cancer	COAD
TCGA.AA.A00K.01A.02R.A002.07	2289	cancer	COAD
TCGA.AA.A00L.01A.01R.A002.07	2290	cancer	COAD
TCGA.AA.A00N.01A.02R.A00A.07	2291	cancer	COAD
TCGA.AA.A00O.01A.02R.A089.07	2292	cancer	COAD
TCGA.AA.A00Q.01A.01R.A002.07	2293	cancer	COAD
TCGA.AA.A00R.01A.01R.A002.07	2294	cancer	COAD
TCGA.AA.A00U.01A.01R.A002.07	2295	cancer	COAD
TCGA.AA.A00W.01A.01R.A002.07	2296	cancer	COAD
TCGA.AA.A00Z.01A.01R.A002.07	2297	cancer	COAD
TCGA.AA.A010.01A.01R.A089.07	2298	cancer	COAD
TCGA.AA.A017.01A.01R.A00A.07	2299	cancer	COAD
TCGA.AA.A01C.01A.01R.A00A.07	2300	cancer	COAD
TCGA.AA.A01D.01A.01R.A00A.07	2301	cancer	COAD
TCGA.AA.A01F.01A.01R.A002.07	2302	cancer	COAD
TCGA.AA.A01G.01A.01R.A002.07	2303	cancer	COAD
TCGA.AA.A01I.01A.02R.A089.07	2304	cancer	COAD
TCGA.AA.A01K.01A.01R.A00A.07	2305	cancer	COAD
TCGA.AA.A01P.01A.21R.A083.07	2306	cancer	COAD
TCGA.AA.A01Q.01A.01R.A002.07	2307	cancer	COAD
TCGA.AA.A01R.01A.21R.A083.07	2308	cancer	COAD
TCGA.AA.A01S.01A.21R.A083.07	2309	cancer	COAD
TCGA.AA.A01T.01A.21R.A16W.07	2310	cancer	COAD
TCGA.AA.A01V.01A.23R.A083.07	2311	cancer	COAD
TCGA.AA.A01X.01A.21R.A083.07	2312	cancer	COAD
TCGA.AA.A01Z.01A.11R.A083.07	2313	cancer	COAD
TCGA.AA.A022.01A.21R.A16W.07	2314	cancer	COAD
TCGA.AA.A024.01A.02R.A00A.07	2315	cancer	COAD
TCGA.AA.A029.01A.01R.A00A.07	2316	cancer	COAD
TCGA.AA.A02E.01A.01R.A00A.07	2317	cancer	COAD
TCGA.AA.A02F.01A.01R.A089.07	2318	cancer	COAD
TCGA.AA.A02H.01A.01R.A089.07	2319	cancer	COAD
TCGA.AA.A02J.01A.01R.A00A.07	2320	cancer	COAD
TCGA.AA.A02K.01A.03R.A32Y.07	2321	cancer	COAD
TCGA.AA.A02O.01A.21R.A16W.07	2322	cancer	COAD
TCGA.AA.A02R.01A.01R.A00A.07	2323	cancer	COAD
TCGA.AA.A02W.01A.01R.A00A.07	2324	cancer	COAD
TCGA.AA.A02Y.01A.43R.A32Y.07	2325	cancer	COAD
TCGA.AA.A03F.01A.11R.A16W.07	2326	cancer	COAD
TCGA.AA.A03J.01A.21R.A16W.07	2327	cancer	COAD
TCGA.AD.5900.01A.11R.1653.07	2557	cancer	COAD
TCGA.AD.6548.01A.11R.1839.07	2558	cancer	COAD
TCGA.AD.6888.01A.11R.1928.07	2559	cancer	COAD
TCGA.AD.6889.01A.11R.1928.07	2560	cancer	COAD
TCGA.AD.6890.01A.11R.1928.07	2561	cancer	COAD
TCGA.AD.6895.01A.11R.1928.07	2562	cancer	COAD
TCGA.AD.6899.01A.11R.1928.07	2563	cancer	COAD
TCGA.AD.6901.01A.11R.1928.07	2564	cancer	COAD
TCGA.AD.6963.01A.11R.1928.07	2565	cancer	COAD
TCGA.AD.6964.01A.11R.1928.07	2566	cancer	COAD
TCGA.AD.6965.01A.11R.1928.07	2567	cancer	COAD
TCGA.AD.A5EJ.01A.11R.A28H.07	2568	cancer	COAD
TCGA.AD.A5EK.01A.11R.A28H.07	2569	cancer	COAD
TCGA.AM.5820.01A.01R.1653.07	2738	cancer	COAD
TCGA.AM.5821.01A.01R.1653.07	2739	cancer	COAD
TCGA.AU.3779.01A.01R.1723.07	2951	cancer	COAD
TCGA.AU.6004.01A.11R.1723.07	2952	cancer	COAD
TCGA.AY.4070.01A.01R.1113.07	3021	cancer	COAD
TCGA.AY.4071.01A.01R.1113.07	3022	cancer	COAD
TCGA.AY.5543.01A.01R.1653.07	3023	cancer	COAD
TCGA.AY.6196.01A.11R.1723.07	3024	cancer	COAD
TCGA.AY.6197.01A.11R.1723.07	3025	cancer	COAD
TCGA.AY.6386.01A.21R.1723.07	3026	cancer	COAD
TCGA.AY.A54L.01A.11R.A28H.07	3027	cancer	COAD
TCGA.AY.A69D.01A.11R.A37K.07	3028	cancer	COAD
TCGA.AY.A71X.01A.12R.A37K.07	3029	cancer	COAD
TCGA.AY.A8YK.01A.11R.A41B.07	3030	cancer	COAD
TCGA.AZ.4308.01A.01R.1410.07	3031	cancer	COAD
TCGA.AZ.4313.01A.01R.1410.07	3032	cancer	COAD
TCGA.AZ.4315.01A.01R.1410.07	3033	cancer	COAD
TCGA.AZ.4323.01A.21R.1839.07	3034	cancer	COAD
TCGA.AZ.4614.01A.01R.1410.07	3035	cancer	COAD
TCGA.AZ.4615.01A.01R.1410.07	3036	cancer	COAD
TCGA.AZ.4616.01A.21R.1839.07	3037	cancer	COAD
TCGA.AZ.4681.01A.01R.1410.07	3038	cancer	COAD
TCGA.AZ.4682.01B.01R.A32Z.07	3039	cancer	COAD
TCGA.AZ.4684.01A.01R.1410.07	3040	cancer	COAD
TCGA.AZ.5403.01A.01R.1653.07	3041	cancer	COAD
TCGA.AZ.5407.01A.01R.1723.07	3042	cancer	COAD
TCGA.AZ.6598.01A.11R.1774.07	3043	cancer	COAD
TCGA.AZ.6599.01A.11R.1774.07	3044	cancer	COAD
TCGA.AZ.6600.01A.11R.1774.07	3045	cancer	COAD
TCGA.AZ.6601.01A.11R.1774.07	3046	cancer	COAD
TCGA.AZ.6603.01A.11R.1839.07	3047	cancer	COAD
TCGA.AZ.6605.01A.11R.1839.07	3048	cancer	COAD
TCGA.AZ.6606.01A.11R.1839.07	3049	cancer	COAD
TCGA.AZ.6607.01A.11R.1839.07	3050	cancer	COAD
TCGA.AZ.6608.01A.11R.1839.07	3051	cancer	COAD
TCGA.CA.5254.01A.21R.1839.07	4230	cancer	COAD
TCGA.CA.5255.01A.11R.1839.07	4231	cancer	COAD
TCGA.CA.5256.01A.01R.1410.07	4232	cancer	COAD
TCGA.CA.5796.01A.01R.1653.07	4233	cancer	COAD
TCGA.CA.5797.01A.01R.1653.07	4234	cancer	COAD
TCGA.CA.6715.01A.21R.1839.07	4235	cancer	COAD
TCGA.CA.6716.01A.11R.1839.07	4236	cancer	COAD
TCGA.CA.6717.01A.11R.1839.07	4237	cancer	COAD
TCGA.CA.6718.01A.11R.1839.07	4238	cancer	COAD
TCGA.CA.6719.01A.11R.1839.07	4239	cancer	COAD
TCGA.CK.4947.01B.11R.1653.07	4476	cancer	COAD
TCGA.CK.4948.01B.11R.1653.07	4477	cancer	COAD
TCGA.CK.4950.01A.01R.1723.07	4478	cancer	COAD
TCGA.CK.4951.01A.01R.1410.07	4479	cancer	COAD
TCGA.CK.4952.01A.01R.1723.07	4480	cancer	COAD
TCGA.CK.5912.01A.11R.1653.07	4481	cancer	COAD
TCGA.CK.5913.01A.11R.1653.07	4482	cancer	COAD
TCGA.CK.5914.01A.11R.1653.07	4483	cancer	COAD
TCGA.CK.5915.01A.11R.1653.07	4484	cancer	COAD
TCGA.CK.5916.01A.11R.1653.07	4485	cancer	COAD
TCGA.CK.6746.01A.11R.1839.07	4486	cancer	COAD
TCGA.CK.6747.01A.11R.1839.07	4487	cancer	COAD
TCGA.CK.6748.01A.11R.1839.07	4488	cancer	COAD
TCGA.CK.6751.01A.11R.1839.07	4489	cancer	COAD
TCGA.CM.4743.01A.01R.1723.07	4493	cancer	COAD
TCGA.CM.4744.01A.01R.A32Z.07	4494	cancer	COAD
TCGA.CM.4746.01A.01R.1410.07	4495	cancer	COAD
TCGA.CM.4747.01A.01R.1410.07	4496	cancer	COAD
TCGA.CM.4748.01A.01R.1410.07	4497	cancer	COAD
TCGA.CM.4750.01A.01R.1410.07	4498	cancer	COAD
TCGA.CM.4751.01A.02R.1839.07	4499	cancer	COAD
TCGA.CM.4752.01A.01R.1410.07	4500	cancer	COAD
TCGA.CM.5341.01A.01R.1410.07	4501	cancer	COAD
TCGA.CM.5344.01A.21R.1723.07	4502	cancer	COAD
TCGA.CM.5348.01A.21R.1723.07	4503	cancer	COAD
TCGA.CM.5349.01A.21R.1723.07	4504	cancer	COAD
TCGA.CM.5860.01A.01R.1653.07	4505	cancer	COAD
TCGA.CM.5861.01A.01R.1653.07	4506	cancer	COAD
TCGA.CM.5862.01A.01R.1653.07	4507	cancer	COAD
TCGA.CM.5863.01A.21R.1839.07	4508	cancer	COAD
TCGA.CM.5864.01A.01R.1653.07	4509	cancer	COAD
TCGA.CM.5868.01A.01R.1653.07	4510	cancer	COAD
TCGA.CM.6161.01A.11R.1653.07	4511	cancer	COAD
TCGA.CM.6162.01A.11R.1653.07	4512	cancer	COAD
TCGA.CM.6163.01A.11R.1653.07	4513	cancer	COAD
TCGA.CM.6164.01A.11R.1653.07	4514	cancer	COAD
TCGA.CM.6165.01A.11R.1653.07	4515	cancer	COAD
TCGA.CM.6166.01A.11R.1653.07	4516	cancer	COAD
TCGA.CM.6167.01A.11R.1653.07	4517	cancer	COAD
TCGA.CM.6168.01A.11R.1653.07	4518	cancer	COAD
TCGA.CM.6169.01A.11R.1653.07	4519	cancer	COAD
TCGA.CM.6170.01A.11R.1653.07	4520	cancer	COAD
TCGA.CM.6171.01A.11R.1653.07	4521	cancer	COAD
TCGA.CM.6172.01A.11R.1653.07	4522	cancer	COAD
TCGA.CM.6674.01A.11R.1839.07	4523	cancer	COAD
TCGA.CM.6675.01A.11R.1839.07	4524	cancer	COAD
TCGA.CM.6676.01A.11R.1839.07	4525	cancer	COAD
TCGA.CM.6677.01A.11R.1839.07	4526	cancer	COAD
TCGA.CM.6678.01A.11R.1839.07	4527	cancer	COAD
TCGA.CM.6679.01A.11R.1839.07	4528	cancer	COAD
TCGA.CM.6680.01A.11R.1839.07	4529	cancer	COAD
TCGA.D5.5537.01A.21R.1928.07	5068	cancer	COAD
TCGA.D5.5538.01A.01R.1653.07	5069	cancer	COAD
TCGA.D5.5539.01A.01R.1653.07	5070	cancer	COAD
TCGA.D5.5540.01A.01R.1653.07	5071	cancer	COAD
TCGA.D5.5541.01A.01R.1653.07	5072	cancer	COAD
TCGA.D5.6529.01A.11R.1774.07	5073	cancer	COAD
TCGA.D5.6530.01A.11R.1723.07	5074	cancer	COAD
TCGA.D5.6531.01A.11R.1723.07	5075	cancer	COAD
TCGA.D5.6532.01A.11R.1723.07	5076	cancer	COAD
TCGA.D5.6533.01A.11R.1723.07	5077	cancer	COAD
TCGA.D5.6534.01A.21R.1928.07	5078	cancer	COAD
TCGA.D5.6535.01A.11R.1723.07	5079	cancer	COAD
TCGA.D5.6536.01A.11R.1723.07	5080	cancer	COAD
TCGA.D5.6537.01A.11R.1723.07	5081	cancer	COAD
TCGA.D5.6538.01A.11R.1723.07	5082	cancer	COAD
TCGA.D5.6539.01A.11R.1723.07	5083	cancer	COAD
TCGA.D5.6540.01A.11R.1723.07	5084	cancer	COAD
TCGA.D5.6541.01A.11R.1723.07	5085	cancer	COAD
TCGA.D5.6898.01A.11R.1928.07	5086	cancer	COAD
TCGA.D5.6920.01A.11R.1928.07	5087	cancer	COAD
TCGA.D5.6922.01A.11R.1928.07	5088	cancer	COAD
TCGA.D5.6923.01A.11R.A32Z.07	5089	cancer	COAD
TCGA.D5.6924.01A.11R.1928.07	5090	cancer	COAD
TCGA.D5.6926.01A.11R.1928.07	5091	cancer	COAD
TCGA.D5.6927.01A.21R.1928.07	5092	cancer	COAD
TCGA.D5.6928.01A.11R.1928.07	5093	cancer	COAD
TCGA.D5.6929.01A.31R.1928.07	5094	cancer	COAD
TCGA.D5.6930.01A.11R.1928.07	5095	cancer	COAD
TCGA.D5.6931.01A.11R.1928.07	5096	cancer	COAD
TCGA.D5.6932.01A.11R.1928.07	5097	cancer	COAD
TCGA.D5.7000.01A.11R.A32Z.07	5098	cancer	COAD
TCGA.DM.A0X9.01A.11R.A155.07	5668	cancer	COAD
TCGA.DM.A0XD.01A.12R.A155.07	5669	cancer	COAD
TCGA.DM.A0XF.01A.11R.A155.07	5670	cancer	COAD
TCGA.DM.A1D0.01A.11R.A155.07	5671	cancer	COAD
TCGA.DM.A1D4.01A.21R.A155.07	5672	cancer	COAD
TCGA.DM.A1D6.01A.21R.A155.07	5673	cancer	COAD
TCGA.DM.A1D7.01A.11R.A155.07	5674	cancer	COAD
TCGA.DM.A1D8.01A.11R.A155.07	5675	cancer	COAD
TCGA.DM.A1D9.01A.11R.A155.07	5676	cancer	COAD
TCGA.DM.A1DA.01A.11R.A155.07	5677	cancer	COAD
TCGA.DM.A1DB.01A.11R.A155.07	5678	cancer	COAD
TCGA.DM.A1HA.01A.11R.A155.07	5679	cancer	COAD
TCGA.DM.A1HB.01A.21R.A180.07	5680	cancer	COAD
TCGA.DM.A280.01A.12R.A16W.07	5681	cancer	COAD
TCGA.DM.A282.01A.12R.A16W.07	5682	cancer	COAD
TCGA.DM.A285.01A.11R.A16W.07	5683	cancer	COAD
TCGA.DM.A288.01A.11R.A16W.07	5684	cancer	COAD
TCGA.DM.A28A.01A.21R.A32Y.07	5685	cancer	COAD
TCGA.DM.A28C.01A.11R.A32Y.07	5686	cancer	COAD
TCGA.DM.A28E.01A.11R.A32Y.07	5687	cancer	COAD
TCGA.DM.A28F.01A.11R.A32Y.07	5688	cancer	COAD
TCGA.DM.A28G.01A.11R.A16W.07	5689	cancer	COAD
TCGA.DM.A28H.01A.11R.A16W.07	5690	cancer	COAD
TCGA.DM.A28K.01A.21R.A32Y.07	5691	cancer	COAD
TCGA.DM.A28M.01A.12R.A16W.07	5692	cancer	COAD
TCGA.F4.6459.01A.11R.1774.07	6825	cancer	COAD
TCGA.F4.6460.01A.11R.1774.07	6826	cancer	COAD
TCGA.F4.6461.01A.11R.1774.07	6827	cancer	COAD
TCGA.F4.6463.01A.11R.1723.07	6828	cancer	COAD
TCGA.F4.6569.01A.11R.1774.07	6829	cancer	COAD
TCGA.F4.6570.01A.11R.1774.07	6830	cancer	COAD
TCGA.F4.6703.01A.11R.1839.07	6831	cancer	COAD
TCGA.F4.6704.01A.11R.1839.07	6832	cancer	COAD
TCGA.F4.6805.01A.11R.1839.07	6833	cancer	COAD
TCGA.F4.6806.01A.11R.1839.07	6834	cancer	COAD
TCGA.F4.6807.01A.11R.1839.07	6835	cancer	COAD
TCGA.F4.6808.01A.11R.1839.07	6836	cancer	COAD
TCGA.F4.6809.01A.11R.1839.07	6837	cancer	COAD
TCGA.F4.6854.01A.11R.1928.07	6838	cancer	COAD
TCGA.F4.6855.01A.11R.1928.07	6839	cancer	COAD
TCGA.F4.6856.01A.11R.1928.07	6840	cancer	COAD
TCGA.G4.6293.01A.11R.1723.07	7209	cancer	COAD
TCGA.G4.6294.01A.11R.1774.07	7210	cancer	COAD
TCGA.G4.6295.01A.11R.1723.07	7211	cancer	COAD
TCGA.G4.6297.01A.11R.1723.07	7212	cancer	COAD
TCGA.G4.6298.01A.11R.1723.07	7213	cancer	COAD
TCGA.G4.6299.01A.11R.1774.07	7214	cancer	COAD
TCGA.G4.6302.01A.11R.1723.07	7215	cancer	COAD
TCGA.G4.6303.01A.11R.1774.07	7216	cancer	COAD
TCGA.G4.6304.01A.11R.1928.07	7217	cancer	COAD
TCGA.G4.6306.01A.11R.1774.07	7218	cancer	COAD
TCGA.G4.6307.01A.11R.1723.07	7219	cancer	COAD
TCGA.G4.6309.01A.21R.1839.07	7220	cancer	COAD
TCGA.G4.6310.01A.11R.1723.07	7221	cancer	COAD
TCGA.G4.6311.01A.11R.1723.07	7222	cancer	COAD
TCGA.G4.6314.01A.11R.1723.07	7223	cancer	COAD
TCGA.G4.6315.01A.11R.1723.07	7224	cancer	COAD
TCGA.G4.6317.01A.11R.1723.07	7225	cancer	COAD
TCGA.G4.6317.02A.11R.2066.07	7226	cancer	COAD
TCGA.G4.6320.01A.11R.1723.07	7227	cancer	COAD
TCGA.G4.6321.01A.11R.1723.07	7228	cancer	COAD
TCGA.G4.6322.01A.11R.1723.07	7229	cancer	COAD
TCGA.G4.6323.01A.11R.1723.07	7230	cancer	COAD
TCGA.G4.6586.01A.11R.1774.07	7231	cancer	COAD
TCGA.G4.6588.01A.11R.1774.07	7232	cancer	COAD
TCGA.G4.6625.01A.21R.1774.07	7233	cancer	COAD
TCGA.G4.6626.01A.11R.1774.07	7234	cancer	COAD
TCGA.G4.6627.01A.11R.1774.07	7235	cancer	COAD
TCGA.G4.6628.01A.11R.1839.07	7236	cancer	COAD
TCGA.NH.A50T.01A.11R.A28H.07	8244	cancer	COAD
TCGA.NH.A50U.01A.33R.A37K.07	8245	cancer	COAD
TCGA.NH.A50V.01A.11R.A28H.07	8246	cancer	COAD
TCGA.NH.A5IV.01A.42R.A37K.07	8247	cancer	COAD
TCGA.NH.A6GA.01A.11R.A37K.07	8248	cancer	COAD
TCGA.NH.A6GB.01A.11R.A37K.07	8249	cancer	COAD
TCGA.NH.A6GC.01A.12R.A41B.07	8250	cancer	COAD
TCGA.NH.A8F7.01A.11R.A41B.07	8251	cancer	COAD
TCGA.NH.A8F7.06A.31R.A41B.07	8252	cancer	COAD
TCGA.NH.A8F8.01A.72R.A41B.07	8253	cancer	COAD
TCGA.QG.A5YV.01A.11R.A28H.07	8474	cancer	COAD
TCGA.QG.A5YW.01A.11R.A28H.07	8475	cancer	COAD
TCGA.QG.A5YX.01A.11R.A28H.07	8476	cancer	COAD
TCGA.QG.A5Z1.01A.11R.A28H.07	8477	cancer	COAD
TCGA.QG.A5Z2.01A.11R.A28H.07	8478	cancer	COAD
TCGA.QL.A97D.01A.12R.A41B.07	8517	cancer	COAD
TCGA.RU.A8FL.01A.11R.A37K.07	8577	cancer	COAD
TCGA.SS.A7HO.01A.21R.A37K.07	8650	cancer	COAD
TCGA.T9.A92H.01A.11R.A37K.07	8678	cancer	COAD
TCGA.WS.AB45.01A.11R.A41B.07	9022	cancer	COAD
TCGA.A6.2671.11A.01R.A32Z.07	9384	normal	COAD
TCGA.A6.2675.11A.01R.1723.07	9385	normal	COAD
TCGA.A6.2678.11A.01R.A32Z.07	9386	normal	COAD
TCGA.A6.2679.11A.01R.A32Z.07	9387	normal	COAD
TCGA.A6.2680.11A.01R.A32Z.07	9388	normal	COAD
TCGA.A6.2682.11A.01R.A32Z.07	9389	normal	COAD
TCGA.A6.2683.11A.01R.A32Z.07	9390	normal	COAD
TCGA.A6.2684.11A.01R.A32Z.07	9391	normal	COAD
TCGA.A6.2685.11A.01R.A32Z.07	9392	normal	COAD
TCGA.A6.2686.11A.01R.A32Z.07	9393	normal	COAD
TCGA.A6.5659.11A.01R.1653.07	9394	normal	COAD
TCGA.A6.5662.11A.01R.1653.07	9395	normal	COAD
TCGA.A6.5665.11A.01R.1653.07	9396	normal	COAD
TCGA.A6.5667.11A.01R.1723.07	9397	normal	COAD
TCGA.AA.3489.11A.01R.1839.07	9406	normal	COAD
TCGA.AA.3496.11A.01R.1839.07	9407	normal	COAD
TCGA.AA.3511.11A.01R.1839.07	9408	normal	COAD
TCGA.AA.3514.11A.01R.A32Z.07	9409	normal	COAD
TCGA.AA.3516.11A.01R.A32Z.07	9410	normal	COAD
TCGA.AA.3517.11A.01R.A32Z.07	9411	normal	COAD
TCGA.AA.3518.11A.01R.1672.07	9412	normal	COAD
TCGA.AA.3520.11A.01R.A32Z.07	9413	normal	COAD
TCGA.AA.3522.11A.01R.A32Z.07	9414	normal	COAD
TCGA.AA.3525.11A.01R.A32Z.07	9415	normal	COAD
TCGA.AA.3527.11A.01R.A32Z.07	9416	normal	COAD
TCGA.AA.3531.11A.01R.A32Z.07	9417	normal	COAD
TCGA.AA.3534.11A.01R.A32Z.07	9418	normal	COAD
TCGA.AA.3655.11A.01R.1723.07	9419	normal	COAD
TCGA.AA.3660.11A.01R.1723.07	9420	normal	COAD
TCGA.AA.3662.11A.01R.1723.07	9421	normal	COAD
TCGA.AA.3663.11A.01R.1723.07	9422	normal	COAD
TCGA.AA.3697.11A.01R.1723.07	9423	normal	COAD
TCGA.AA.3712.11A.01R.1723.07	9424	normal	COAD
TCGA.AA.3713.11A.01R.1723.07	9425	normal	COAD
TCGA.AZ.6598.11A.01R.1774.07	9454	normal	COAD
TCGA.AZ.6599.11A.01R.1774.07	9455	normal	COAD
TCGA.AZ.6600.11A.01R.1774.07	9456	normal	COAD
TCGA.AZ.6601.11A.01R.1774.07	9457	normal	COAD
TCGA.AZ.6603.11A.02R.1839.07	9458	normal	COAD
TCGA.AZ.6605.11A.01R.1839.07	9459	normal	COAD
TCGA.F4.6704.11A.01R.1839.07	9853	normal	COAD
